# Supplementary material for: Screening of the candidate genes related to low-temperature tolerance of Fenneropenaeus chinensis based on high-throughput transcriptome sequencing
Source: PLoS One. 2019 Apr 8;14(4):e0211182. doi: 10.1371/journal.pone.0211182 (PMC6453463; doi:10.1371/journal.pone.0211182)
Supplement: S1 File — (ZIP) [file pone.0211182.s001.zip]

Archive with 570 entries (557 files):
- Fc-low-tem-SNP-GO/
- Fc-low-tem-SNP-GO/DEG_GOenrichment/
- Fc-low-tem-SNP-GO/DEG_GOenrichment/11.1.GOenrichment/
- Fc-low-tem-SNP-GO/DEG_GOenrichment/11.1.GOenrichment/11.1.GOenrichment.README.txt
- Fc-low-tem-SNP-GO/DEG_GOenrichment/11.1.GOenrichment/LvsN.DEG_Enriched_GO_classification_gene_count.txt
- Fc-low-tem-SNP-GO/DEG_GOenrichment/11.1.GOenrichment/LvsN.DEG_GO_enrichment_result.xls
- Fc-low-tem-SNP-GO/DEG_GOenrichment/11.1.GOenrichment/LvsN.GO_enrichment_result_up_down.xls
- Fc-low-tem-SNP-GO/DEG_GOenrichment/11.1.GOenrichment/LvsN_down.DEG_Enriched_GO_classification_gene_count.txt
- Fc-low-tem-SNP-GO/DEG_GOenrichment/11.1.GOenrichment/LvsN_down.DEG_GO_enrichment_result.xls
- Fc-low-tem-SNP-GO/DEG_GOenrichment/11.1.GOenrichment/LvsN_up.DEG_Enriched_GO_classification_gene_count.txt
- Fc-low-tem-SNP-GO/DEG_GOenrichment/11.1.GOenrichment/LvsN_up.DEG_GO_enrichment_result.xls
- Fc-low-tem-SNP-GO/DEG_GOenrichment/11.2.DAG/
- Fc-low-tem-SNP-GO/DEG_GOenrichment/11.2.DAG/11.2.DAG.README.txt
- Fc-low-tem-SNP-GO/DEG_KEGGenrichment/
- Fc-low-tem-SNP-GO/DEG_KEGGenrichment/12.DEG.KEGGenrichment.README.txt
- Fc-low-tem-SNP-GO/DEG_KEGGenrichment/LvsN.DEG_KEGG_pathway_enrichment_result.xls
- Fc-low-tem-SNP-GO/DEG_KEGGenrichment/LvsN.DEG_enriched_KEGG_pathway_scatterplot.pdf
- Fc-low-tem-SNP-GO/DEG_KEGGenrichment/LvsN.DEG_enriched_KEGG_pathway_scatterplot.png
- Fc-low-tem-SNP-GO/DEG_KEGGenrichment/LvsN.DEG_enriched_KEGG_pathway_top20.xls
- Fc-low-tem-SNP-GO/DEG_KEGGenrichment/LvsN_down.DEG_KEGG_pathway_enrichment_result.xls
- Fc-low-tem-SNP-GO/DEG_KEGGenrichment/LvsN_down.DEG_enriched_KEGG_pathway_scatterplot.pdf
- Fc-low-tem-SNP-GO/DEG_KEGGenrichment/LvsN_down.DEG_enriched_KEGG_pathway_scatterplot.png
- Fc-low-tem-SNP-GO/DEG_KEGGenrichment/LvsN_down.DEG_enriched_KEGG_pathway_top20.xls
- Fc-low-tem-SNP-GO/DEG_KEGGenrichment/LvsN_down_kegg_web/
- Fc-low-tem-SNP-GO/DEG_KEGGenrichment/LvsN_down_kegg_web/LvsN_down.DEG_enriched_KEGG_pathway_API.html
- Fc-low-tem-SNP-GO/DEG_KEGGenrichment/LvsN_down_kegg_web/src/
- Fc-low-tem-SNP-GO/DEG_KEGGenrichment/LvsN_down_kegg_web/src/base.css
- Fc-low-tem-SNP-GO/DEG_KEGGenrichment/LvsN_down_kegg_web/src/bg_green.png
- Fc-low-tem-SNP-GO/DEG_KEGGenrichment/LvsN_down_kegg_web/src/bg_pink.png
- Fc-low-tem-SNP-GO/DEG_KEGGenrichment/LvsN_down_kegg_web/src/bg_red.png
- Fc-low-tem-SNP-GO/DEG_KEGGenrichment/LvsN_down_kegg_web/src/bg_yellow.png
- Fc-low-tem-SNP-GO/DEG_KEGGenrichment/LvsN_down_kegg_web/src/jquery.min.js
- Fc-low-tem-SNP-GO/DEG_KEGGenrichment/LvsN_down_kegg_web/src/ko00061.html
- Fc-low-tem-SNP-GO/DEG_KEGGenrichment/LvsN_down_kegg_web/src/ko00061.png
- Fc-low-tem-SNP-GO/DEG_KEGGenrichment/LvsN_down_kegg_web/src/ko00071.html
- Fc-low-tem-SNP-GO/DEG_KEGGenrichment/LvsN_down_kegg_web/src/ko00071.png
- Fc-low-tem-SNP-GO/DEG_KEGGenrichment/LvsN_down_kegg_web/src/ko00230.html
- Fc-low-tem-SNP-GO/DEG_KEGGenrichment/LvsN_down_kegg_web/src/ko00230.png
- Fc-low-tem-SNP-GO/DEG_KEGGenrichment/LvsN_down_kegg_web/src/ko00310.html
- Fc-low-tem-SNP-GO/DEG_KEGGenrichment/LvsN_down_kegg_web/src/ko00310.png
- Fc-low-tem-SNP-GO/DEG_KEGGenrichment/LvsN_down_kegg_web/src/ko00330.html
- Fc-low-tem-SNP-GO/DEG_KEGGenrichment/LvsN_down_kegg_web/src/ko00330.png
- Fc-low-tem-SNP-GO/DEG_KEGGenrichment/LvsN_down_kegg_web/src/ko00410.html
- Fc-low-tem-SNP-GO/DEG_KEGGenrichment/LvsN_down_kegg_web/src/ko00410.png
- Fc-low-tem-SNP-GO/DEG_KEGGenrichment/LvsN_down_kegg_web/src/ko00670.html
- Fc-low-tem-SNP-GO/DEG_KEGGenrichment/LvsN_down_kegg_web/src/ko00670.png
- Fc-low-tem-SNP-GO/DEG_KEGGenrichment/LvsN_down_kegg_web/src/ko03008.html
- Fc-low-tem-SNP-GO/DEG_KEGGenrichment/LvsN_down_kegg_web/src/ko03008.png
- Fc-low-tem-SNP-GO/DEG_KEGGenrichment/LvsN_down_kegg_web/src/ko03040.html
- Fc-low-tem-SNP-GO/DEG_KEGGenrichment/LvsN_down_kegg_web/src/ko03040.png
- Fc-low-tem-SNP-GO/DEG_KEGGenrichment/LvsN_down_kegg_web/src/ko03320.html
- Fc-low-tem-SNP-GO/DEG_KEGGenrichment/LvsN_down_kegg_web/src/ko03320.png
- Fc-low-tem-SNP-GO/DEG_KEGGenrichment/LvsN_down_kegg_web/src/ko04010.html
- Fc-low-tem-SNP-GO/DEG_KEGGenrichment/LvsN_down_kegg_web/src/ko04010.png
- Fc-low-tem-SNP-GO/DEG_KEGGenrichment/LvsN_down_kegg_web/src/ko04012.html
- Fc-low-tem-SNP-GO/DEG_KEGGenrichment/LvsN_down_kegg_web/src/ko04012.png
- Fc-low-tem-SNP-GO/DEG_KEGGenrichment/LvsN_down_kegg_web/src/ko04014.html
- Fc-low-tem-SNP-GO/DEG_KEGGenrichment/LvsN_down_kegg_web/src/ko04014.png
- Fc-low-tem-SNP-GO/DEG_KEGGenrichment/LvsN_down_kegg_web/src/ko04015.html
- Fc-low-tem-SNP-GO/DEG_KEGGenrichment/LvsN_down_kegg_web/src/ko04015.png
- Fc-low-tem-SNP-GO/DEG_KEGGenrichment/LvsN_down_kegg_web/src/ko04064.html
- Fc-low-tem-SNP-GO/DEG_KEGGenrichment/LvsN_down_kegg_web/src/ko04064.png
- Fc-low-tem-SNP-GO/DEG_KEGGenrichment/LvsN_down_kegg_web/src/ko04144.html
- Fc-low-tem-SNP-GO/DEG_KEGGenrichment/LvsN_down_kegg_web/src/ko04144.png
- Fc-low-tem-SNP-GO/DEG_KEGGenrichment/LvsN_down_kegg_web/src/ko04145.html
- Fc-low-tem-SNP-GO/DEG_KEGGenrichment/LvsN_down_kegg_web/src/ko04145.png
- Fc-low-tem-SNP-GO/DEG_KEGGenrichment/LvsN_down_kegg_web/src/ko04151.html
- Fc-low-tem-SNP-GO/DEG_KEGGenrichment/LvsN_down_kegg_web/src/ko04151.png
- Fc-low-tem-SNP-GO/DEG_KEGGenrichment/LvsN_down_kegg_web/src/ko04360.html
- Fc-low-tem-SNP-GO/DEG_KEGGenrichment/LvsN_down_kegg_web/src/ko04360.png
- Fc-low-tem-SNP-GO/DEG_KEGGenrichment/LvsN_down_kegg_web/src/ko04520.html
- Fc-low-tem-SNP-GO/DEG_KEGGenrichment/LvsN_down_kegg_web/src/ko04520.png
- Fc-low-tem-SNP-GO/DEG_KEGGenrichment/LvsN_down_kegg_web/src/ko04530.html
- Fc-low-tem-SNP-GO/DEG_KEGGenrichment/LvsN_down_kegg_web/src/ko04530.png
- Fc-low-tem-SNP-GO/DEG_KEGGenrichment/LvsN_down_kegg_web/src/ko04550.html
- Fc-low-tem-SNP-GO/DEG_KEGGenrichment/LvsN_down_kegg_web/src/ko04550.png
- Fc-low-tem-SNP-GO/DEG_KEGGenrichment/LvsN_down_kegg_web/src/ko04660.html
- Fc-low-tem-SNP-GO/DEG_KEGGenrichment/LvsN_down_kegg_web/src/ko04660.png
- Fc-low-tem-SNP-GO/DEG_KEGGenrichment/LvsN_down_kegg_web/src/ko04810.html
- Fc-low-tem-SNP-GO/DEG_KEGGenrichment/LvsN_down_kegg_web/src/ko04810.png
- Fc-low-tem-SNP-GO/DEG_KEGGenrichment/LvsN_down_kegg_web/src/ko04913.html
- Fc-low-tem-SNP-GO/DEG_KEGGenrichment/LvsN_down_kegg_web/src/ko04913.png
- Fc-low-tem-SNP-GO/DEG_KEGGenrichment/LvsN_down_kegg_web/src/ko04915.html
- Fc-low-tem-SNP-GO/DEG_KEGGenrichment/LvsN_down_kegg_web/src/ko04915.png
- Fc-low-tem-SNP-GO/DEG_KEGGenrichment/LvsN_down_kegg_web/src/ko04920.html
- Fc-low-tem-SNP-GO/DEG_KEGGenrichment/LvsN_down_kegg_web/src/ko04920.png
- Fc-low-tem-SNP-GO/DEG_KEGGenrichment/LvsN_down_kegg_web/src/ko04925.html
- Fc-low-tem-SNP-GO/DEG_KEGGenrichment/LvsN_down_kegg_web/src/ko04925.png
- Fc-low-tem-SNP-GO/DEG_KEGGenrichment/LvsN_down_kegg_web/src/ko04931.html
- Fc-low-tem-SNP-GO/DEG_KEGGenrichment/LvsN_down_kegg_web/src/ko04931.png
- Fc-low-tem-SNP-GO/DEG_KEGGenrichment/LvsN_down_kegg_web/src/ko04975.html
- Fc-low-tem-SNP-GO/DEG_KEGGenrichment/LvsN_down_kegg_web/src/ko04975.png
- Fc-low-tem-SNP-GO/DEG_KEGGenrichment/LvsN_down_kegg_web/src/ko04976.html
- Fc-low-tem-SNP-GO/DEG_KEGGenrichment/LvsN_down_kegg_web/src/ko04976.png
- Fc-low-tem-SNP-GO/DEG_KEGGenrichment/LvsN_down_kegg_web/src/ko04977.html
- Fc-low-tem-SNP-GO/DEG_KEGGenrichment/LvsN_down_kegg_web/src/ko04977.png
- Fc-low-tem-SNP-GO/DEG_KEGGenrichment/LvsN_down_kegg_web/src/ko05130.html
- Fc-low-tem-SNP-GO/DEG_KEGGenrichment/LvsN_down_kegg_web/src/ko05130.png
- Fc-low-tem-SNP-GO/DEG_KEGGenrichment/LvsN_down_kegg_web/src/ko05160.html
- Fc-low-tem-SNP-GO/DEG_KEGGenrichment/LvsN_down_kegg_web/src/ko05160.png
- Fc-low-tem-SNP-GO/DEG_KEGGenrichment/LvsN_down_kegg_web/src/ko05162.html
- Fc-low-tem-SNP-GO/DEG_KEGGenrichment/LvsN_down_kegg_web/src/ko05162.png
- Fc-low-tem-SNP-GO/DEG_KEGGenrichment/LvsN_down_kegg_web/src/ko05168.html
- Fc-low-tem-SNP-GO/DEG_KEGGenrichment/LvsN_down_kegg_web/src/ko05168.png
- Fc-low-tem-SNP-GO/DEG_KEGGenrichment/LvsN_down_kegg_web/src/ko05169.html
- Fc-low-tem-SNP-GO/DEG_KEGGenrichment/LvsN_down_kegg_web/src/ko05169.png
- Fc-low-tem-SNP-GO/DEG_KEGGenrichment/LvsN_down_kegg_web/src/ko05200.html
- Fc-low-tem-SNP-GO/DEG_KEGGenrichment/LvsN_down_kegg_web/src/ko05200.png
- Fc-low-tem-SNP-GO/DEG_KEGGenrichment/LvsN_down_kegg_web/src/ko05203.html
- Fc-low-tem-SNP-GO/DEG_KEGGenrichment/LvsN_down_kegg_web/src/ko05203.png
- Fc-low-tem-SNP-GO/DEG_KEGGenrichment/LvsN_down_kegg_web/src/ko05215.html
- Fc-low-tem-SNP-GO/DEG_KEGGenrichment/LvsN_down_kegg_web/src/ko05215.png
- Fc-low-tem-SNP-GO/DEG_KEGGenrichment/LvsN_down_kegg_web/src/ko05230.html
- Fc-low-tem-SNP-GO/DEG_KEGGenrichment/LvsN_down_kegg_web/src/ko05230.png
- Fc-low-tem-SNP-GO/DEG_KEGGenrichment/LvsN_down_kegg_web/src/logo.png
- Fc-low-tem-SNP-GO/DEG_KEGGenrichment/LvsN_kegg_web/
- Fc-low-tem-SNP-GO/DEG_KEGGenrichment/LvsN_kegg_web/LvsN.DEG_enriched_KEGG_pathway_API.html
- Fc-low-tem-SNP-GO/DEG_KEGGenrichment/LvsN_kegg_web/src/
- Fc-low-tem-SNP-GO/DEG_KEGGenrichment/LvsN_kegg_web/src/base.css
- Fc-low-tem-SNP-GO/DEG_KEGGenrichment/LvsN_kegg_web/src/bg_green.png
- Fc-low-tem-SNP-GO/DEG_KEGGenrichment/LvsN_kegg_web/src/bg_pink.png
- Fc-low-tem-SNP-GO/DEG_KEGGenrichment/LvsN_kegg_web/src/bg_red.png
- Fc-low-tem-SNP-GO/DEG_KEGGenrichment/LvsN_kegg_web/src/bg_yellow.png
- Fc-low-tem-SNP-GO/DEG_KEGGenrichment/LvsN_kegg_web/src/jquery.min.js
- Fc-low-tem-SNP-GO/DEG_KEGGenrichment/LvsN_kegg_web/src/ko00020.html
- Fc-low-tem-SNP-GO/DEG_KEGGenrichment/LvsN_kegg_web/src/ko00020.png
- Fc-low-tem-SNP-GO/DEG_KEGGenrichment/LvsN_kegg_web/src/ko00061.html
- Fc-low-tem-SNP-GO/DEG_KEGGenrichment/LvsN_kegg_web/src/ko00061.png
- Fc-low-tem-SNP-GO/DEG_KEGGenrichment/LvsN_kegg_web/src/ko00071.html
- Fc-low-tem-SNP-GO/DEG_KEGGenrichment/LvsN_kegg_web/src/ko00071.png
- Fc-low-tem-SNP-GO/DEG_KEGGenrichment/LvsN_kegg_web/src/ko00190.html
- Fc-low-tem-SNP-GO/DEG_KEGGenrichment/LvsN_kegg_web/src/ko00190.png
- Fc-low-tem-SNP-GO/DEG_KEGGenrichment/LvsN_kegg_web/src/ko00230.html
- Fc-low-tem-SNP-GO/DEG_KEGGenrichment/LvsN_kegg_web/src/ko00230.png
- Fc-low-tem-SNP-GO/DEG_KEGGenrichment/LvsN_kegg_web/src/ko00240.html
- Fc-low-tem-SNP-GO/DEG_KEGGenrichment/LvsN_kegg_web/src/ko00240.png
- Fc-low-tem-SNP-GO/DEG_KEGGenrichment/LvsN_kegg_web/src/ko00270.html
- Fc-low-tem-SNP-GO/DEG_KEGGenrichment/LvsN_kegg_web/src/ko00270.png
- Fc-low-tem-SNP-GO/DEG_KEGGenrichment/LvsN_kegg_web/src/ko00310.html
- Fc-low-tem-SNP-GO/DEG_KEGGenrichment/LvsN_kegg_web/src/ko00310.png
- Fc-low-tem-SNP-GO/DEG_KEGGenrichment/LvsN_kegg_web/src/ko00330.html
- Fc-low-tem-SNP-GO/DEG_KEGGenrichment/LvsN_kegg_web/src/ko00330.png
- Fc-low-tem-SNP-GO/DEG_KEGGenrichment/LvsN_kegg_web/src/ko00410.html
- Fc-low-tem-SNP-GO/DEG_KEGGenrichment/LvsN_kegg_web/src/ko00410.png
- Fc-low-tem-SNP-GO/DEG_KEGGenrichment/LvsN_kegg_web/src/ko00450.html
- Fc-low-tem-SNP-GO/DEG_KEGGenrichment/LvsN_kegg_web/src/ko00450.png
- Fc-low-tem-SNP-GO/DEG_KEGGenrichment/LvsN_kegg_web/src/ko00480.html
- Fc-low-tem-SNP-GO/DEG_KEGGenrichment/LvsN_kegg_web/src/ko00480.png
- Fc-low-tem-SNP-GO/DEG_KEGGenrichment/LvsN_kegg_web/src/ko00562.html
- Fc-low-tem-SNP-GO/DEG_KEGGenrichment/LvsN_kegg_web/src/ko00562.png
- Fc-low-tem-SNP-GO/DEG_KEGGenrichment/LvsN_kegg_web/src/ko00563.html
- Fc-low-tem-SNP-GO/DEG_KEGGenrichment/LvsN_kegg_web/src/ko00563.png
- Fc-low-tem-SNP-GO/DEG_KEGGenrichment/LvsN_kegg_web/src/ko00590.html
- Fc-low-tem-SNP-GO/DEG_KEGGenrichment/LvsN_kegg_web/src/ko00590.png
- Fc-low-tem-SNP-GO/DEG_KEGGenrichment/LvsN_kegg_web/src/ko00600.html
- Fc-low-tem-SNP-GO/DEG_KEGGenrichment/LvsN_kegg_web/src/ko00600.png
- Fc-low-tem-SNP-GO/DEG_KEGGenrichment/LvsN_kegg_web/src/ko00601.html
- Fc-low-tem-SNP-GO/DEG_KEGGenrichment/LvsN_kegg_web/src/ko00601.png
- Fc-low-tem-SNP-GO/DEG_KEGGenrichment/LvsN_kegg_web/src/ko00603.html
- Fc-low-tem-SNP-GO/DEG_KEGGenrichment/LvsN_kegg_web/src/ko00603.png
- Fc-low-tem-SNP-GO/DEG_KEGGenrichment/LvsN_kegg_web/src/ko00670.html
- Fc-low-tem-SNP-GO/DEG_KEGGenrichment/LvsN_kegg_web/src/ko00670.png
- Fc-low-tem-SNP-GO/DEG_KEGGenrichment/LvsN_kegg_web/src/ko00980.html
- Fc-low-tem-SNP-GO/DEG_KEGGenrichment/LvsN_kegg_web/src/ko00980.png
- Fc-low-tem-SNP-GO/DEG_KEGGenrichment/LvsN_kegg_web/src/ko00982.html
- Fc-low-tem-SNP-GO/DEG_KEGGenrichment/LvsN_kegg_web/src/ko00982.png
- Fc-low-tem-SNP-GO/DEG_KEGGenrichment/LvsN_kegg_web/src/ko02010.html
- Fc-low-tem-SNP-GO/DEG_KEGGenrichment/LvsN_kegg_web/src/ko02010.png
- Fc-low-tem-SNP-GO/DEG_KEGGenrichment/LvsN_kegg_web/src/ko03008.html
- Fc-low-tem-SNP-GO/DEG_KEGGenrichment/LvsN_kegg_web/src/ko03008.png
- Fc-low-tem-SNP-GO/DEG_KEGGenrichment/LvsN_kegg_web/src/ko03015.html
- Fc-low-tem-SNP-GO/DEG_KEGGenrichment/LvsN_kegg_web/src/ko03015.png
- Fc-low-tem-SNP-GO/DEG_KEGGenrichment/LvsN_kegg_web/src/ko03018.html
- Fc-low-tem-SNP-GO/DEG_KEGGenrichment/LvsN_kegg_web/src/ko03018.png
- Fc-low-tem-SNP-GO/DEG_KEGGenrichment/LvsN_kegg_web/src/ko03040.html
- Fc-low-tem-SNP-GO/DEG_KEGGenrichment/LvsN_kegg_web/src/ko03040.png
- Fc-low-tem-SNP-GO/DEG_KEGGenrichment/LvsN_kegg_web/src/ko03050.html
- Fc-low-tem-SNP-GO/DEG_KEGGenrichment/LvsN_kegg_web/src/ko03050.png
- Fc-low-tem-SNP-GO/DEG_KEGGenrichment/LvsN_kegg_web/src/ko03320.html
- Fc-low-tem-SNP-GO/DEG_KEGGenrichment/LvsN_kegg_web/src/ko03320.png
- Fc-low-tem-SNP-GO/DEG_KEGGenrichment/LvsN_kegg_web/src/ko03410.html
- Fc-low-tem-SNP-GO/DEG_KEGGenrichment/LvsN_kegg_web/src/ko03410.png
- Fc-low-tem-SNP-GO/DEG_KEGGenrichment/LvsN_kegg_web/src/ko04010.html
- Fc-low-tem-SNP-GO/DEG_KEGGenrichment/LvsN_kegg_web/src/ko04010.png
- Fc-low-tem-SNP-GO/DEG_KEGGenrichment/LvsN_kegg_web/src/ko04012.html
- Fc-low-tem-SNP-GO/DEG_KEGGenrichment/LvsN_kegg_web/src/ko04012.png
- Fc-low-tem-SNP-GO/DEG_KEGGenrichment/LvsN_kegg_web/src/ko04014.html
- Fc-low-tem-SNP-GO/DEG_KEGGenrichment/LvsN_kegg_web/src/ko04014.png
- Fc-low-tem-SNP-GO/DEG_KEGGenrichment/LvsN_kegg_web/src/ko04015.html
- Fc-low-tem-SNP-GO/DEG_KEGGenrichment/LvsN_kegg_web/src/ko04015.png
- Fc-low-tem-SNP-GO/DEG_KEGGenrichment/LvsN_kegg_web/src/ko04020.html
- Fc-low-tem-SNP-GO/DEG_KEGGenrichment/LvsN_kegg_web/src/ko04020.png
- Fc-low-tem-SNP-GO/DEG_KEGGenrichment/LvsN_kegg_web/src/ko04022.html
- Fc-low-tem-SNP-GO/DEG_KEGGenrichment/LvsN_kegg_web/src/ko04022.png
- Fc-low-tem-SNP-GO/DEG_KEGGenrichment/LvsN_kegg_web/src/ko04024.html
- Fc-low-tem-SNP-GO/DEG_KEGGenrichment/LvsN_kegg_web/src/ko04024.png
- Fc-low-tem-SNP-GO/DEG_KEGGenrichment/LvsN_kegg_web/src/ko04064.html
- Fc-low-tem-SNP-GO/DEG_KEGGenrichment/LvsN_kegg_web/src/ko04064.png
- Fc-low-tem-SNP-GO/DEG_KEGGenrichment/LvsN_kegg_web/src/ko04068.html
- Fc-low-tem-SNP-GO/DEG_KEGGenrichment/LvsN_kegg_web/src/ko04068.png
- Fc-low-tem-SNP-GO/DEG_KEGGenrichment/LvsN_kegg_web/src/ko04070.html
- Fc-low-tem-SNP-GO/DEG_KEGGenrichment/LvsN_kegg_web/src/ko04070.png
- Fc-low-tem-SNP-GO/DEG_KEGGenrichment/LvsN_kegg_web/src/ko04071.html
- Fc-low-tem-SNP-GO/DEG_KEGGenrichment/LvsN_kegg_web/src/ko04071.png
- Fc-low-tem-SNP-GO/DEG_KEGGenrichment/LvsN_kegg_web/src/ko04141.html
- Fc-low-tem-SNP-GO/DEG_KEGGenrichment/LvsN_kegg_web/src/ko04141.png
- Fc-low-tem-SNP-GO/DEG_KEGGenrichment/LvsN_kegg_web/src/ko04142.html
- Fc-low-tem-SNP-GO/DEG_KEGGenrichment/LvsN_kegg_web/src/ko04142.png
- Fc-low-tem-SNP-GO/DEG_KEGGenrichment/LvsN_kegg_web/src/ko04144.html
- Fc-low-tem-SNP-GO/DEG_KEGGenrichment/LvsN_kegg_web/src/ko04144.png
- Fc-low-tem-SNP-GO/DEG_KEGGenrichment/LvsN_kegg_web/src/ko04145.html
- Fc-low-tem-SNP-GO/DEG_KEGGenrichment/LvsN_kegg_web/src/ko04145.png
- Fc-low-tem-SNP-GO/DEG_KEGGenrichment/LvsN_kegg_web/src/ko04150.html
- Fc-low-tem-SNP-GO/DEG_KEGGenrichment/LvsN_kegg_web/src/ko04150.png
- Fc-low-tem-SNP-GO/DEG_KEGGenrichment/LvsN_kegg_web/src/ko04151.html
- Fc-low-tem-SNP-GO/DEG_KEGGenrichment/LvsN_kegg_web/src/ko04151.png
- Fc-low-tem-SNP-GO/DEG_KEGGenrichment/LvsN_kegg_web/src/ko04152.html
- Fc-low-tem-SNP-GO/DEG_KEGGenrichment/LvsN_kegg_web/src/ko04152.png
- Fc-low-tem-SNP-GO/DEG_KEGGenrichment/LvsN_kegg_web/src/ko04210.html
- Fc-low-tem-SNP-GO/DEG_KEGGenrichment/LvsN_kegg_web/src/ko04210.png
- Fc-low-tem-SNP-GO/DEG_KEGGenrichment/LvsN_kegg_web/src/ko04211.html
- Fc-low-tem-SNP-GO/DEG_KEGGenrichment/LvsN_kegg_web/src/ko04211.png
- Fc-low-tem-SNP-GO/DEG_KEGGenrichment/LvsN_kegg_web/src/ko04212.html
- Fc-low-tem-SNP-GO/DEG_KEGGenrichment/LvsN_kegg_web/src/ko04212.png
- Fc-low-tem-SNP-GO/DEG_KEGGenrichment/LvsN_kegg_web/src/ko04213.html
- Fc-low-tem-SNP-GO/DEG_KEGGenrichment/LvsN_kegg_web/src/ko04213.png
- Fc-low-tem-SNP-GO/DEG_KEGGenrichment/LvsN_kegg_web/src/ko04214.html
- Fc-low-tem-SNP-GO/DEG_KEGGenrichment/LvsN_kegg_web/src/ko04214.png
- Fc-low-tem-SNP-GO/DEG_KEGGenrichment/LvsN_kegg_web/src/ko04260.html
- Fc-low-tem-SNP-GO/DEG_KEGGenrichment/LvsN_kegg_web/src/ko04260.png
- Fc-low-tem-SNP-GO/DEG_KEGGenrichment/LvsN_kegg_web/src/ko04261.html
- Fc-low-tem-SNP-GO/DEG_KEGGenrichment/LvsN_kegg_web/src/ko04261.png
- Fc-low-tem-SNP-GO/DEG_KEGGenrichment/LvsN_kegg_web/src/ko04360.html
- Fc-low-tem-SNP-GO/DEG_KEGGenrichment/LvsN_kegg_web/src/ko04360.png
- Fc-low-tem-SNP-GO/DEG_KEGGenrichment/LvsN_kegg_web/src/ko04510.html
- Fc-low-tem-SNP-GO/DEG_KEGGenrichment/LvsN_kegg_web/src/ko04510.png
- Fc-low-tem-SNP-GO/DEG_KEGGenrichment/LvsN_kegg_web/src/ko04512.html
- Fc-low-tem-SNP-GO/DEG_KEGGenrichment/LvsN_kegg_web/src/ko04512.png
- Fc-low-tem-SNP-GO/DEG_KEGGenrichment/LvsN_kegg_web/src/ko04514.html
- Fc-low-tem-SNP-GO/DEG_KEGGenrichment/LvsN_kegg_web/src/ko04514.png
- Fc-low-tem-SNP-GO/DEG_KEGGenrichment/LvsN_kegg_web/src/ko04520.html
- Fc-low-tem-SNP-GO/DEG_KEGGenrichment/LvsN_kegg_web/src/ko04520.png
- Fc-low-tem-SNP-GO/DEG_KEGGenrichment/LvsN_kegg_web/src/ko04530.html
- Fc-low-tem-SNP-GO/DEG_KEGGenrichment/LvsN_kegg_web/src/ko04530.png
- Fc-low-tem-SNP-GO/DEG_KEGGenrichment/LvsN_kegg_web/src/ko04550.html
- Fc-low-tem-SNP-GO/DEG_KEGGenrichment/LvsN_kegg_web/src/ko04550.png
- Fc-low-tem-SNP-GO/DEG_KEGGenrichment/LvsN_kegg_web/src/ko04611.html
- Fc-low-tem-SNP-GO/DEG_KEGGenrichment/LvsN_kegg_web/src/ko04611.png
- Fc-low-tem-SNP-GO/DEG_KEGGenrichment/LvsN_kegg_web/src/ko04612.html
- Fc-low-tem-SNP-GO/DEG_KEGGenrichment/LvsN_kegg_web/src/ko04612.png
- Fc-low-tem-SNP-GO/DEG_KEGGenrichment/LvsN_kegg_web/src/ko04660.html
- Fc-low-tem-SNP-GO/DEG_KEGGenrichment/LvsN_kegg_web/src/ko04660.png
- Fc-low-tem-SNP-GO/DEG_KEGGenrichment/LvsN_kegg_web/src/ko04670.html
- Fc-low-tem-SNP-GO/DEG_KEGGenrichment/LvsN_kegg_web/src/ko04670.png
- Fc-low-tem-SNP-GO/DEG_KEGGenrichment/LvsN_kegg_web/src/ko04713.html
- Fc-low-tem-SNP-GO/DEG_KEGGenrichment/LvsN_kegg_web/src/ko04713.png
- Fc-low-tem-SNP-GO/DEG_KEGGenrichment/LvsN_kegg_web/src/ko04722.html
- Fc-low-tem-SNP-GO/DEG_KEGGenrichment/LvsN_kegg_web/src/ko04722.png
- Fc-low-tem-SNP-GO/DEG_KEGGenrichment/LvsN_kegg_web/src/ko04726.html
- Fc-low-tem-SNP-GO/DEG_KEGGenrichment/LvsN_kegg_web/src/ko04726.png
- Fc-low-tem-SNP-GO/DEG_KEGGenrichment/LvsN_kegg_web/src/ko04810.html
- Fc-low-tem-SNP-GO/DEG_KEGGenrichment/LvsN_kegg_web/src/ko04810.png
- Fc-low-tem-SNP-GO/DEG_KEGGenrichment/LvsN_kegg_web/src/ko04910.html
- Fc-low-tem-SNP-GO/DEG_KEGGenrichment/LvsN_kegg_web/src/ko04910.png
- Fc-low-tem-SNP-GO/DEG_KEGGenrichment/LvsN_kegg_web/src/ko04911.html
- Fc-low-tem-SNP-GO/DEG_KEGGenrichment/LvsN_kegg_web/src/ko04911.png
- Fc-low-tem-SNP-GO/DEG_KEGGenrichment/LvsN_kegg_web/src/ko04913.html
- Fc-low-tem-SNP-GO/DEG_KEGGenrichment/LvsN_kegg_web/src/ko04913.png
- Fc-low-tem-SNP-GO/DEG_KEGGenrichment/LvsN_kegg_web/src/ko04915.html
- Fc-low-tem-SNP-GO/DEG_KEGGenrichment/LvsN_kegg_web/src/ko04915.png
- Fc-low-tem-SNP-GO/DEG_KEGGenrichment/LvsN_kegg_web/src/ko04920.html
- Fc-low-tem-SNP-GO/DEG_KEGGenrichment/LvsN_kegg_web/src/ko04920.png
- Fc-low-tem-SNP-GO/DEG_KEGGenrichment/LvsN_kegg_web/src/ko04921.html
- Fc-low-tem-SNP-GO/DEG_KEGGenrichment/LvsN_kegg_web/src/ko04921.png
- Fc-low-tem-SNP-GO/DEG_KEGGenrichment/LvsN_kegg_web/src/ko04923.html
- Fc-low-tem-SNP-GO/DEG_KEGGenrichment/LvsN_kegg_web/src/ko04923.png
- Fc-low-tem-SNP-GO/DEG_KEGGenrichment/LvsN_kegg_web/src/ko04925.html
- Fc-low-tem-SNP-GO/DEG_KEGGenrichment/LvsN_kegg_web/src/ko04925.png
- Fc-low-tem-SNP-GO/DEG_KEGGenrichment/LvsN_kegg_web/src/ko04930.html
- Fc-low-tem-SNP-GO/DEG_KEGGenrichment/LvsN_kegg_web/src/ko04930.png
- Fc-low-tem-SNP-GO/DEG_KEGGenrichment/LvsN_kegg_web/src/ko04931.html
- Fc-low-tem-SNP-GO/DEG_KEGGenrichment/LvsN_kegg_web/src/ko04931.png
- Fc-low-tem-SNP-GO/DEG_KEGGenrichment/LvsN_kegg_web/src/ko04932.html
- Fc-low-tem-SNP-GO/DEG_KEGGenrichment/LvsN_kegg_web/src/ko04932.png
- Fc-low-tem-SNP-GO/DEG_KEGGenrichment/LvsN_kegg_web/src/ko04960.html
- Fc-low-tem-SNP-GO/DEG_KEGGenrichment/LvsN_kegg_web/src/ko04960.png
- Fc-low-tem-SNP-GO/DEG_KEGGenrichment/LvsN_kegg_web/src/ko04972.html
- Fc-low-tem-SNP-GO/DEG_KEGGenrichment/LvsN_kegg_web/src/ko04972.png
- Fc-low-tem-SNP-GO/DEG_KEGGenrichment/LvsN_kegg_web/src/ko04973.html
- Fc-low-tem-SNP-GO/DEG_KEGGenrichment/LvsN_kegg_web/src/ko04973.png
- Fc-low-tem-SNP-GO/DEG_KEGGenrichment/LvsN_kegg_web/src/ko04975.html
- Fc-low-tem-SNP-GO/DEG_KEGGenrichment/LvsN_kegg_web/src/ko04975.png
- Fc-low-tem-SNP-GO/DEG_KEGGenrichment/LvsN_kegg_web/src/ko04976.html
- Fc-low-tem-SNP-GO/DEG_KEGGenrichment/LvsN_kegg_web/src/ko04976.png
- Fc-low-tem-SNP-GO/DEG_KEGGenrichment/LvsN_kegg_web/src/ko04977.html
- Fc-low-tem-SNP-GO/DEG_KEGGenrichment/LvsN_kegg_web/src/ko04977.png
- Fc-low-tem-SNP-GO/DEG_KEGGenrichment/LvsN_kegg_web/src/ko04978.html
- Fc-low-tem-SNP-GO/DEG_KEGGenrichment/LvsN_kegg_web/src/ko04978.png
- Fc-low-tem-SNP-GO/DEG_KEGGenrichment/LvsN_kegg_web/src/ko05010.html
- Fc-low-tem-SNP-GO/DEG_KEGGenrichment/LvsN_kegg_web/src/ko05010.png
[truncated: 270 more entries]
