# Supplementary material for: Screening of the candidate genes related to low-temperature tolerance of Fenneropenaeus chinensis based on high-throughput transcriptome sequencing
Source: PLoS One. 2019 Apr 8;14(4):e0211182. doi: 10.1371/journal.pone.0211182 (PMC6453463; doi:10.1371/journal.pone.0211182)
Supplement: S1 File — (ZIP) [file pone.0211182.s001.zip › Fc-low-tem-SNP-GO/DEG_GOenrichment/11.1.GOenrichment/11.1.GOenrichment.README.txt]

GO富集分析


我们用goseq方法对每组（用group表示）比较的差异基因分别进行了以下GO富集分析：全部差异基因的富集分析，上调差异基因的富集分析、下调差异基因的富集分析。展示的结果有：
1.compare.DEG_GO_enrichment_result.xls				GO富集分析的结果文件（所有差异基因）
2.compare_up.DEG_GO_enrichment_result.xls				GO富集分析的结果文件（上调差异基因）
3.compare_down.DEG_GO_enrichment_result.xls			GO富集分析的结果文件（下调差异基因）
4.compare.DEG_Erichment_GO_classification.png			与富集的GO相关的基因的分类统计图，png格式（位图）（所有差异基因）
5.compare_up.DEG_Erichment_GO_classification.png			与富集的GO相关的基因的分类统计图，png格式（位图）（上调差异基因）
6.compare_down.DEG_Erichment_GO_classification.png			与富集的GO相关的基因的分类统计图，png格式（位图）（下调差异基因）
7.compare.DEG_Erichment_GO_classification.pdf			与富集的GO相关的基因的分类统计图，pdf格式（矢量图）（所有差异基因）
8.compare_up.DEG_Erichment_GO_classification.pdf			与富集的GO相关的基因的分类统计图，pdf格式（矢量图）（上调差异基因）
9.compare_down.DEG_Erichment_GO_classification.pdf			与富集的GO相关的基因的分类统计图，pdf格式（矢量图）（下调差异基因）
10.compare.bar_graph_updown.png					与富集的GO相关的上调基因和下调基因的分类统计柱状图，png格式（位图）（所有差异基因）
11.compare.bar_graph_updown.pdf					与富集的GO相关的上调基因和下调基因的分类统计柱状图，pdf格式（矢量图）（所有差异基因）
12.compare.DEG_Erichment_GO_classification_gene_count.txt		分类图的画图数据（所有差异基因）
13.compare_up.DEG_Erichment_GO_classification_gene_count.txt	分类图的画图数据（上调差异基因）
14.compare_down.DEG_Erichment_GO_classification_gene_count.txt	分类图的画图数据（下调差异基因）
15.compare.GO_enrichment_result_up_down.xls			为差异基因GO富集列表，其内容为相互比较的样品GO富集分析后的信息

==============================================================================================================

compare.DEG_GO_enrichment_result.xls【GO富集结果】文件的表头介绍：
	GO_accession			GO节点的ID
	Description			GO的描述
	Term_type			GO的类别
	Over_represented_pValue		富集分析的Pvalue
	Corrected_pValue		校正后的Pvalue
	DEG_item			与该GO相关的差异基因的数目
	DEG_list			GO注释的差异基因数目
	Bg_item				与该GO相关的背景（所有）基因的数目
	Bg_list				GO注释的背景（所有）基因的数目
	Gene_names			与该GO相关的差异基因的ID

compare.GO_enrichment_result_up_down.xls 差异基因GO富集列表,表头介绍
	GO_accession                    GO节点的ID
        Description                     GO的描述
        Term_type                       GO的类别
        Over_represented_pValue         富集分析的Pvalue
        Corrected_pValue                矫正后的P-Value
        DEG_item                        与该GO相关的差异基因的数目
        DEG_list                        GO注释的差异基因数目
        Bg_item                         与该GO相关的背景（所有）基因的数目
        Bg_list                         GO注释的背景（所有）基因的数目
        Up                               与该Term相关的上调的差异基因个数
        Up_Gene_names                   与该Term相关的上调的差异基因ID
        Down                            与该Term相关的下调的差异基因个数
        Down_Gene_names                 与该Term相关的下调的差异基因ID
