# Supplementary material for: Screening of the candidate genes related to low-temperature tolerance of Fenneropenaeus chinensis based on high-throughput transcriptome sequencing
Source: PLoS One. 2019 Apr 8;14(4):e0211182. doi: 10.1371/journal.pone.0211182 (PMC6453463; doi:10.1371/journal.pone.0211182)
Supplement: S1 File — (ZIP) [file pone.0211182.s001.zip › Fc-low-tem-SNP-GO/DEG_GOenrichment/11.1.GOenrichment/LvsN.DEG_Enriched_GO_classification_gene_count.txt]

GO_Term Name Ontology Percent Number
NA NA NA NA NA
NA NA NA NA NA
