# Supplementary material for: Screening of the candidate genes related to low-temperature tolerance of Fenneropenaeus chinensis based on high-throughput transcriptome sequencing
Source: PLoS One. 2019 Apr 8;14(4):e0211182. doi: 10.1371/journal.pone.0211182 (PMC6453463; doi:10.1371/journal.pone.0211182)
Supplement: S1 File — (ZIP) [file pone.0211182.s001.zip › Fc-low-tem-SNP-GO/DEG_GOenrichment/11.1.GOenrichment/LvsN.GO_enrichment_result_up_down.xls]

GO_accession	Description	Term_type	Over_represented_pValue	Corrected_pValue	DEG_item	DEG_list	Bg_item	Bg_list	up	Up_Gene_names	Down	Down_Gene_names
GO:0006200	obsolete ATP catabolic process	biological_process	0.0028641	1	2	129	41	63360	2	Cluster-11054.55918,Cluster-11054.54276	0
GO:0008440	inositol-1,4,5-trisphosphate 3-kinase activity	molecular_function	0.003765	1	2	129	35	63360	2	Cluster-11054.40114,Cluster-11054.40113	0
GO:0051766	inositol trisphosphate kinase activity	molecular_function	0.005189	1	2	129	44	63360	2	Cluster-11054.40113,Cluster-11054.40114	0
GO:0031225	anchored component of membrane	cellular_component	0.0062679	1	2	129	54	63360	2	Cluster-11054.60710,Cluster-11054.50114	0
GO:0004643	phosphoribosylaminoimidazolecarboxamide formyltransferase activity	molecular_function	0.0078265	1	2	129	17	63360	0		2	Cluster-11054.63374,Cluster-11054.62863
GO:0003937	IMP cyclohydrolase activity	molecular_function	0.0079376	1	2	129	18	63360	0		2	Cluster-11054.63374,Cluster-11054.62863
GO:0005157	macrophage colony-stimulating factor receptor binding	molecular_function	0.010726	1	1	129	4	63360	0		1	Cluster-11054.60253
GO:0016814	hydrolase activity, acting on carbon-nitrogen (but not peptide) bonds, in cyclic amidines	molecular_function	0.013212	1	3	129	99	63360	0		3	Cluster-11054.63374,Cluster-11054.33031,Cluster-11054.62863
GO:0016742	hydroxymethyl-, formyl- and related transferase activity	molecular_function	0.013402	1	2	129	33	63360	0		2	Cluster-11054.62863,Cluster-11054.63374
GO:0016437	tRNA cytidylyltransferase activity	molecular_function	0.014662	1	1	129	6	63360	1	Cluster-11054.43014	0
GO:0009036	Type II site-specific deoxyribonuclease activity	molecular_function	0.014937	1	2	129	78	63360	2	Cluster-11054.31737,Cluster-11054.34233	0
GO:0009359	Type II site-specific deoxyribonuclease complex	cellular_component	0.014937	1	2	129	78	63360	2	Cluster-11054.34233,Cluster-11054.31737	0
GO:0015666	restriction endodeoxyribonuclease activity	molecular_function	0.014937	1	2	129	78	63360	2	Cluster-11054.31737,Cluster-11054.34233	0
GO:0009307	DNA restriction-modification system	biological_process	0.01568	1	2	129	81	63360	2	Cluster-11054.31737,Cluster-11054.34233	0
GO:0044355	clearance of foreign intracellular DNA	biological_process	0.01568	1	2	129	81	63360	2	Cluster-11054.34233,Cluster-11054.31737	0
GO:0016810	hydrolase activity, acting on carbon-nitrogen (but not peptide) bonds	molecular_function	0.016056	1	4	129	309	63360	0		4	Cluster-11054.86199,Cluster-11054.33031,Cluster-11054.63374,Cluster-11054.62863
GO:0042720	mitochondrial inner membrane peptidase complex	cellular_component	0.017449	1	2	129	43	63360	0		2	Cluster-11054.63374,Cluster-11054.62863
GO:0015035	protein disulfide oxidoreductase activity	molecular_function	0.018078	1	2	129	103	63360	2	Cluster-11054.39487,Cluster-11054.39485	0
GO:0015036	disulfide oxidoreductase activity	molecular_function	0.01846	1	2	129	105	63360	2	Cluster-11054.39487,Cluster-11054.39485	0
GO:0004045	aminoacyl-tRNA hydrolase activity	molecular_function	0.021722	1	1	129	16	63360	0		1	Cluster-11054.52995
GO:0016893	endonuclease activity, active with either ribo- or deoxyribonucleic acids and producing 5'-phosphomonoesters	molecular_function	0.023257	1	3	129	282	63360	3	Cluster-11054.31737,Cluster-11054.59469,Cluster-11054.34233	0
GO:0019050	suppression by virus of host apoptotic process	biological_process	0.024611	1	1	129	20	63360	0		1	Cluster-11054.52995
GO:0033668	negative regulation by symbiont of host apoptotic process	biological_process	0.024611	1	1	129	20	63360	0		1	Cluster-11054.52995
GO:0052041	negative regulation by symbiont of host programmed cell death	biological_process	0.024611	1	1	129	20	63360	0		1	Cluster-11054.52995
GO:0052490	negative regulation by organism of programmed cell death in other organism involved in symbiotic interaction	biological_process	0.024611	1	1	129	20	63360	0		1	Cluster-11054.52995
GO:0003950	NAD+ ADP-ribosyltransferase activity	molecular_function	0.024755	1	2	129	78	63360	2	Cluster-11054.54952,Cluster-11054.63714	0
GO:0004631	phosphomevalonate kinase activity	molecular_function	0.029871	1	1	129	7	63360	0		1	Cluster-11054.23418
GO:0070567	cytidylyltransferase activity	molecular_function	0.030074	1	1	129	15	63360	1	Cluster-11054.43014	0
GO:0039526	modulation by virus of host apoptotic process	biological_process	0.030441	1	1	129	22	63360	0		1	Cluster-11054.52995
GO:0044531	modulation of programmed cell death in other organism	biological_process	0.030441	1	1	129	22	63360	0		1	Cluster-11054.52995
GO:0044532	modulation of apoptotic process in other organism	biological_process	0.030441	1	1	129	22	63360	0		1	Cluster-11054.52995
GO:0052040	modulation by symbiont of host programmed cell death	biological_process	0.030441	1	1	129	22	63360	0		1	Cluster-11054.52995
GO:0052150	modulation by symbiont of host apoptotic process	biological_process	0.030441	1	1	129	22	63360	0		1	Cluster-11054.52995
GO:0052248	modulation of programmed cell death in other organism involved in symbiotic interaction	biological_process	0.030441	1	1	129	22	63360	0		1	Cluster-11054.52995
GO:0052433	modulation by organism of apoptotic process in other organism involved in symbiotic interaction	biological_process	0.030441	1	1	129	22	63360	0		1	Cluster-11054.52995
GO:0050794	regulation of cellular process	biological_process	0.030672	1	45	129	15224	63360	27	Cluster-11054.38847,Cluster-11054.54952,Cluster-11054.70339,Cluster-11054.40114,Cluster-11054.39487,Cluster-11054.40313,Cluster-11054.59469,Cluster-11054.68963,Cluster-11054.44711,Cluster-11054.34236,Cluster-11054.60858,Cluster-11054.51870,Cluster-11054.67417,Cluster-11054.30925,Cluster-11054.81619,Cluster-11054.37559,Cluster-11054.33625,Cluster-11054.41929,Cluster-11054.45545,Cluster-11054.40113…	18	Cluster-11054.31281,Cluster-11054.31994,Cluster-11054.80512,Cluster-11054.52995,Cluster-11054.60253,Cluster-11054.27844,Cluster-11054.69607,Cluster-11054.7959,Cluster-11054.51502,Cluster-21276.0,Cluster-11054.74407,Cluster-11054.58508,Cluster-11054.33031,Cluster-11054.63223,Cluster-11054.34159,Cluster-11054.72896,Cluster-11054.62179,Cluster-11054.44294
GO:0006274	DNA replication termination	biological_process	0.031588	1	1	129	10	63360	0		1	Cluster-11054.72896
GO:0016888	endodeoxyribonuclease activity, producing 5'-phosphomonoesters	molecular_function	0.031874	1	2	129	129	63360	2	Cluster-11054.31737,Cluster-11054.34233	0
GO:0006814	sodium ion transport	biological_process	0.032345	1	7	129	1769	63360	4	Cluster-11054.37506,Cluster-11054.37559,Cluster-11054.60858,Cluster-11054.47736	3	Cluster-11054.7959,Cluster-11054.63374,Cluster-11054.62863
GO:0050789	regulation of biological process	biological_process	0.032409	1	46	129	15739	63360	27	Cluster-11054.34236,Cluster-11054.40114,Cluster-11054.59469,Cluster-11054.40313,Cluster-11054.39487,Cluster-11054.44711,Cluster-11054.68963,Cluster-11054.54952,Cluster-11054.38847,Cluster-11054.70339,Cluster-11054.37559,Cluster-11054.81619,Cluster-11054.30925,Cluster-11054.67417,Cluster-11054.51870,Cluster-11054.60858,Cluster-11054.39485,Cluster-11054.40113,Cluster-11054.38938,Cluster-11054.45545…	19	Cluster-11054.80512,Cluster-11054.52995,Cluster-11054.31994,Cluster-11054.31281,Cluster-11054.7959,Cluster-11054.51502,Cluster-21276.0,Cluster-11054.27844,Cluster-11054.69607,Cluster-11054.60253,Cluster-11054.33031,Cluster-11054.63223,Cluster-11054.58508,Cluster-11054.74407,Cluster-11054.44294,Cluster-11054.48563,Cluster-11054.34159,Cluster-11054.62179,Cluster-11054.72896
GO:0051252	regulation of RNA metabolic process	biological_process	0.032557	1	23	129	6717	63360	16	Cluster-11054.41929,Cluster-11054.38847,Cluster-11054.70339,Cluster-11054.40114,Cluster-11054.68963,Cluster-11054.39487,Cluster-11054.59469,Cluster-11054.39485,Cluster-11054.40113,Cluster-11054.38938,Cluster-11054.45313,Cluster-11054.51870,Cluster-11054.30925,Cluster-11054.53074,Cluster-11054.37559,Cluster-11054.40917	7	Cluster-11054.80512,Cluster-11054.72896,Cluster-11054.27844,Cluster-11054.69607,Cluster-11054.44294,Cluster-11054.51502,Cluster-11054.7959
GO:0030904	retromer complex	cellular_component	0.033417	1	1	129	11	63360	0		1	Cluster-11054.44742
GO:0005780	extrinsic component of intraperoxisomal membrane	cellular_component	0.033799	1	1	129	8	63360	1	Cluster-11054.61581	0
GO:0045033	peroxisome inheritance	biological_process	0.033799	1	1	129	8	63360	1	Cluster-11054.61581	0
GO:0031323	regulation of cellular metabolic process	biological_process	0.034447	1	26	129	8124	63360	17	Cluster-11054.40114,Cluster-11054.68963,Cluster-11054.59469,Cluster-11054.39487,Cluster-11054.40113,Cluster-11054.39485,Cluster-11054.38938,Cluster-11054.41929,Cluster-11054.38847,Cluster-11054.70339,Cluster-11054.30925,Cluster-11054.37559,Cluster-11054.53074,Cluster-11054.40917,Cluster-11054.23943,Cluster-11054.45313,Cluster-11054.51870	9	Cluster-11054.33031,Cluster-11054.80512,Cluster-11054.27844,Cluster-11054.69607,Cluster-11054.44294,Cluster-11054.51502,Cluster-11054.7959,Cluster-11054.72896,Cluster-11054.60253
GO:0031312	extrinsic component of organelle membrane	cellular_component	0.034771	1	1	129	9	63360	1	Cluster-11054.61581	0
GO:0030001	metal ion transport	biological_process	0.035633	1	16	129	5318	63360	10	Cluster-11054.47412,Cluster-11054.37559,Cluster-11054.60858,Cluster-11054.51870,Cluster-11054.44073,Cluster-11054.45545,Cluster-11054.37506,Cluster-11054.34236,Cluster-11054.60630,Cluster-11054.47736	6	Cluster-11054.43962,Cluster-11054.69607,Cluster-11054.7959,Cluster-11054.51322,Cluster-11054.62863,Cluster-11054.63374
GO:0019219	regulation of nucleobase-containing compound metabolic process	biological_process	0.03588	1	23	129	6796	63360	16	Cluster-11054.39485,Cluster-11054.40113,Cluster-11054.38938,Cluster-11054.40114,Cluster-11054.39487,Cluster-11054.59469,Cluster-11054.68963,Cluster-11054.38847,Cluster-11054.70339,Cluster-11054.41929,Cluster-11054.37559,Cluster-11054.53074,Cluster-11054.40917,Cluster-11054.30925,Cluster-11054.51870,Cluster-11054.45313	7	Cluster-11054.80512,Cluster-11054.7959,Cluster-11054.51502,Cluster-11054.27844,Cluster-11054.44294,Cluster-11054.69607,Cluster-11054.72896
GO:0008948	oxaloacetate decarboxylase activity	molecular_function	0.036387	1	5	129	1103	63360	2	Cluster-11054.37506,Cluster-11054.60858	3	Cluster-11054.7959,Cluster-11054.63374,Cluster-11054.62863
GO:0071436	sodium ion export	biological_process	0.036387	1	5	129	1103	63360	2	Cluster-11054.37506,Cluster-11054.60858	3	Cluster-11054.7959,Cluster-11054.63374,Cluster-11054.62863
GO:0035725	sodium ion transmembrane transport	biological_process	0.036596	1	5	129	1106	63360	2	Cluster-11054.60858,Cluster-11054.37506	3	Cluster-11054.62863,Cluster-11054.63374,Cluster-11054.7959
GO:0043015	gamma-tubulin binding	molecular_function	0.037243	1	1	129	25	63360	1	Cluster-11054.51870	0
GO:0019222	regulation of metabolic process	biological_process	0.037453	1	28	129	8716	63360	17	Cluster-11054.39485,Cluster-11054.40113,Cluster-11054.38938,Cluster-11054.40114,Cluster-11054.39487,Cluster-11054.59469,Cluster-11054.68963,Cluster-11054.38847,Cluster-11054.70339,Cluster-11054.41929,Cluster-11054.37559,Cluster-11054.53074,Cluster-11054.40917,Cluster-11054.30925,Cluster-11054.51870,Cluster-11054.45313,Cluster-11054.23943	11	Cluster-11054.33031,Cluster-11054.80512,Cluster-11054.74407,Cluster-11054.7959,Cluster-11054.51502,Cluster-11054.27844,Cluster-11054.48563,Cluster-11054.69607,Cluster-11054.44294,Cluster-11054.60253,Cluster-11054.72896
GO:0004810	tRNA adenylyltransferase activity	molecular_function	0.039827	1	1	129	16	63360	1	Cluster-11054.43014	0
GO:0090266	regulation of mitotic cell cycle spindle assembly checkpoint	biological_process	0.041884	1	1	129	11	63360	0		1	Cluster-11054.33031
GO:1903504	regulation of mitotic spindle checkpoint	biological_process	0.041884	1	1	129	11	63360	0		1	Cluster-11054.33031
GO:0005158	insulin receptor binding	molecular_function	0.042363	1	2	129	49	63360	2	Cluster-11054.40313,Cluster-11054.44711	0
GO:0005899	insulin receptor complex	cellular_component	0.042363	1	2	129	49	63360	2	Cluster-11054.44711,Cluster-11054.40313	0
GO:0090231	regulation of spindle checkpoint	biological_process	0.042713	1	1	129	12	63360	0		1	Cluster-11054.33031
GO:1901976	regulation of cell cycle checkpoint	biological_process	0.042713	1	1	129	12	63360	0		1	Cluster-11054.33031
GO:0019238	cyclohydrolase activity	molecular_function	0.043545	1	2	129	53	63360	0		2	Cluster-11054.63374,Cluster-11054.62863
GO:0045454	cell redox homeostasis	biological_process	0.043906	1	2	129	151	63360	2	Cluster-11054.39487,Cluster-11054.39485	0
GO:0006471	protein ADP-ribosylation	biological_process	0.045739	1	1	129	27	63360	1	Cluster-11054.54952	0
GO:0080090	regulation of primary metabolic process	biological_process	0.045977	1	25	129	7943	63360	16	Cluster-11054.45313,Cluster-11054.51870,Cluster-11054.30925,Cluster-11054.53074,Cluster-11054.37559,Cluster-11054.40917,Cluster-11054.41929,Cluster-11054.38847,Cluster-11054.70339,Cluster-11054.40114,Cluster-11054.68963,Cluster-11054.39487,Cluster-11054.59469,Cluster-11054.39485,Cluster-11054.40113,Cluster-11054.38938	9	Cluster-11054.72896,Cluster-11054.60253,Cluster-11054.27844,Cluster-11054.69607,Cluster-11054.44294,Cluster-11054.51502,Cluster-11054.7959,Cluster-11054.33031,Cluster-11054.80512
GO:0060255	regulation of macromolecule metabolic process	biological_process	0.046702	1	25	129	7974	63360	16	Cluster-11054.51870,Cluster-11054.45313,Cluster-11054.37559,Cluster-11054.53074,Cluster-11054.40917,Cluster-11054.30925,Cluster-11054.38847,Cluster-11054.70339,Cluster-11054.41929,Cluster-11054.39485,Cluster-11054.40113,Cluster-11054.38938,Cluster-11054.40114,Cluster-11054.39487,Cluster-11054.59469,Cluster-11054.68963	9	Cluster-11054.60253,Cluster-11054.72896,Cluster-11054.7959,Cluster-11054.51502,Cluster-11054.27844,Cluster-11054.69607,Cluster-11054.44294,Cluster-11054.33031,Cluster-11054.80512
GO:0008705	methionine synthase activity	molecular_function	0.047873	1	1	129	10	63360	1	Cluster-11054.54624	0
GO:0042084	5-methyltetrahydrofolate-dependent methyltransferase activity	molecular_function	0.047873	1	1	129	10	63360	1	Cluster-11054.54624	0
GO:0000921	septin ring assembly	biological_process	0.048808	1	2	129	179	63360	2	Cluster-11054.51870,Cluster-11054.23943	0
GO:0005940	septin ring	cellular_component	0.048808	1	2	129	179	63360	2	Cluster-11054.23943,Cluster-11054.51870	0
GO:0031106	septin ring organization	biological_process	0.048808	1	2	129	179	63360	2	Cluster-11054.23943,Cluster-11054.51870	0
GO:0032156	septin cytoskeleton	cellular_component	0.048808	1	2	129	179	63360	2	Cluster-11054.51870,Cluster-11054.23943	0
GO:0032185	septin cytoskeleton organization	biological_process	0.048808	1	2	129	179	63360	2	Cluster-11054.51870,Cluster-11054.23943	0
GO:0006304	DNA modification	biological_process	0.050283	1	2	129	173	63360	2	Cluster-11054.31737,Cluster-11054.34233	0
GO:0007218	neuropeptide signaling pathway	biological_process	0.050288	1	2	129	187	63360	2	Cluster-11054.54952,Cluster-11054.81619	0
GO:0004520	endodeoxyribonuclease activity	molecular_function	0.050999	1	2	129	175	63360	2	Cluster-11054.34233,Cluster-11054.31737	0
GO:0072509	divalent inorganic cation transmembrane transporter activity	molecular_function	0.051746	1	7	129	1817	63360	5	Cluster-11054.47412,Cluster-11054.44073,Cluster-11054.34236,Cluster-11054.45545,Cluster-11054.60858	2	Cluster-11054.51322,Cluster-11054.69607
GO:0015097	mercury ion transmembrane transporter activity	molecular_function	0.053224	1	1	129	14	63360	0		1	Cluster-11054.69607
GO:0015694	mercury ion transport	biological_process	0.053224	1	1	129	14	63360	0		1	Cluster-11054.69607
GO:0050787	detoxification of mercury ion	biological_process	0.053224	1	1	129	14	63360	0		1	Cluster-11054.69607
GO:0046873	metal ion transmembrane transporter activity	molecular_function	0.053632	1	14	129	4819	63360	9	Cluster-11054.45545,Cluster-11054.47412,Cluster-11054.37506,Cluster-11054.34236,Cluster-11054.60630,Cluster-11054.29570,Cluster-11054.60858,Cluster-11054.44073,Cluster-11054.51870	5	Cluster-11054.69607,Cluster-11054.62863,Cluster-11054.63374,Cluster-11054.7959,Cluster-11054.51322
GO:0043531	ADP binding	molecular_function	0.054609	1	2	129	134	63360	1	Cluster-11054.25195	1	Cluster-11054.80512
GO:0061687	detoxification of inorganic compound	biological_process	0.055106	1	1	129	16	63360	0		1	Cluster-11054.69607
GO:0031325	positive regulation of cellular metabolic process	biological_process	0.055312	1	5	129	1009	63360	3	Cluster-11054.23943,Cluster-11054.40114,Cluster-11054.40113	2	Cluster-11054.72896,Cluster-11054.60253
GO:0006695	cholesterol biosynthetic process	biological_process	0.055809	1	1	129	23	63360	0		1	Cluster-11054.23418
GO:0005861	troponin complex	cellular_component	0.056622	1	1	129	43	63360	0		1	Cluster-11054.51322
GO:0005865	striated muscle thin filament	cellular_component	0.056622	1	1	129	43	63360	0		1	Cluster-11054.51322
GO:0046689	response to mercury ion	biological_process	0.056937	1	1	129	16	63360	0		1	Cluster-11054.69607
GO:0036379	myofilament	cellular_component	0.057349	1	1	129	44	63360	0		1	Cluster-11054.51322
GO:0098754	detoxification	biological_process	0.057705	1	1	129	18	63360	0		1	Cluster-11054.69607
GO:0004499	N,N-dimethylaniline monooxygenase activity	molecular_function	0.057782	1	1	129	19	63360	0		1	Cluster-11054.51502
GO:0031419	cobalamin binding	molecular_function	0.057935	1	1	129	21	63360	1	Cluster-11054.54624	0
GO:0019865	immunoglobulin binding	molecular_function	0.058666	1	1	129	10	63360	1	Cluster-11054.34236	0
GO:0009247	glycolipid biosynthetic process	biological_process	0.05882	1	3	129	446	63360	3	Cluster-11054.57109,Cluster-11054.60858,Cluster-11054.44073	0
GO:0016126	sterol biosynthetic process	biological_process	0.059003	1	1	129	25	63360	0		1	Cluster-11054.23418
GO:1902653	secondary alcohol biosynthetic process	biological_process	0.059003	1	1	129	25	63360	0		1	Cluster-11054.23418
GO:0046467	membrane lipid biosynthetic process	biological_process	0.060323	1	3	129	454	63360	3	Cluster-11054.44073,Cluster-11054.60858,Cluster-11054.57109	0
GO:0051171	regulation of nitrogen compound metabolic process	biological_process	0.061473	1	23	129	7397	63360	16	Cluster-11054.30925,Cluster-11054.40917,Cluster-11054.37559,Cluster-11054.53074,Cluster-11054.51870,Cluster-11054.45313,Cluster-11054.39487,Cluster-11054.59469,Cluster-11054.68963,Cluster-11054.40114,Cluster-11054.38938,Cluster-11054.39485,Cluster-11054.40113,Cluster-11054.41929,Cluster-11054.70339,Cluster-11054.38847	7	Cluster-11054.69607,Cluster-11054.44294,Cluster-11054.27844,Cluster-11054.7959,Cluster-11054.51502,Cluster-11054.72896,Cluster-11054.80512
GO:0006560	proline metabolic process	biological_process	0.06236	1	5	129	1234	63360	2	Cluster-11054.60858,Cluster-11054.37506	3	Cluster-11054.62863,Cluster-11054.63374,Cluster-11054.7959
GO:0006525	arginine metabolic process	biological_process	0.063115	1	5	129	1242	63360	2	Cluster-11054.37506,Cluster-11054.60858	3	Cluster-11054.7959,Cluster-11054.63374,Cluster-11054.62863
GO:0015081	sodium ion transmembrane transporter activity	molecular_function	0.064026	1	6	129	1600	63360	3	Cluster-11054.37506,Cluster-11054.29570,Cluster-11054.60858	3	Cluster-11054.7959,Cluster-11054.63374,Cluster-11054.62863
GO:0008107	galactoside 2-alpha-L-fucosyltransferase activity	molecular_function	0.064229	1	1	129	31	63360	1	Cluster-11054.57109	0
GO:0031127	alpha-(1,2)-fucosyltransferase activity	molecular_function	0.064229	1	1	129	31	63360	1	Cluster-11054.57109	0
GO:0042147	retrograde transport, endosome to Golgi	biological_process	0.065552	1	1	129	30	63360	0		1	Cluster-11054.44742
GO:0006811	ion transport	biological_process	0.065905	1	23	129	8295	63360	15	Cluster-11054.45545,Cluster-11054.37506,Cluster-11054.55919,Cluster-11054.34236,Cluster-11054.60630,Cluster-11054.54510,Cluster-11054.47736,Cluster-11054.66262,Cluster-11054.47412,Cluster-11054.37559,Cluster-11054.54514,Cluster-11054.60858,Cluster-11054.29570,Cluster-11054.44073,Cluster-11054.51870	8	Cluster-11054.62863,Cluster-11054.80512,Cluster-11054.63374,Cluster-11054.69607,Cluster-11054.43962,Cluster-11054.7959,Cluster-11054.51322,Cluster-11054.51840
GO:0004540	ribonuclease activity	molecular_function	0.067235	1	3	129	377	63360	3	Cluster-11054.40917,Cluster-11054.37559,Cluster-11054.59469	0
GO:0009893	positive regulation of metabolic process	biological_process	0.072723	1	5	129	1080	63360	3	Cluster-11054.23943,Cluster-11054.40114,Cluster-11054.40113	2	Cluster-11054.72896,Cluster-11054.60253
GO:0042803	protein homodimerization activity	molecular_function	0.07306	1	3	129	487	63360	2	Cluster-11054.51870,Cluster-11054.23943	1	Cluster-11054.72896
GO:0000439	core TFIIH complex	cellular_component	0.073916	1	2	129	118	63360	1	Cluster-11054.68963	1	Cluster-11054.44294
GO:0032787	monocarboxylic acid metabolic process	biological_process	0.074582	1	7	129	1889	63360	3	Cluster-11054.60858,Cluster-11054.40917,Cluster-11054.37506	4	Cluster-11054.62863,Cluster-11054.51502,Cluster-11054.63374,Cluster-11054.7959
GO:0001575	globoside metabolic process	biological_process	0.075049	1	1	129	38	63360	1	Cluster-11054.57109	0
GO:0006468	protein phosphorylation	biological_process	0.07527	1	8	129	1539	63360	4	Cluster-11054.36605,Cluster-11054.54104,Cluster-11054.34233,Cluster-11054.30925	4	Cluster-11054.51840,Cluster-11054.48110,Cluster-11054.60253,Cluster-11054.46692
GO:0065007	biological regulation	biological_process	0.076274	1	47	129	17401	63360	27	Cluster-11054.41929,Cluster-11054.33625,Cluster-11054.38938,Cluster-11054.40113,Cluster-11054.39485,Cluster-11054.45545,Cluster-11054.44073,Cluster-11054.45313,Cluster-11054.23943,Cluster-11054.40917,Cluster-11054.53074,Cluster-11054.70339,Cluster-11054.54952,Cluster-11054.38847,Cluster-11054.34236,Cluster-11054.59469,Cluster-11054.40313,Cluster-11054.39487,Cluster-11054.44711,Cluster-11054.68963…	20	Cluster-11054.74407,Cluster-11054.63223,Cluster-11054.33031,Cluster-11054.58508,Cluster-11054.62179,Cluster-11054.72896,Cluster-11054.34159,Cluster-11054.44294,Cluster-11054.48563,Cluster-11054.31281,Cluster-11054.80512,Cluster-11054.52995,Cluster-11054.31994,Cluster-11054.60253,Cluster-11054.51322,Cluster-21276.0,Cluster-11054.7959,Cluster-11054.51502,Cluster-11054.69607,Cluster-11054.27844
GO:1990267	response to transition metal nanoparticle	biological_process	0.076485	1	1	129	30	63360	0		1	Cluster-11054.69607
GO:0050151	oleate hydratase activity	molecular_function	0.076511	1	1	129	13	63360	0		1	Cluster-11054.51502
GO:0016831	carboxy-lyase activity	molecular_function	0.07856	1	5	129	1324	63360	2	Cluster-11054.60858,Cluster-11054.37506	3	Cluster-11054.62863,Cluster-11054.7959,Cluster-11054.63374
GO:0019054	modulation by virus of host process	biological_process	0.079537	1	1	129	53	63360	0		1	Cluster-11054.52995
GO:0044068	modulation by symbiont of host cellular process	biological_process	0.079537	1	1	129	53	63360	0		1	Cluster-11054.52995
GO:0006090	pyruvate metabolic process	biological_process	0.081598	1	5	129	1293	63360	2	Cluster-11054.60858,Cluster-11054.37506	3	Cluster-11054.62863,Cluster-11054.7959,Cluster-11054.63374
GO:0006355	regulation of transcription, DNA-templated	biological_process	0.084496	1	20	129	6339	63360	13	Cluster-11054.70339,Cluster-11054.38847,Cluster-11054.41929,Cluster-11054.38938,Cluster-11054.39485,Cluster-11054.40113,Cluster-11054.68963,Cluster-11054.39487,Cluster-11054.40114,Cluster-11054.45313,Cluster-11054.51870,Cluster-11054.53074,Cluster-11054.30925	7	Cluster-11054.80512,Cluster-11054.72896,Cluster-11054.51502,Cluster-11054.7959,Cluster-11054.44294,Cluster-11054.69607,Cluster-11054.27844
GO:1903506	regulation of nucleic acid-templated transcription	biological_process	0.084496	1	20	129	6339	63360	13	Cluster-11054.30925,Cluster-11054.53074,Cluster-11054.45313,Cluster-11054.51870,Cluster-11054.68963,Cluster-11054.39487,Cluster-11054.40114,Cluster-11054.38938,Cluster-11054.39485,Cluster-11054.40113,Cluster-11054.41929,Cluster-11054.70339,Cluster-11054.38847	7	Cluster-11054.69607,Cluster-11054.44294,Cluster-11054.27844,Cluster-11054.51502,Cluster-11054.7959,Cluster-11054.72896,Cluster-11054.80512
GO:0098802	plasma membrane receptor complex	cellular_component	0.084563	1	2	129	113	63360	2	Cluster-11054.44711,Cluster-11054.40313	0
GO:0015095	magnesium ion transmembrane transporter activity	molecular_function	0.084614	1	1	129	21	63360	1	Cluster-11054.47412	0
GO:0015693	magnesium ion transport	biological_process	0.084614	1	1	129	21	63360	1	Cluster-11054.47412	0
GO:0046165	alcohol biosynthetic process	biological_process	0.085172	1	1	129	45	63360	0		1	Cluster-11054.23418
GO:0009086	methionine biosynthetic process	biological_process	0.085705	1	1	129	25	63360	1	Cluster-11054.54624	0
GO:0043235	receptor complex	cellular_component	0.085773	1	2	129	116	63360	2	Cluster-11054.44711,Cluster-11054.40313	0
GO:2001141	regulation of RNA biosynthetic process	biological_process	0.08818	1	20	129	6358	63360	13	Cluster-11054.38847,Cluster-11054.70339,Cluster-11054.41929,Cluster-11054.39485,Cluster-11054.40113,Cluster-11054.38938,Cluster-11054.40114,Cluster-11054.39487,Cluster-11054.68963,Cluster-11054.51870,Cluster-11054.45313,Cluster-11054.53074,Cluster-11054.30925	7	Cluster-11054.80512,Cluster-11054.72896,Cluster-11054.7959,Cluster-11054.51502,Cluster-11054.27844,Cluster-11054.44294,Cluster-11054.69607
GO:0046168	glycerol-3-phosphate catabolic process	biological_process	0.088469	1	1	129	35	63360	1	Cluster-11054.40917	0
GO:0072511	divalent inorganic cation transport	biological_process	0.092705	1	7	129	2028	63360	5	Cluster-11054.45545,Cluster-11054.60858,Cluster-11054.34236,Cluster-11054.47412,Cluster-11054.44073	2	Cluster-11054.51322,Cluster-11054.69607
GO:0042127	regulation of cell proliferation	biological_process	0.092875	1	2	129	271	63360	1	Cluster-11054.45545	1	Cluster-11054.60253
GO:0009064	glutamine family amino acid metabolic process	biological_process	0.092989	1	5	129	1354	63360	2	Cluster-11054.60858,Cluster-11054.37506	3	Cluster-11054.62863,Cluster-11054.63374,Cluster-11054.7959
GO:0019229	regulation of vasoconstriction	biological_process	0.09352	1	1	129	35	63360	0		1	Cluster-11054.48563
GO:0016763	transferase activity, transferring pentosyl groups	molecular_function	0.094549	1	2	129	188	63360	2	Cluster-11054.63714,Cluster-11054.54952	0
GO:0042310	vasoconstriction	biological_process	0.094718	1	1	129	36	63360	0		1	Cluster-11054.48563
GO:0004000	adenosine deaminase activity	molecular_function	0.095117	1	1	129	26	63360	0		1	Cluster-11054.33031
GO:0016830	carbon-carbon lyase activity	molecular_function	0.095527	1	5	129	1397	63360	2	Cluster-11054.60858,Cluster-11054.37506	3	Cluster-11054.62863,Cluster-11054.63374,Cluster-11054.7959
GO:0006066	alcohol metabolic process	biological_process	0.095907	1	2	129	265	63360	0		2	Cluster-11054.23418,Cluster-11054.71908
GO:0044877	macromolecular complex binding	molecular_function	0.096476	1	6	129	1373	63360	5	Cluster-11054.34236,Cluster-11054.39485,Cluster-11054.39487,Cluster-11054.40313,Cluster-11054.44711	1	Cluster-11054.72896
GO:0006072	glycerol-3-phosphate metabolic process	biological_process	0.096501	1	1	129	38	63360	1	Cluster-11054.40917	0
GO:0006457	protein folding	biological_process	0.097214	1	3	129	589	63360	1	Cluster-11054.23943	2	Cluster-11054.72896,Cluster-11054.74929
GO:0000097	sulfur amino acid biosynthetic process	biological_process	0.098407	1	1	129	29	63360	1	Cluster-11054.54624	0
GO:0071988	protein localization to spindle pole body	biological_process	0.098452	1	1	129	43	63360	0		1	Cluster-11054.31051
GO:0030017	sarcomere	cellular_component	0.098935	1	1	129	53	63360	0		1	Cluster-11054.51322
GO:0044449	contractile fiber part	cellular_component	0.098935	1	1	129	53	63360	0		1	Cluster-11054.51322
GO:0016740	transferase activity	molecular_function	0.099026	1	29	129	10302	63360	18	Cluster-11054.30925,Cluster-11054.54104,Cluster-11054.45313,Cluster-11054.44073,Cluster-11054.36605,Cluster-11054.60858,Cluster-11054.54624,Cluster-11054.63714,Cluster-11054.29924,Cluster-11054.34233,Cluster-11054.43014,Cluster-11054.55919,Cluster-11054.40113,Cluster-11054.40114,Cluster-11054.54952,Cluster-11054.18545,Cluster-11054.51846,Cluster-11054.57109	11	Cluster-11054.47269,Cluster-11054.59630,Cluster-11054.23418,Cluster-11054.69607,Cluster-11054.46692,Cluster-11054.48110,Cluster-11054.51840,Cluster-11054.33031,Cluster-11054.63374,Cluster-11054.62863,Cluster-11054.71908
GO:0030016	myofibril	cellular_component	0.1004	1	1	129	55	63360	0		1	Cluster-11054.51322
GO:0043292	contractile fiber	cellular_component	0.1004	1	1	129	55	63360	0		1	Cluster-11054.51322
GO:0006812	cation transport	biological_process	0.10044	1	19	129	7084	63360	12	Cluster-11054.51870,Cluster-11054.44073,Cluster-11054.60858,Cluster-11054.29570,Cluster-11054.37559,Cluster-11054.47412,Cluster-11054.47736,Cluster-11054.66262,Cluster-11054.60630,Cluster-11054.34236,Cluster-11054.37506,Cluster-11054.45545	7	Cluster-11054.51840,Cluster-11054.51322,Cluster-11054.7959,Cluster-11054.69607,Cluster-11054.43962,Cluster-11054.63374,Cluster-11054.62863
GO:0008033	tRNA processing	biological_process	0.10059	1	5	129	1021	63360	2	Cluster-11054.37559,Cluster-11054.43014	3	Cluster-11054.51502,Cluster-11054.80512,Cluster-11054.22506
GO:0044380	protein localization to cytoskeleton	biological_process	0.10141	1	1	129	44	63360	0		1	Cluster-11054.31051
GO:0072698	protein localization to microtubule cytoskeleton	biological_process	0.10141	1	1	129	44	63360	0		1	Cluster-11054.31051
GO:0006289	nucleotide-excision repair	biological_process	0.10176	1	2	129	165	63360	1	Cluster-11054.68963	1	Cluster-11054.44294
GO:0008203	cholesterol metabolic process	biological_process	0.10201	1	1	129	40	63360	0		1	Cluster-11054.23418
GO:0042575	DNA polymerase complex	cellular_component	0.10206	1	3	129	562	63360	0		3	Cluster-11054.42540,Cluster-11054.33031,Cluster-11054.69607
GO:0005215	transporter activity	molecular_function	0.10238	1	25	129	9654	63360	16	Cluster-11054.44073,Cluster-11054.51870,Cluster-11054.54514,Cluster-11054.60858,Cluster-11054.29570,Cluster-11054.47412,Cluster-11054.55918,Cluster-11054.30786,Cluster-11054.60630,Cluster-11054.54510,Cluster-11054.66262,Cluster-11054.37506,Cluster-11054.55919,Cluster-11054.34236,Cluster-11054.45545,Cluster-11054.54276	9	Cluster-11054.51840,Cluster-11054.51322,Cluster-11054.34159,Cluster-11054.7959,Cluster-11054.59630,Cluster-11054.69607,Cluster-11054.44742,Cluster-11054.63374,Cluster-11054.62863
GO:0050840	extracellular matrix binding	molecular_function	0.10354	1	1	129	59	63360	0		1	Cluster-11054.41707
GO:0016301	kinase activity	molecular_function	0.10471	1	11	129	2562	63360	7	Cluster-11054.55919,Cluster-11054.40113,Cluster-11054.34233,Cluster-11054.40114,Cluster-11054.30925,Cluster-11054.36605,Cluster-11054.54104	4	Cluster-11054.46692,Cluster-11054.23418,Cluster-11054.51840,Cluster-11054.48110
GO:1902652	secondary alcohol metabolic process	biological_process	0.10505	1	1	129	42	63360	0		1	Cluster-11054.23418
GO:0048308	organelle inheritance	biological_process	0.10541	1	1	129	56	63360	1	Cluster-11054.61581	0
GO:0042626	ATPase activity, coupled to transmembrane movement of substances	molecular_function	0.10542	1	3	129	423	63360	3	Cluster-11054.54276,Cluster-11054.55918,Cluster-11054.55919	0
GO:0000314	organellar small ribosomal subunit	cellular_component	0.10544	1	1	129	72	63360	0		1	Cluster-11054.24956
GO:0005763	mitochondrial small ribosomal subunit	cellular_component	0.10544	1	1	129	72	63360	0		1	Cluster-11054.24956
GO:0004564	beta-fructofuranosidase activity	molecular_function	0.10565	1	1	129	63	63360	0		1	Cluster-11054.60253
GO:0004575	sucrose alpha-glucosidase activity	molecular_function	0.10565	1	1	129	63	63360	0		1	Cluster-11054.60253
GO:0017177	glucosidase II complex	cellular_component	0.10658	1	1	129	64	63360	0		1	Cluster-11054.60253
GO:0052646	alditol phosphate metabolic process	biological_process	0.10712	1	1	129	45	63360	1	Cluster-11054.40917	0
GO:0043492	ATPase activity, coupled to movement of substances	molecular_function	0.10726	1	3	129	426	63360	3	Cluster-11054.55919,Cluster-11054.55918,Cluster-11054.54276	0
GO:0090599	alpha-glucosidase activity	molecular_function	0.10818	1	1	129	66	63360	0		1	Cluster-11054.60253
GO:0046434	organophosphate catabolic process	biological_process	0.10918	1	2	129	218	63360	1	Cluster-11054.40917	1	Cluster-11054.68428
GO:0016286	small conductance calcium-activated potassium channel activity	molecular_function	0.10932	1	1	129	30	63360	1	Cluster-11054.44073	0
GO:0050880	regulation of blood vessel size	biological_process	0.10998	1	1	129	49	63360	0		1	Cluster-11054.48563
GO:0035150	regulation of tube size	biological_process	0.11067	1	1	129	50	63360	0		1	Cluster-11054.48563
GO:0015926	glucosidase activity	molecular_function	0.11078	1	1	129	68	63360	0		1	Cluster-11054.60253
GO:0016709	oxidoreductase activity, acting on paired donors, with incorporation or reduction of molecular oxygen, NAD(P)H as one donor, and incorporation of one atom of oxygen	molecular_function	0.11083	1	1	129	36	63360	0		1	Cluster-11054.51502
GO:0045786	negative regulation of cell cycle	biological_process	0.11173	1	2	129	271	63360	1	Cluster-11054.45545	1	Cluster-11054.33031
GO:0022890	inorganic cation transmembrane transporter activity	molecular_function	0.11248	1	16	129	6047	63360	10	Cluster-11054.47412,Cluster-11054.60858,Cluster-11054.29570,Cluster-11054.51870,Cluster-11054.44073,Cluster-11054.45545,Cluster-11054.37506,Cluster-11054.34236,Cluster-11054.60630,Cluster-11054.66262	6	Cluster-11054.69607,Cluster-11054.7959,Cluster-11054.51322,Cluster-11054.51840,Cluster-11054.62863,Cluster-11054.63374
GO:0003018	vascular process in circulatory system	biological_process	0.11317	1	1	129	51	63360	0		1	Cluster-11054.48563
GO:0015399	primary active transmembrane transporter activity	molecular_function	0.11546	1	3	129	461	63360	3	Cluster-11054.54276,Cluster-11054.55919,Cluster-11054.55918	0
GO:0015405	P-P-bond-hydrolysis-driven transmembrane transporter activity	molecular_function	0.11546	1	3	129	461	63360	3	Cluster-11054.55918,Cluster-11054.55919,Cluster-11054.54276	0
GO:0034654	nucleobase-containing compound biosynthetic process	biological_process	0.11564	1	27	129	9859	63360	14	Cluster-11054.38847,Cluster-11054.70339,Cluster-11054.51846,Cluster-11054.41929,Cluster-11054.39485,Cluster-11054.40113,Cluster-11054.38938,Cluster-11054.40114,Cluster-11054.68963,Cluster-11054.39487,Cluster-11054.45313,Cluster-11054.51870,Cluster-11054.53074,Cluster-11054.30925	13	Cluster-11054.24956,Cluster-11054.33031,Cluster-11054.63374,Cluster-11054.80512,Cluster-11054.62863,Cluster-11054.51840,Cluster-11054.34159,Cluster-11054.72896,Cluster-11054.51502,Cluster-11054.7959,Cluster-11054.27844,Cluster-11054.69607,Cluster-11054.44294
GO:0006915	apoptotic process	biological_process	0.11624	1	3	129	608	63360	1	Cluster-11054.45545	2	Cluster-21276.0,Cluster-11054.52995
GO:0006461	protein complex assembly	biological_process	0.11641	1	6	129	1588	63360	2	Cluster-11054.51870,Cluster-11054.23943	4	Cluster-11054.59630,Cluster-11054.47269,Cluster-11054.31051,Cluster-11054.72896
GO:0012501	programmed cell death	biological_process	0.11661	1	3	129	610	63360	1	Cluster-11054.45545	2	Cluster-21276.0,Cluster-11054.52995
GO:0070271	protein complex biogenesis	biological_process	0.11669	1	6	129	1590	63360	2	Cluster-11054.51870,Cluster-11054.23943	4	Cluster-11054.47269,Cluster-11054.59630,Cluster-11054.72896,Cluster-11054.31051
GO:0019725	cellular homeostasis	biological_process	0.117	1	6	129	2004	63360	5	Cluster-11054.39485,Cluster-11054.44073,Cluster-11054.39487,Cluster-11054.60858,Cluster-11054.45545	1	Cluster-11054.51322
GO:0019722	calcium-mediated signaling	biological_process	0.11806	1	1	129	52	63360	0		1	Cluster-11054.58508
GO:1903522	regulation of blood circulation	biological_process	0.11842	1	1	129	50	63360	0		1	Cluster-11054.48563
GO:0007130	synaptonemal complex assembly	biological_process	0.11983	1	1	129	41	63360	1	Cluster-11054.44073	0
GO:0007129	synapsis	biological_process	0.1205	1	1	129	42	63360	1	Cluster-11054.44073	0
GO:0070192	chromosome organization involved in meiosis	biological_process	0.1205	1	1	129	42	63360	1	Cluster-11054.44073	0
GO:0070193	synaptonemal complex organization	biological_process	0.1205	1	1	129	42	63360	1	Cluster-11054.44073	0
GO:0019932	second-messenger-mediated signaling	biological_process	0.12058	1	1	129	55	63360	0		1	Cluster-11054.58508
GO:0015935	small ribosomal subunit	cellular_component	0.12175	1	1	129	90	63360	0		1	Cluster-11054.24956
GO:0045143	homologous chromosome segregation	biological_process	0.12193	1	1	129	44	63360	1	Cluster-11054.44073	0
GO:0019814	immunoglobulin complex	cellular_component	0.12261	1	1	129	48	63360	1	Cluster-11054.34236	0
GO:0005887	integral component of plasma membrane	cellular_component	0.12383	1	4	129	793	63360	4	Cluster-11054.37506,Cluster-11054.37559,Cluster-11054.44711,Cluster-11054.40313	0
GO:0065008	regulation of biological quality	biological_process	0.12387	1	11	129	3975	63360	6	Cluster-11054.60858,Cluster-11054.44073,Cluster-11054.51870,Cluster-11054.39487,Cluster-11054.45545,Cluster-11054.39485	5	Cluster-11054.51322,Cluster-11054.72896,Cluster-11054.48563,Cluster-11054.52995,Cluster-11054.7959
GO:0010038	response to metal ion	biological_process	0.12426	1	1	129	74	63360	0		1	Cluster-11054.69607
GO:0016125	sterol metabolic process	biological_process	0.12439	1	1	129	63	63360	0		1	Cluster-11054.23418
GO:1901615	organic hydroxy compound metabolic process	biological_process	0.12493	1	2	129	314	63360	0		2	Cluster-11054.71908,Cluster-11054.23418
GO:0006777	Mo-molybdopterin cofactor biosynthetic process	biological_process	0.12528	1	1	129	52	63360	0		1	Cluster-11054.80512
GO:0019720	Mo-molybdopterin cofactor metabolic process	biological_process	0.12528	1	1	129	52	63360	0		1	Cluster-11054.80512
GO:0006351	transcription, DNA-templated	biological_process	0.12528	1	24	129	8802	63360	14	Cluster-11054.38847,Cluster-11054.70339,Cluster-11054.41929,Cluster-11054.51846,Cluster-11054.39485,Cluster-11054.40113,Cluster-11054.38938,Cluster-11054.40114,Cluster-11054.39487,Cluster-11054.68963,Cluster-11054.51870,Cluster-11054.45313,Cluster-11054.53074,Cluster-11054.30925	10	Cluster-11054.24956,Cluster-11054.33031,Cluster-11054.80512,Cluster-11054.34159,Cluster-11054.72896,Cluster-11054.7959,Cluster-11054.51502,Cluster-11054.27844,Cluster-11054.44294,Cluster-11054.69607
GO:0097659	nucleic acid-templated transcription	biological_process	0.12528	1	24	129	8802	63360	14	Cluster-11054.68963,Cluster-11054.39487,Cluster-11054.40114,Cluster-11054.38938,Cluster-11054.39485,Cluster-11054.40113,Cluster-11054.51846,Cluster-11054.41929,Cluster-11054.70339,Cluster-11054.38847,Cluster-11054.30925,Cluster-11054.53074,Cluster-11054.45313,Cluster-11054.51870	10	Cluster-11054.80512,Cluster-11054.33031,Cluster-11054.24956,Cluster-11054.44294,Cluster-11054.69607,Cluster-11054.27844,Cluster-11054.51502,Cluster-11054.7959,Cluster-11054.72896,Cluster-11054.34159
GO:0004523	RNA-DNA hybrid ribonuclease activity	molecular_function	0.12534	1	1	129	81	63360	1	Cluster-11054.59469	0
GO:0004026	alcohol O-acetyltransferase activity	molecular_function	0.12581	1	1	129	59	63360	0		1	Cluster-11054.71908
GO:0034318	alcohol O-acyltransferase activity	molecular_function	0.12581	1	1	129	59	63360	0		1	Cluster-11054.71908
GO:0031226	intrinsic component of plasma membrane	cellular_component	0.12602	1	4	129	799	63360	4	Cluster-11054.40313,Cluster-11054.44711,Cluster-11054.37559,Cluster-11054.37506	0
GO:0005102	receptor binding	molecular_function	0.12661	1	6	129	1521	63360	4	Cluster-11054.54952,Cluster-11054.51870,Cluster-11054.40313,Cluster-11054.44711	2	Cluster-11054.60253,Cluster-11054.72896
GO:0008061	chitin binding	molecular_function	0.12879	1	2	129	448	63360	0		2	Cluster-11054.27844,Cluster-11054.86199
GO:0045132	meiotic chromosome segregation	biological_process	0.12976	1	1	129	49	63360	1	Cluster-11054.44073	0
GO:0042802	identical protein binding	molecular_function	0.1321	1	3	129	626	63360	2	Cluster-11054.23943,Cluster-11054.51870	1	Cluster-11054.72896
GO:0044057	regulation of system process	biological_process	0.13344	1	1	129	66	63360	0		1	Cluster-11054.48563
GO:0032774	RNA biosynthetic process	biological_process	0.13541	1	24	129	8877	63360	14	Cluster-11054.70339,Cluster-11054.38847,Cluster-11054.41929,Cluster-11054.51846,Cluster-11054.38938,Cluster-11054.39485,Cluster-11054.40113,Cluster-11054.39487,Cluster-11054.68963,Cluster-11054.40114,Cluster-11054.51870,Cluster-11054.45313,Cluster-11054.53074,Cluster-11054.30925	10	Cluster-11054.24956,Cluster-11054.80512,Cluster-11054.33031,Cluster-11054.72896,Cluster-11054.34159,Cluster-11054.7959,Cluster-11054.51502,Cluster-11054.44294,Cluster-11054.69607,Cluster-11054.27844
GO:0032324	molybdopterin cofactor biosynthetic process	biological_process	0.1356	1	1	129	61	63360	0		1	Cluster-11054.80512
GO:0043545	molybdopterin cofactor metabolic process	biological_process	0.1356	1	1	129	61	63360	0		1	Cluster-11054.80512
GO:0005184	neuropeptide hormone activity	molecular_function	0.13708	1	1	129	113	63360	1	Cluster-11054.54952	0
GO:0004616	phosphogluconate dehydrogenase (decarboxylating) activity	molecular_function	0.13763	1	1	129	69	63360	1	Cluster-11054.40917	0
GO:0019521	D-gluconate metabolic process	biological_process	0.13763	1	1	129	69	63360	1	Cluster-11054.40917	0
GO:2000112	regulation of cellular macromolecule biosynthetic process	biological_process	0.13782	1	20	129	6967	63360	13	Cluster-11054.53074,Cluster-11054.30925,Cluster-11054.51870,Cluster-11054.45313,Cluster-11054.38938,Cluster-11054.39485,Cluster-11054.40113,Cluster-11054.39487,Cluster-11054.68963,Cluster-11054.40114,Cluster-11054.70339,Cluster-11054.38847,Cluster-11054.41929	7	Cluster-11054.7959,Cluster-11054.51502,Cluster-11054.44294,Cluster-11054.69607,Cluster-11054.27844,Cluster-11054.72896,Cluster-11054.80512
GO:0019538	protein metabolic process	biological_process	0.13818	1	29	129	11252	63360	13	Cluster-11054.54104,Cluster-11054.45313,Cluster-11054.44073,Cluster-11054.36605,Cluster-11054.29570,Cluster-11054.60858,Cluster-11054.23943,Cluster-11054.67589,Cluster-11054.36172,Cluster-11054.30925,Cluster-11054.54952,Cluster-11054.51846,Cluster-11054.34233	16	Cluster-11054.60253,Cluster-11054.33600,Cluster-11054.51840,Cluster-11054.48110,Cluster-11054.72896,Cluster-11054.64727,Cluster-11054.47269,Cluster-11054.53370,Cluster-11054.46692,Cluster-11054.27844,Cluster-11054.31281,Cluster-11054.24956,Cluster-11054.71908,Cluster-11054.80512,Cluster-11054.33031,Cluster-11054.74929
GO:0008285	negative regulation of cell proliferation	biological_process	0.13872	1	1	129	90	63360	1	Cluster-11054.45545	0
GO:0019520	aldonic acid metabolic process	biological_process	0.13915	1	1	129	71	63360	1	Cluster-11054.40917	0
GO:0005890	sodium:potassium-exchanging ATPase complex	cellular_component	0.13918	1	1	129	61	63360	1	Cluster-11054.37559	0
GO:0051189	prosthetic group metabolic process	biological_process	0.14076	1	1	129	69	63360	0		1	Cluster-11054.80512
GO:0090533	cation-transporting ATPase complex	cellular_component	0.14189	1	1	129	65	63360	1	Cluster-11054.37559	0
GO:0010604	positive regulation of macromolecule metabolic process	biological_process	0.14318	1	3	129	667	63360	2	Cluster-11054.40114,Cluster-11054.40113	1	Cluster-11054.60253
GO:0010556	regulation of macromolecule biosynthetic process	biological_process	0.14351	1	20	129	6993	63360	13	Cluster-11054.53074,Cluster-11054.30925,Cluster-11054.51870,Cluster-11054.45313,Cluster-11054.38938,Cluster-11054.39485,Cluster-11054.40113,Cluster-11054.39487,Cluster-11054.68963,Cluster-11054.40114,Cluster-11054.70339,Cluster-11054.38847,Cluster-11054.41929	7	Cluster-11054.7959,Cluster-11054.51502,Cluster-11054.44294,Cluster-11054.69607,Cluster-11054.27844,Cluster-11054.72896,Cluster-11054.80512
GO:0000774	adenyl-nucleotide exchange factor activity	molecular_function	0.14389	1	1	129	87	63360	1	Cluster-11054.23943	0
GO:0031326	regulation of cellular biosynthetic process	biological_process	0.14447	1	20	129	7003	63360	13	Cluster-11054.53074,Cluster-11054.30925,Cluster-11054.45313,Cluster-11054.51870,Cluster-11054.40113,Cluster-11054.39485,Cluster-11054.38938,Cluster-11054.40114,Cluster-11054.68963,Cluster-11054.39487,Cluster-11054.38847,Cluster-11054.70339,Cluster-11054.41929	7	Cluster-11054.51502,Cluster-11054.7959,Cluster-11054.27844,Cluster-11054.44294,Cluster-11054.69607,Cluster-11054.72896,Cluster-11054.80512
GO:0070566	adenylyltransferase activity	molecular_function	0.14458	1	1	129	54	63360	1	Cluster-11054.43014	0
GO:0004519	endonuclease activity	molecular_function	0.14503	1	3	129	608	63360	3	Cluster-11054.34233,Cluster-11054.31737,Cluster-11054.59469	0
GO:0005577	fibrinogen complex	cellular_component	0.14542	1	2	129	333	63360	1	Cluster-11054.51870	1	Cluster-11054.72896
GO:0009889	regulation of biosynthetic process	biological_process	0.14567	1	20	129	7015	63360	13	Cluster-11054.45313,Cluster-11054.51870,Cluster-11054.53074,Cluster-11054.30925,Cluster-11054.70339,Cluster-11054.38847,Cluster-11054.41929,Cluster-11054.38938,Cluster-11054.39485,Cluster-11054.40113,Cluster-11054.68963,Cluster-11054.39487,Cluster-11054.40114	7	Cluster-11054.72896,Cluster-11054.51502,Cluster-11054.7959,Cluster-11054.44294,Cluster-11054.69607,Cluster-11054.27844,Cluster-11054.80512
GO:0005576	extracellular region	cellular_component	0.14597	1	12	129	3972	63360	7	Cluster-11054.61581,Cluster-11054.44073,Cluster-11054.51870,Cluster-11054.66262,Cluster-11054.81619,Cluster-11054.55919,Cluster-11054.42303	5	Cluster-11054.60253,Cluster-11054.41707,Cluster-11054.72896,Cluster-11054.86199,Cluster-11054.48563
GO:0019239	deaminase activity	molecular_function	0.14788	1	1	129	58	63360	0		1	Cluster-11054.33031
GO:0003013	circulatory system process	biological_process	0.14833	1	1	129	74	63360	0		1	Cluster-11054.48563
GO:0008015	blood circulation	biological_process	0.14833	1	1	129	74	63360	0		1	Cluster-11054.48563
GO:0016413	O-acetyltransferase activity	molecular_function	0.14897	1	1	129	67	63360	0		1	Cluster-11054.71908
GO:0005680	anaphase-promoting complex	cellular_component	0.14909	1	2	129	304	63360	0		2	Cluster-11054.47269,Cluster-11054.33031
GO:0051259	protein oligomerization	biological_process	0.1511	1	2	129	301	63360	0		2	Cluster-11054.59630,Cluster-11054.47269
GO:0008219	cell death	biological_process	0.1511	1	3	129	679	63360	1	Cluster-11054.45545	2	Cluster-21276.0,Cluster-11054.52995
GO:0016265	death	biological_process	0.1511	1	3	129	679	63360	1	Cluster-11054.45545	2	Cluster-21276.0,Cluster-11054.52995
GO:0045502	dynein binding	molecular_function	0.15118	1	2	129	295	63360	1	Cluster-11054.51870	1	Cluster-11054.72896
GO:0004518	nuclease activity	molecular_function	0.15179	1	5	129	1311	63360	5	Cluster-11054.31737,Cluster-11054.59469,Cluster-11054.37559,Cluster-11054.34233,Cluster-11054.40917	0
GO:0000152	nuclear ubiquitin ligase complex	cellular_component	0.15184	1	2	129	307	63360	0		2	Cluster-11054.47269,Cluster-11054.33031
GO:0016820	hydrolase activity, acting on acid anhydrides, catalyzing transmembrane movement of substances	molecular_function	0.15192	1	3	129	495	63360	3	Cluster-11054.54276,Cluster-11054.55919,Cluster-11054.55918	0
GO:0010468	regulation of gene expression	biological_process	0.15214	1	20	129	7066	63360	13	Cluster-11054.51870,Cluster-11054.45313,Cluster-11054.53074,Cluster-11054.30925,Cluster-11054.70339,Cluster-11054.38847,Cluster-11054.41929,Cluster-11054.38938,Cluster-11054.40113,Cluster-11054.39485,Cluster-11054.39487,Cluster-11054.68963,Cluster-11054.40114	7	Cluster-11054.72896,Cluster-11054.7959,Cluster-11054.51502,Cluster-11054.69607,Cluster-11054.44294,Cluster-11054.27844,Cluster-11054.80512
GO:0000313	organellar ribosome	cellular_component	0.15239	1	1	129	113	63360	0		1	Cluster-11054.24956
GO:0005761	mitochondrial ribosome	cellular_component	0.15239	1	1	129	113	63360	0		1	Cluster-11054.24956
GO:0030126	COPI vesicle coat	cellular_component	0.15371	1	1	129	71	63360	1	Cluster-11054.54666	0
GO:0007131	reciprocal meiotic recombination	biological_process	0.15482	1	1	129	62	63360	1	Cluster-11054.44073	0
GO:0035825	reciprocal DNA recombination	biological_process	0.15482	1	1	129	62	63360	1	Cluster-11054.44073	0
GO:0090407	organophosphate biosynthetic process	biological_process	0.15495	1	6	129	1620	63360	2	Cluster-11054.44073,Cluster-11054.60858	4	Cluster-11054.51840,Cluster-11054.63374,Cluster-11054.80512,Cluster-11054.62863
GO:0009166	nucleotide catabolic process	biological_process	0.15529	1	1	129	62	63360	0		1	Cluster-11054.68428
GO:0031461	cullin-RING ubiquitin ligase complex	cellular_component	0.15535	1	2	129	313	63360	0		2	Cluster-11054.33031,Cluster-11054.47269
GO:1901617	organic hydroxy compound biosynthetic process	biological_process	0.15615	1	1	129	86	63360	0		1	Cluster-11054.23418
GO:0005044	scavenger receptor activity	molecular_function	0.15811	1	1	129	66	63360	0		1	Cluster-11054.27844
GO:0009636	response to toxic substance	biological_process	0.1586	1	1	129	79	63360	0		1	Cluster-11054.69607
GO:0071822	protein complex subunit organization	biological_process	0.15982	1	6	129	1761	63360	2	Cluster-11054.51870,Cluster-11054.23943	4	Cluster-11054.59630,Cluster-11054.47269,Cluster-11054.72896,Cluster-11054.31051
GO:0030137	COPI-coated vesicle	cellular_component	0.15991	1	1	129	74	63360	1	Cluster-11054.54666	0
GO:0030663	COPI-coated vesicle membrane	cellular_component	0.15991	1	1	129	74	63360	1	Cluster-11054.54666	0
GO:0038024	cargo receptor activity	molecular_function	0.16024	1	1	129	68	63360	0		1	Cluster-11054.27844
GO:0008324	cation transmembrane transporter activity	molecular_function	0.16042	1	16	129	6372	63360	10	Cluster-11054.60630,Cluster-11054.66262,Cluster-11054.45545,Cluster-11054.37506,Cluster-11054.34236,Cluster-11054.60858,Cluster-11054.29570,Cluster-11054.51870,Cluster-11054.44073,Cluster-11054.47412	6	Cluster-11054.62863,Cluster-11054.63374,Cluster-11054.51322,Cluster-11054.51840,Cluster-11054.69607,Cluster-11054.7959
GO:1901292	nucleoside phosphate catabolic process	biological_process	0.16098	1	1	129	68	63360	0		1	Cluster-11054.68428
GO:0051087	chaperone binding	molecular_function	0.1612	1	1	129	102	63360	1	Cluster-11054.23943	0
GO:0007050	cell cycle arrest	biological_process	0.16172	1	1	129	93	63360	1	Cluster-11054.45545	0
GO:0030674	protein binding, bridging	molecular_function	0.16226	1	2	129	362	63360	1	Cluster-11054.51870	1	Cluster-11054.72896
GO:0098533	ATPase dependent transmembrane transport complex	cellular_component	0.16247	1	1	129	77	63360	1	Cluster-11054.37559	0
GO:0032403	protein complex binding	molecular_function	0.16288	1	4	129	776	63360	3	Cluster-11054.40313,Cluster-11054.44711,Cluster-11054.34236	1	Cluster-11054.72896
GO:0060090	binding, bridging	molecular_function	0.16293	1	2	129	364	63360	1	Cluster-11054.51870	1	Cluster-11054.72896
GO:0031329	regulation of cellular catabolic process	biological_process	0.16305	1	3	129	590	63360	1	Cluster-11054.23943	2	Cluster-11054.72896,Cluster-11054.33031
GO:1904564	Nbp35-Cfd1 ATPase complex	cellular_component	0.16312	1	1	129	78	63360	1	Cluster-11054.37559	0
GO:0030474	spindle pole body duplication	biological_process	0.16491	1	1	129	88	63360	0		1	Cluster-11054.31051
GO:0051300	spindle pole body organization	biological_process	0.16491	1	1	129	88	63360	0		1	Cluster-11054.31051
GO:0006464	cellular protein modification process	biological_process	0.16521	1	15	129	4489	63360	8	Cluster-11054.29570,Cluster-11054.60858,Cluster-11054.36605,Cluster-11054.54952,Cluster-11054.54104,Cluster-11054.44073,Cluster-11054.30925,Cluster-11054.34233	7	Cluster-11054.51840,Cluster-11054.48110,Cluster-11054.60253,Cluster-11054.46692,Cluster-11054.33031,Cluster-11054.47269,Cluster-11054.53370
GO:0036211	protein modification process	biological_process	0.16521	1	15	129	4489	63360	8	Cluster-11054.29570,Cluster-11054.60858,Cluster-11054.36605,Cluster-11054.54952,Cluster-11054.54104,Cluster-11054.44073,Cluster-11054.30925,Cluster-11054.34233	7	Cluster-11054.51840,Cluster-11054.48110,Cluster-11054.60253,Cluster-11054.46692,Cluster-11054.33031,Cluster-11054.47269,Cluster-11054.53370
GO:0070838	divalent metal ion transport	biological_process	0.16582	1	6	129	1996	63360	5	Cluster-11054.44073,Cluster-11054.47412,Cluster-11054.34236,Cluster-11054.60858,Cluster-11054.45545	1	Cluster-11054.51322
GO:0009067	aspartate family amino acid biosynthetic process	biological_process	0.16747	1	1	129	72	63360	1	Cluster-11054.54624	0
GO:0006506	GPI anchor biosynthetic process	biological_process	0.16755	1	2	129	379	63360	2	Cluster-11054.60858,Cluster-11054.44073	0
GO:0016070	RNA metabolic process	biological_process	0.16784	1	30	129	11601	63360	19	Cluster-11054.68963,Cluster-11054.59469,Cluster-11054.39487,Cluster-11054.40114,Cluster-11054.43014,Cluster-11054.38938,Cluster-11054.39485,Cluster-11054.40113,Cluster-11054.51846,Cluster-11054.41929,Cluster-11054.33787,Cluster-11054.70339,Cluster-11054.38847,Cluster-11054.30925,Cluster-11054.40917,Cluster-11054.53074,Cluster-11054.37559,Cluster-11054.45313,Cluster-11054.51870	11	Cluster-11054.80512,Cluster-11054.33031,Cluster-11054.24956,Cluster-11054.69607,Cluster-11054.44294,Cluster-11054.27844,Cluster-11054.22506,Cluster-11054.51502,Cluster-11054.7959,Cluster-11054.72896,Cluster-11054.34159
GO:0033643	host cell part	cellular_component	0.16835	1	3	129	596	63360	3	Cluster-11054.34233,Cluster-11054.38938,Cluster-11054.66262	0
GO:0006497	protein lipidation	biological_process	0.169	1	2	129	382	63360	2	Cluster-11054.60858,Cluster-11054.44073	0
GO:0043412	macromolecule modification	biological_process	0.17045	1	17	129	5260	63360	9	Cluster-11054.54104,Cluster-11054.44073,Cluster-11054.36605,Cluster-11054.29570,Cluster-11054.60858,Cluster-11054.30925,Cluster-11054.54952,Cluster-11054.34233,Cluster-11054.31737	8	Cluster-11054.60253,Cluster-11054.51840,Cluster-11054.48110,Cluster-11054.47269,Cluster-11054.53370,Cluster-11054.46692,Cluster-11054.80512,Cluster-11054.33031
GO:0030430	host cell cytoplasm	cellular_component	0.17074	1	1	129	80	63360	1	Cluster-11054.34233	0
GO:0030168	platelet activation	biological_process	0.1712	1	2	129	367	63360	1	Cluster-11054.51870	1	Cluster-11054.72896
GO:0015672	monovalent inorganic cation transport	biological_process	0.17132	1	10	129	3587	63360	6	Cluster-11054.44073,Cluster-11054.66262,Cluster-11054.47736,Cluster-11054.60858,Cluster-11054.37559,Cluster-11054.37506	4	Cluster-11054.51840,Cluster-11054.63374,Cluster-11054.7959,Cluster-11054.62863
GO:0009894	regulation of catabolic process	biological_process	0.17326	1	3	129	612	63360	1	Cluster-11054.23943	2	Cluster-11054.33031,Cluster-11054.72896
GO:0018995	host	cellular_component	0.1735	1	3	129	620	63360	3	Cluster-11054.66262,Cluster-11054.34233,Cluster-11054.38938	0
GO:0043657	host cell	cellular_component	0.1735	1	3	129	620	63360	3	Cluster-11054.38938,Cluster-11054.34233,Cluster-11054.66262	0
GO:0044215	other organism	cellular_component	0.1735	1	3	129	620	63360	3	Cluster-11054.66262,Cluster-11054.34233,Cluster-11054.38938	0
GO:0044216	other organism cell	cellular_component	0.1735	1	3	129	620	63360	3	Cluster-11054.66262,Cluster-11054.38938,Cluster-11054.34233	0
GO:0044217	other organism part	cellular_component	0.1735	1	3	129	620	63360	3	Cluster-11054.34233,Cluster-11054.38938,Cluster-11054.66262	0
GO:0045893	positive regulation of transcription, DNA-templated	biological_process	0.17352	1	2	129	386	63360	2	Cluster-11054.40113,Cluster-11054.40114	0
GO:1903508	positive regulation of nucleic acid-templated transcription	biological_process	0.17352	1	2	129	386	63360	2	Cluster-11054.40113,Cluster-11054.40114	0
GO:0010508	positive regulation of autophagy	biological_process	0.17382	1	2	129	340	63360	1	Cluster-11054.23943	1	Cluster-11054.72896
GO:0003682	chromatin binding	molecular_function	0.17384	1	2	129	387	63360	2	Cluster-11054.39485,Cluster-11054.39487	0
GO:0042158	lipoprotein biosynthetic process	biological_process	0.17402	1	2	129	386	63360	2	Cluster-11054.44073,Cluster-11054.60858	0
GO:0006661	phosphatidylinositol biosynthetic process	biological_process	0.17526	1	2	129	390	63360	2	Cluster-11054.44073,Cluster-11054.60858	0
GO:1902680	positive regulation of RNA biosynthetic process	biological_process	0.17526	1	2	129	391	63360	2	Cluster-11054.40113,Cluster-11054.40114	0
GO:0051254	positive regulation of RNA metabolic process	biological_process	0.17656	1	2	129	394	63360	2	Cluster-11054.40114,Cluster-11054.40113	0
GO:1902911	protein kinase complex	cellular_component	0.17697	1	2	129	235	63360	2	Cluster-11054.40313,Cluster-11054.44711	0
GO:0046983	protein dimerization activity	molecular_function	0.17835	1	5	129	1606	63360	3	Cluster-11054.51870,Cluster-11054.68963,Cluster-11054.23943	2	Cluster-11054.44294,Cluster-11054.72896
GO:0030286	dynein complex	cellular_component	0.18154	1	2	129	334	63360	1	Cluster-11054.51870	1	Cluster-11054.72896
GO:0006555	methionine metabolic process	biological_process	0.18203	1	1	129	77	63360	1	Cluster-11054.54624	0
GO:1902494	catalytic complex	cellular_component	0.18211	1	16	129	6081	63360	9	Cluster-11054.34233,Cluster-11054.40313,Cluster-11054.44711,Cluster-11054.31737,Cluster-11054.51846,Cluster-11054.37559,Cluster-11054.51870,Cluster-11054.45313,Cluster-11054.60858	7	Cluster-11054.33031,Cluster-11054.59630,Cluster-11054.47269,Cluster-11054.69607,Cluster-11054.42540,Cluster-11054.72896,Cluster-11054.34159
GO:0022892	substrate-specific transporter activity	molecular_function	0.18411	1	20	129	8229	63360	11	Cluster-11054.47412,Cluster-11054.29570,Cluster-11054.60858,Cluster-11054.51870,Cluster-11054.44073,Cluster-11054.45545,Cluster-11054.37506,Cluster-11054.55919,Cluster-11054.34236,Cluster-11054.60630,Cluster-11054.66262	9	Cluster-11054.69607,Cluster-11054.59630,Cluster-11054.7959,Cluster-11054.51322,Cluster-11054.34159,Cluster-11054.51840,Cluster-11054.62863,Cluster-11054.63374,Cluster-11054.44742
GO:0016573	histone acetylation	biological_process	0.18508	1	1	129	56	63360	1	Cluster-11054.29570	0
GO:0006664	glycolipid metabolic process	biological_process	0.18546	1	3	129	638	63360	3	Cluster-11054.44073,Cluster-11054.57109,Cluster-11054.60858	0
GO:0065003	macromolecular complex assembly	biological_process	0.18587	1	6	129	1866	63360	2	Cluster-11054.23943,Cluster-11054.51870	4	Cluster-11054.72896,Cluster-11054.31051,Cluster-11054.59630,Cluster-11054.47269
GO:0008134	transcription factor binding	molecular_function	0.18634	1	3	129	622	63360	1	Cluster-11054.51870	2	Cluster-11054.72896,Cluster-11054.80512
GO:0018393	internal peptidyl-lysine acetylation	biological_process	0.18645	1	1	129	57	63360	1	Cluster-11054.29570	0
GO:0018394	peptidyl-lysine acetylation	biological_process	0.18645	1	1	129	57	63360	1	Cluster-11054.29570	0
GO:0046474	glycerophospholipid biosynthetic process	biological_process	0.19035	1	2	129	422	63360	2	Cluster-11054.44073,Cluster-11054.60858	0
GO:0005882	intermediate filament	cellular_component	0.1906	1	2	129	350	63360	1	Cluster-11054.51870	1	Cluster-11054.72896
GO:0008610	lipid biosynthetic process	biological_process	0.19127	1	4	129	1104	63360	3	Cluster-11054.57109,Cluster-11054.60858,Cluster-11054.44073	1	Cluster-11054.23418
GO:0022857	transmembrane transporter activity	molecular_function	0.19183	1	21	129	8582	63360	14	Cluster-11054.37506,Cluster-11054.34236,Cluster-11054.55919,Cluster-11054.45545,Cluster-11054.54276,Cluster-11054.30786,Cluster-11054.60630,Cluster-11054.66262,Cluster-11054.47412,Cluster-11054.55918,Cluster-11054.51870,Cluster-11054.44073,Cluster-11054.60858,Cluster-11054.29570	7	Cluster-11054.63374,Cluster-11054.62863,Cluster-11054.7959,Cluster-11054.59630,Cluster-11054.69607,Cluster-11054.51840,Cluster-11054.51322
GO:0016829	lyase activity	molecular_function	0.19203	1	6	129	1976	63360	2	Cluster-11054.60858,Cluster-11054.37506	4	Cluster-11054.62863,Cluster-11054.51502,Cluster-11054.63374,Cluster-11054.7959
GO:1901362	organic cyclic compound biosynthetic process	biological_process	0.19241	1	28	129	10893	63360	14	Cluster-11054.30925,Cluster-11054.53074,Cluster-11054.45313,Cluster-11054.51870,Cluster-11054.40114,Cluster-11054.68963,Cluster-11054.39487,Cluster-11054.39485,Cluster-11054.40113,Cluster-11054.38938,Cluster-11054.51846,Cluster-11054.41929,Cluster-11054.38847,Cluster-11054.70339	14	Cluster-11054.27844,Cluster-11054.23418,Cluster-11054.44294,Cluster-11054.69607,Cluster-11054.51502,Cluster-11054.7959,Cluster-11054.34159,Cluster-11054.72896,Cluster-11054.51840,Cluster-11054.62863,Cluster-11054.33031,Cluster-11054.63374,Cluster-11054.80512,Cluster-11054.24956
GO:0034470	ncRNA processing	biological_process	0.19241	1	5	129	1362	63360	2	Cluster-11054.37559,Cluster-11054.43014	3	Cluster-11054.51502,Cluster-11054.22506,Cluster-11054.80512
GO:0098813	nuclear chromosome segregation	biological_process	0.19282	1	2	129	365	63360	1	Cluster-11054.44073	1	Cluster-11054.33031
GO:0006475	internal protein amino acid acetylation	biological_process	0.19286	1	1	129	63	63360	1	Cluster-11054.29570	0
GO:0008417	fucosyltransferase activity	molecular_function	0.19304	1	1	129	105	63360	1	Cluster-11054.57109	0
GO:0008277	regulation of G-protein coupled receptor protein signaling pathway	biological_process	0.1932	1	1	129	68	63360	0		1	Cluster-11054.34159
GO:0010035	response to inorganic substance	biological_process	0.19354	1	1	129	124	63360	0		1	Cluster-11054.69607
GO:0006473	protein acetylation	biological_process	0.19432	1	1	129	65	63360	1	Cluster-11054.29570	0
GO:0000175	3'-5'-exoribonuclease activity	molecular_function	0.19432	1	1	129	84	63360	1	Cluster-11054.40917	0
GO:0016896	exoribonuclease activity, producing 5'-phosphomonoesters	molecular_function	0.19432	1	1	129	84	63360	1	Cluster-11054.40917	0
GO:0033646	host intracellular part	cellular_component	0.1956	1	2	129	412	63360	2	Cluster-11054.38938,Cluster-11054.34233	0
GO:0043656	intracellular region of host	cellular_component	0.1956	1	2	129	412	63360	2	Cluster-11054.34233,Cluster-11054.38938	0
GO:0019842	vitamin binding	molecular_function	0.19605	1	1	129	101	63360	1	Cluster-11054.54624	0
GO:0006643	membrane lipid metabolic process	biological_process	0.19699	1	3	129	665	63360	3	Cluster-11054.60858,Cluster-11054.57109,Cluster-11054.44073	0
GO:0004532	exoribonuclease activity	molecular_function	0.19704	1	1	129	87	63360	1	Cluster-11054.40917	0
GO:0043543	protein acylation	biological_process	0.19762	1	1	129	68	63360	1	Cluster-11054.29570	0
GO:0045017	glycerolipid biosynthetic process	biological_process	0.19779	1	2	129	434	63360	2	Cluster-11054.44073,Cluster-11054.60858	0
GO:0045935	positive regulation of nucleobase-containing compound metabolic process	biological_process	0.19821	1	2	129	429	63360	2	Cluster-11054.40114,Cluster-11054.40113	0
GO:0044448	cell cortex part	cellular_component	0.19837	1	2	129	363	63360	2	Cluster-11054.51870,Cluster-11054.23943	0
GO:0010557	positive regulation of macromolecule biosynthetic process	biological_process	0.19852	1	2	129	434	63360	2	Cluster-11054.40114,Cluster-11054.40113	0
GO:0050660	flavin adenine dinucleotide binding	molecular_function	0.19881	1	2	129	303	63360	0		2	Cluster-11054.51502,Cluster-11054.22506
GO:0045111	intermediate filament cytoskeleton	cellular_component	0.19903	1	2	129	366	63360	1	Cluster-11054.51870	1	Cluster-11054.72896
GO:0031328	positive regulation of cellular biosynthetic process	biological_process	0.20061	1	2	129	436	63360	2	Cluster-11054.40113,Cluster-11054.40114	0
GO:0010628	positive regulation of gene expression	biological_process	0.20133	1	2	129	435	63360	2	Cluster-11054.40113,Cluster-11054.40114	0
GO:0009891	positive regulation of biosynthetic process	biological_process	0.20309	1	2	129	442	63360	2	Cluster-11054.40113,Cluster-11054.40114	0
GO:0031331	positive regulation of cellular catabolic process	biological_process	0.20332	1	2	129	382	63360	1	Cluster-11054.23943	1	Cluster-11054.72896
GO:0007127	meiosis I	biological_process	0.20371	1	1	129	96	63360	1	Cluster-11054.44073	0
GO:0016741	transferase activity, transferring one-carbon groups	molecular_function	0.20525	1	4	129	1035	63360	2	Cluster-11054.29924,Cluster-11054.54624	2	Cluster-11054.63374,Cluster-11054.62863
GO:0009896	positive regulation of catabolic process	biological_process	0.20557	1	2	129	385	63360	1	Cluster-11054.23943	1	Cluster-11054.72896
GO:0042981	regulation of apoptotic process	biological_process	0.20586	1	2	129	435	63360	0		2	Cluster-21276.0,Cluster-11054.52995
GO:0043067	regulation of programmed cell death	biological_process	0.20648	1	2	129	437	63360	0		2	Cluster-11054.52995,Cluster-21276.0
GO:0000151	ubiquitin ligase complex	cellular_component	0.20817	1	2	129	353	63360	0		2	Cluster-11054.47269,Cluster-11054.33031
GO:0070206	protein trimerization	biological_process	0.20876	1	1	129	123	63360	0		1	Cluster-11054.47269
GO:0019028	viral capsid	cellular_component	0.21076	1	5	129	1377	63360	2	Cluster-11054.40035,Cluster-11054.51870	3	Cluster-11054.72896,Cluster-11054.51322,Cluster-11054.22506
GO:0003724	RNA helicase activity	molecular_function	0.21106	1	2	129	258	63360	1	Cluster-11054.25195	1	Cluster-11054.80512
GO:0019438	aromatic compound biosynthetic process	biological_process	0.21118	1	27	129	10622	63360	14	Cluster-11054.51870,Cluster-11054.45313,Cluster-11054.53074,Cluster-11054.30925,Cluster-11054.38847,Cluster-11054.70339,Cluster-11054.41929,Cluster-11054.51846,Cluster-11054.39485,Cluster-11054.40113,Cluster-11054.38938,Cluster-11054.40114,Cluster-11054.39487,Cluster-11054.68963	13	Cluster-11054.51840,Cluster-11054.34159,Cluster-11054.72896,Cluster-11054.7959,Cluster-11054.51502,Cluster-11054.27844,Cluster-11054.44294,Cluster-11054.69607,Cluster-11054.24956,Cluster-11054.63374,Cluster-11054.33031,Cluster-11054.80512,Cluster-11054.62863
GO:0003887	DNA-directed DNA polymerase activity	molecular_function	0.21123	1	2	129	400	63360	0		2	Cluster-11054.69607,Cluster-11054.33031
GO:1903509	liposaccharide metabolic process	biological_process	0.21186	1	3	129	690	63360	3	Cluster-11054.44073,Cluster-11054.60858,Cluster-11054.57109	0
GO:0006505	GPI anchor metabolic process	biological_process	0.21292	1	2	129	416	63360	2	Cluster-11054.60858,Cluster-11054.44073	0
GO:0051173	positive regulation of nitrogen compound metabolic process	biological_process	0.21334	1	2	129	457	63360	2	Cluster-11054.40114,Cluster-11054.40113	0
GO:0004402	histone acetyltransferase activity	molecular_function	0.21338	1	1	129	68	63360	1	Cluster-11054.45313	0
GO:0031023	microtubule organizing center organization	biological_process	0.21401	1	1	129	121	63360	0		1	Cluster-11054.31051
GO:0019048	modulation by virus of host morphology or physiology	biological_process	0.21428	1	2	129	410	63360	0		2	Cluster-11054.7959,Cluster-11054.52995
GO:0010941	regulation of cell death	biological_process	0.21445	1	2	129	453	63360	0		2	Cluster-21276.0,Cluster-11054.52995
GO:0007596	blood coagulation	biological_process	0.21449	1	2	129	438	63360	1	Cluster-11054.51870	1	Cluster-11054.72896
GO:0061733	peptide-lysine-N-acetyltransferase activity	molecular_function	0.2147	1	1	129	69	63360	1	Cluster-11054.45313	0
GO:0030337	DNA polymerase processivity factor activity	molecular_function	0.21471	1	1	129	149	63360	0		1	Cluster-11054.42540
GO:0006606	protein import into nucleus	biological_process	0.21545	1	2	129	389	63360	1	Cluster-11054.51870	1	Cluster-11054.72896
GO:0044744	protein targeting to nucleus	biological_process	0.21545	1	2	129	389	63360	1	Cluster-11054.51870	1	Cluster-11054.72896
GO:0051170	nuclear import	biological_process	0.21545	1	2	129	389	63360	1	Cluster-11054.51870	1	Cluster-11054.72896
GO:1902593	single-organism nuclear import	biological_process	0.21545	1	2	129	389	63360	1	Cluster-11054.51870	1	Cluster-11054.72896
GO:0016773	phosphotransferase activity, alcohol group as acceptor	molecular_function	0.21553	1	11	129	3611	63360	7	Cluster-11054.60858,Cluster-11054.54104,Cluster-11054.36605,Cluster-11054.30925,Cluster-11054.40114,Cluster-11054.34233,Cluster-11054.40113	4	Cluster-11054.51840,Cluster-11054.48110,Cluster-11054.46692,Cluster-11054.59630
GO:0070925	organelle assembly	biological_process	0.21556	1	2	129	449	63360	2	Cluster-11054.51870,Cluster-11054.23943	0
GO:0048522	positive regulation of cellular process	biological_process	0.2159	1	5	129	1609	63360	3	Cluster-11054.40113,Cluster-11054.40114,Cluster-11054.23943	2	Cluster-11054.60253,Cluster-11054.72896
GO:0034212	peptide N-acetyltransferase activity	molecular_function	0.217	1	1	129	72	63360	1	Cluster-11054.45313	0
GO:0019898	extrinsic component of membrane	cellular_component	0.21796	1	2	129	446	63360	2	Cluster-11054.61581,Cluster-11054.23943	0
GO:0015269	calcium-activated potassium channel activity	molecular_function	0.2189	1	1	129	79	63360	1	Cluster-11054.44073	0
GO:0000041	transition metal ion transport	biological_process	0.2193	1	3	129	688	63360	1	Cluster-11054.34236	2	Cluster-11054.43962,Cluster-11054.69607
GO:0008172	S-methyltransferase activity	molecular_function	0.22004	1	1	129	85	63360	1	Cluster-11054.54624	0
GO:0005227	calcium activated cation channel activity	molecular_function	0.22019	1	1	129	81	63360	1	Cluster-11054.44073	0
GO:0022839	ion gated channel activity	molecular_function	0.22019	1	1	129	81	63360	1	Cluster-11054.44073	0
GO:0051262	protein tetramerization	biological_process	0.22091	1	1	129	85	63360	0		1	Cluster-11054.59630
GO:0005217	intracellular ligand-gated ion channel activity	molecular_function	0.2215	1	4	129	1511	63360	3	Cluster-11054.44073,Cluster-11054.45545,Cluster-11054.60858	1	Cluster-11054.51322
GO:0005218	intracellular ligand-gated calcium channel activity	molecular_function	0.2215	1	4	129	1511	63360	3	Cluster-11054.60858,Cluster-11054.45545,Cluster-11054.44073	1	Cluster-11054.51322
GO:0005219	ryanodine-sensitive calcium-release channel activity	molecular_function	0.2215	1	4	129	1511	63360	3	Cluster-11054.44073,Cluster-11054.60858,Cluster-11054.45545	1	Cluster-11054.51322
GO:0015278	calcium-release channel activity	molecular_function	0.2215	1	4	129	1511	63360	3	Cluster-11054.44073,Cluster-11054.45545,Cluster-11054.60858	1	Cluster-11054.51322
GO:0034655	nucleobase-containing compound catabolic process	biological_process	0.22178	1	3	129	807	63360	2	Cluster-11054.34233,Cluster-11054.31737	1	Cluster-11054.68428
GO:0034504	protein localization to nucleus	biological_process	0.2228	1	2	129	395	63360	1	Cluster-11054.51870	1	Cluster-11054.72896
GO:0044391	ribosomal subunit	cellular_component	0.22503	1	1	129	169	63360	0		1	Cluster-11054.24956
GO:0007126	meiotic nuclear division	biological_process	0.22723	1	1	129	117	63360	1	Cluster-11054.44073	0
GO:0016197	endosomal transport	biological_process	0.22747	1	1	129	102	63360	0		1	Cluster-11054.44742
GO:0015077	monovalent inorganic cation transmembrane transporter activity	molecular_function	0.22764	1	9	129	3302	63360	5	Cluster-11054.37506,Cluster-11054.44073,Cluster-11054.60858,Cluster-11054.29570,Cluster-11054.66262	4	Cluster-11054.63374,Cluster-11054.7959,Cluster-11054.62863,Cluster-11054.51840
GO:0016772	transferase activity, transferring phosphorus-containing groups	molecular_function	0.22805	1	17	129	6252	63360	10	Cluster-11054.40114,Cluster-11054.55919,Cluster-11054.40113,Cluster-11054.34233,Cluster-11054.43014,Cluster-11054.51846,Cluster-11054.30925,Cluster-11054.60858,Cluster-11054.36605,Cluster-11054.54104	7	Cluster-11054.33031,Cluster-11054.46692,Cluster-11054.69607,Cluster-11054.23418,Cluster-11054.59630,Cluster-11054.48110,Cluster-11054.51840
GO:0005938	cell cortex	cellular_component	0.22865	1	2	129	389	63360	2	Cluster-11054.51870,Cluster-11054.23943	0
GO:0044003	modification by symbiont of host morphology or physiology	biological_process	0.22885	1	2	129	438	63360	0		2	Cluster-11054.52995,Cluster-11054.7959
GO:0042592	homeostatic process	biological_process	0.22972	1	6	129	2412	63360	5	Cluster-11054.39485,Cluster-11054.44073,Cluster-11054.60858,Cluster-11054.39487,Cluster-11054.45545	1	Cluster-11054.51322
GO:0015075	ion transmembrane transporter activity	molecular_function	0.23049	1	17	129	7100	63360	11	Cluster-11054.60858,Cluster-11054.29570,Cluster-11054.44073,Cluster-11054.51870,Cluster-11054.47412,Cluster-11054.60630,Cluster-11054.66262,Cluster-11054.45545,Cluster-11054.37506,Cluster-11054.34236,Cluster-11054.55919	6	Cluster-11054.51322,Cluster-11054.51840,Cluster-11054.69607,Cluster-11054.7959,Cluster-11054.62863,Cluster-11054.63374
GO:0007599	hemostasis	biological_process	0.23157	1	2	129	459	63360	1	Cluster-11054.51870	1	Cluster-11054.72896
GO:0050817	coagulation	biological_process	0.23194	1	2	129	460	63360	1	Cluster-11054.51870	1	Cluster-11054.72896
GO:1903046	meiotic cell cycle process	biological_process	0.23198	1	1	129	119	63360	1	Cluster-11054.44073	0
GO:0004672	protein kinase activity	molecular_function	0.232	1	7	129	1685	63360	4	Cluster-11054.34233,Cluster-11054.54104,Cluster-11054.36605,Cluster-11054.30925	3	Cluster-11054.51840,Cluster-11054.48110,Cluster-11054.46692
GO:0030660	Golgi-associated vesicle membrane	cellular_component	0.23219	1	1	129	117	63360	1	Cluster-11054.54666	0
GO:0006012	galactose metabolic process	biological_process	0.23293	1	1	129	128	63360	0		1	Cluster-11054.60253
GO:0044421	extracellular region part	cellular_component	0.23395	1	4	129	1014	63360	2	Cluster-11054.51870,Cluster-11054.44073	2	Cluster-11054.60253,Cluster-11054.72896
GO:0018130	heterocycle biosynthetic process	biological_process	0.23507	1	27	129	10740	63360	14	Cluster-11054.39487,Cluster-11054.68963,Cluster-11054.40114,Cluster-11054.38938,Cluster-11054.39485,Cluster-11054.40113,Cluster-11054.41929,Cluster-11054.51846,Cluster-11054.70339,Cluster-11054.38847,Cluster-11054.30925,Cluster-11054.53074,Cluster-11054.51870,Cluster-11054.45313	13	Cluster-11054.62863,Cluster-11054.80512,Cluster-11054.63374,Cluster-11054.33031,Cluster-11054.24956,Cluster-11054.44294,Cluster-11054.69607,Cluster-11054.27844,Cluster-11054.7959,Cluster-11054.51502,Cluster-11054.72896,Cluster-11054.34159,Cluster-11054.51840
GO:0005262	calcium channel activity	molecular_function	0.23919	1	4	129	1547	63360	3	Cluster-11054.44073,Cluster-11054.45545,Cluster-11054.60858	1	Cluster-11054.51322
GO:0051817	modification of morphology or physiology of other organism involved in symbiotic interaction	biological_process	0.23967	1	2	129	451	63360	0		2	Cluster-11054.7959,Cluster-11054.52995
GO:0022891	substrate-specific transmembrane transporter activity	molecular_function	0.24016	1	18	129	7672	63360	11	Cluster-11054.44073,Cluster-11054.51870,Cluster-11054.60858,Cluster-11054.29570,Cluster-11054.47412,Cluster-11054.60630,Cluster-11054.66262,Cluster-11054.37506,Cluster-11054.55919,Cluster-11054.34236,Cluster-11054.45545	7	Cluster-11054.51840,Cluster-11054.51322,Cluster-11054.7959,Cluster-11054.59630,Cluster-11054.69607,Cluster-11054.63374,Cluster-11054.62863
GO:0050878	regulation of body fluid levels	biological_process	0.24173	1	2	129	475	63360	1	Cluster-11054.51870	1	Cluster-11054.72896
GO:0016272	prefoldin complex	cellular_component	0.24351	1	1	129	146	63360	0		1	Cluster-11054.72896
GO:0005759	mitochondrial matrix	cellular_component	0.244	1	1	129	189	63360	0		1	Cluster-11054.24956
GO:0000981	RNA polymerase II transcription factor activity, sequence-specific DNA binding	molecular_function	0.24405	1	1	129	139	63360	0		1	Cluster-11054.27844
GO:0051321	meiotic cell cycle	biological_process	0.24484	1	1	129	124	63360	1	Cluster-11054.44073	0
GO:0006396	RNA processing	biological_process	0.24582	1	8	129	2614	63360	4	Cluster-11054.37559,Cluster-11054.40917,Cluster-11054.43014,Cluster-11054.33787	4	Cluster-11054.51502,Cluster-11054.33031,Cluster-11054.22506,Cluster-11054.80512
GO:0004497	monooxygenase activity	molecular_function	0.24626	1	1	129	118	63360	0		1	Cluster-11054.51502
GO:0007094	mitotic spindle assembly checkpoint	biological_process	0.24646	1	1	129	117	63360	0		1	Cluster-11054.33031
GO:0033046	negative regulation of sister chromatid segregation	biological_process	0.24646	1	1	129	117	63360	0		1	Cluster-11054.33031
GO:0033048	negative regulation of mitotic sister chromatid segregation	biological_process	0.24646	1	1	129	117	63360	0		1	Cluster-11054.33031
GO:0045839	negative regulation of mitotic nuclear division	biological_process	0.24646	1	1	129	117	63360	0		1	Cluster-11054.33031
GO:0045841	negative regulation of mitotic metaphase/anaphase transition	biological_process	0.24646	1	1	129	117	63360	0		1	Cluster-11054.33031
GO:0051985	negative regulation of chromosome segregation	biological_process	0.24646	1	1	129	117	63360	0		1	Cluster-11054.33031
GO:0071173	spindle assembly checkpoint	biological_process	0.24646	1	1	129	117	63360	0		1	Cluster-11054.33031
GO:0071174	mitotic spindle checkpoint	biological_process	0.24646	1	1	129	117	63360	0		1	Cluster-11054.33031
GO:1902100	negative regulation of metaphase/anaphase transition of cell cycle	biological_process	0.24646	1	1	129	117	63360	0		1	Cluster-11054.33031
GO:1904666	regulation of ubiquitin protein ligase activity	biological_process	0.24646	1	1	129	117	63360	0		1	Cluster-11054.33031
GO:1904667	negative regulation of ubiquitin protein ligase activity	biological_process	0.24646	1	1	129	117	63360	0		1	Cluster-11054.33031
GO:2000816	negative regulation of mitotic sister chromatid separation	biological_process	0.24646	1	1	129	117	63360	0		1	Cluster-11054.33031
GO:0031577	spindle checkpoint	biological_process	0.24712	1	1	129	118	63360	0		1	Cluster-11054.33031
GO:0035821	modification of morphology or physiology of other organism	biological_process	0.24829	1	2	129	466	63360	0		2	Cluster-11054.7959,Cluster-11054.52995
GO:0022804	active transmembrane transporter activity	molecular_function	0.24863	1	6	129	2279	63360	5	Cluster-11054.55918,Cluster-11054.55919,Cluster-11054.60858,Cluster-11054.54276,Cluster-11054.29570	1	Cluster-11054.59630
GO:0006796	phosphate-containing compound metabolic process	biological_process	0.24864	1	16	129	5380	63360	8	Cluster-11054.40917,Cluster-11054.30925,Cluster-11054.54104,Cluster-11054.44073,Cluster-11054.36605,Cluster-11054.60858,Cluster-11054.34233,Cluster-11054.47736	8	Cluster-11054.46692,Cluster-11054.60253,Cluster-11054.48110,Cluster-11054.51840,Cluster-11054.68428,Cluster-11054.80512,Cluster-11054.63374,Cluster-11054.62863
GO:0001775	cell activation	biological_process	0.24903	1	2	129	502	63360	1	Cluster-11054.51870	1	Cluster-11054.72896
GO:0042157	lipoprotein metabolic process	biological_process	0.24957	1	2	129	485	63360	2	Cluster-11054.44073,Cluster-11054.60858	0
GO:0061695	transferase complex, transferring phosphorus-containing groups	cellular_component	0.24966	1	9	129	3630	63360	4	Cluster-11054.60858,Cluster-11054.51846,Cluster-11054.40313,Cluster-11054.44711	5	Cluster-11054.34159,Cluster-11054.42540,Cluster-11054.69607,Cluster-11054.33031,Cluster-11054.59630
GO:0032435	negative regulation of proteasomal ubiquitin-dependent protein catabolic process	biological_process	0.25051	1	1	129	119	63360	0		1	Cluster-11054.33031
GO:1901799	negative regulation of proteasomal protein catabolic process	biological_process	0.25051	1	1	129	119	63360	0		1	Cluster-11054.33031
GO:1903051	negative regulation of proteolysis involved in cellular protein catabolic process	biological_process	0.25127	1	1	129	120	63360	0		1	Cluster-11054.33031
GO:0005615	extracellular space	cellular_component	0.25129	1	3	129	676	63360	1	Cluster-11054.51870	2	Cluster-11054.72896,Cluster-11054.60253
GO:0016667	oxidoreductase activity, acting on a sulfur group of donors	molecular_function	0.25146	1	2	129	401	63360	2	Cluster-11054.39487,Cluster-11054.39485	0
GO:0005875	microtubule associated complex	cellular_component	0.25409	1	2	129	435	63360	1	Cluster-11054.51870	1	Cluster-11054.72896
GO:0010506	regulation of autophagy	biological_process	0.25442	1	2	129	407	63360	1	Cluster-11054.23943	1	Cluster-11054.72896
GO:0005798	Golgi-associated vesicle	cellular_component	0.25486	1	1	129	124	63360	1	Cluster-11054.54666	0
GO:0016757	transferase activity, transferring glycosyl groups	molecular_function	0.25582	1	4	129	1133	63360	4	Cluster-11054.54952,Cluster-11054.18545,Cluster-11054.63714,Cluster-11054.57109	0
GO:0051258	protein polymerization	biological_process	0.25765	1	2	129	523	63360	1	Cluster-11054.51870	1	Cluster-11054.72896
GO:0034061	DNA polymerase activity	molecular_function	0.25801	1	2	129	454	63360	0		2	Cluster-11054.33031,Cluster-11054.69607
GO:0051436	negative regulation of ubiquitin-protein ligase activity involved in mitotic cell cycle	biological_process	0.25809	1	1	129	130	63360	0		1	Cluster-11054.33031
GO:0001934	positive regulation of protein phosphorylation	biological_process	0.25918	1	1	129	143	63360	0		1	Cluster-11054.60253
GO:0051439	regulation of ubiquitin-protein ligase activity involved in mitotic cell cycle	biological_process	0.25983	1	1	129	131	63360	0		1	Cluster-11054.33031
GO:0051352	negative regulation of ligase activity	biological_process	0.26023	1	1	129	132	63360	0		1	Cluster-11054.33031
GO:0051444	negative regulation of ubiquitin-protein transferase activity	biological_process	0.26023	1	1	129	132	63360	0		1	Cluster-11054.33031
GO:0006793	phosphorus metabolic process	biological_process	0.26187	1	16	129	5446	63360	8	Cluster-11054.60858,Cluster-11054.36605,Cluster-11054.44073,Cluster-11054.54104,Cluster-11054.30925,Cluster-11054.40917,Cluster-11054.47736,Cluster-11054.34233	8	Cluster-11054.68428,Cluster-11054.48110,Cluster-11054.51840,Cluster-11054.60253,Cluster-11054.46692,Cluster-11054.62863,Cluster-11054.63374,Cluster-11054.80512
GO:0006308	DNA catabolic process	biological_process	0.26344	1	2	129	558	63360	2	Cluster-11054.34233,Cluster-11054.31737	0
GO:0006826	iron ion transport	biological_process	0.26427	1	2	129	415	63360	1	Cluster-11054.34236	1	Cluster-11054.43962
GO:0004536	deoxyribonuclease activity	molecular_function	0.26431	1	2	129	557	63360	2	Cluster-11054.34233,Cluster-11054.31737	0
GO:0006399	tRNA metabolic process	biological_process	0.26472	1	5	129	1539	63360	2	Cluster-11054.43014,Cluster-11054.37559	3	Cluster-11054.80512,Cluster-11054.22506,Cluster-11054.51502
GO:0042327	positive regulation of phosphorylation	biological_process	0.26477	1	1	129	146	63360	0		1	Cluster-11054.60253
GO:2001251	negative regulation of chromosome organization	biological_process	0.26488	1	1	129	133	63360	0		1	Cluster-11054.33031
GO:0015085	calcium ion transmembrane transporter activity	molecular_function	0.26528	1	4	129	1575	63360	3	Cluster-11054.60858,Cluster-11054.45545,Cluster-11054.44073	1	Cluster-11054.51322
GO:0044765	single-organism transport	biological_process	0.26564	1	29	129	12444	63360	18	Cluster-11054.51870,Cluster-11054.44073,Cluster-11054.29570,Cluster-11054.54514,Cluster-11054.60858,Cluster-11054.47412,Cluster-11054.37559,Cluster-11054.55918,Cluster-11054.30786,Cluster-11054.60630,Cluster-11054.66262,Cluster-11054.47736,Cluster-11054.54510,Cluster-11054.37506,Cluster-11054.34236,Cluster-11054.55919,Cluster-11054.54276,Cluster-11054.45545	11	Cluster-11054.51840,Cluster-11054.72896,Cluster-11054.51322,Cluster-11054.59630,Cluster-11054.7959,Cluster-11054.43962,Cluster-11054.69607,Cluster-11054.44742,Cluster-11054.80512,Cluster-11054.63374,Cluster-11054.62863
GO:0051340	regulation of ligase activity	biological_process	0.26597	1	1	129	137	63360	0		1	Cluster-11054.33031
GO:0046700	heterocycle catabolic process	biological_process	0.26668	1	3	129	901	63360	2	Cluster-11054.34233,Cluster-11054.31737	1	Cluster-11054.68428
GO:0044270	cellular nitrogen compound catabolic process	biological_process	0.26671	1	3	129	901	63360	2	Cluster-11054.34233,Cluster-11054.31737	1	Cluster-11054.68428
GO:1990234	transferase complex	cellular_component	0.26685	1	11	129	4562	63360	5	Cluster-11054.40313,Cluster-11054.44711,Cluster-11054.45313,Cluster-11054.60858,Cluster-11054.51846	6	Cluster-11054.47269,Cluster-11054.59630,Cluster-11054.33031,Cluster-11054.69607,Cluster-11054.42540,Cluster-11054.34159
GO:0008654	phospholipid biosynthetic process	biological_process	0.26709	1	2	129	537	63360	2	Cluster-11054.60858,Cluster-11054.44073	0
GO:0051082	unfolded protein binding	molecular_function	0.26737	1	2	129	559	63360	1	Cluster-11054.23943	1	Cluster-11054.72896
GO:0031397	negative regulation of protein ubiquitination	biological_process	0.26752	1	1	129	140	63360	0		1	Cluster-11054.33031
GO:1903321	negative regulation of protein modification by small protein conjugation or removal	biological_process	0.2684	1	1	129	141	63360	0		1	Cluster-11054.33031
GO:1903363	negative regulation of cellular protein catabolic process	biological_process	0.26923	1	1	129	124	63360	0		1	Cluster-11054.33031
GO:0051438	regulation of ubiquitin-protein transferase activity	biological_process	0.2694	1	1	129	138	63360	0		1	Cluster-11054.33031
GO:0042177	negative regulation of protein catabolic process	biological_process	0.2713	1	1	129	126	63360	0		1	Cluster-11054.33031
GO:0022402	cell cycle process	biological_process	0.2716	1	4	129	1231	63360	2	Cluster-11054.45545,Cluster-11054.44073	2	Cluster-11054.31051,Cluster-11054.33031
GO:0001071	nucleic acid binding transcription factor activity	molecular_function	0.27606	1	7	129	2135	63360	6	Cluster-11054.38847,Cluster-11054.53074,Cluster-11054.38938,Cluster-11054.70339,Cluster-11054.51870,Cluster-11054.41929	1	Cluster-11054.27844
GO:0003700	transcription factor activity, sequence-specific DNA binding	molecular_function	0.27606	1	7	129	2135	63360	6	Cluster-11054.41929,Cluster-11054.38938,Cluster-11054.70339,Cluster-11054.51870,Cluster-11054.38847,Cluster-11054.53074	1	Cluster-11054.27844
GO:0000096	sulfur amino acid metabolic process	biological_process	0.2783	1	1	129	119	63360	1	Cluster-11054.54624	0
GO:0043170	macromolecule metabolic process	biological_process	0.2788	1	54	129	23607	63360	30	Cluster-11054.60858,Cluster-11054.29570,Cluster-11054.36605,Cluster-11054.51870,Cluster-11054.30925,Cluster-11054.37559,Cluster-11054.33787,Cluster-11054.54952,Cluster-11054.38847,Cluster-11054.70339,Cluster-11054.31737,Cluster-11054.40114,Cluster-11054.39487,Cluster-11054.59469,Cluster-11054.68963,Cluster-11054.23943,Cluster-11054.44073,Cluster-11054.54104,Cluster-11054.45313,Cluster-11054.36172…	24	Cluster-11054.48110,Cluster-11054.51840,Cluster-11054.60253,Cluster-11054.42540,Cluster-11054.46692,Cluster-11054.27844,Cluster-11054.69607,Cluster-11054.53370,Cluster-11054.7959,Cluster-11054.51502,Cluster-11054.86199,Cluster-11054.22506,Cluster-11054.64727,Cluster-11054.31281,Cluster-11054.74929,Cluster-11054.80512,Cluster-11054.34159,Cluster-11054.72896,Cluster-11054.33600,Cluster-11054.44294,…
GO:0007093	mitotic cell cycle checkpoint	biological_process	0.27986	1	1	129	152	63360	0		1	Cluster-11054.33031
GO:0016891	endoribonuclease activity, producing 5'-phosphomonoesters	molecular_function	0.28026	1	1	129	153	63360	1	Cluster-11054.59469	0
GO:0055085	transmembrane transport	biological_process	0.28074	1	15	129	6490	63360	11	Cluster-11054.54276,Cluster-11054.37506,Cluster-11054.55919,Cluster-11054.55918,Cluster-11054.60630,Cluster-11054.54514,Cluster-11054.60858,Cluster-11054.54510,Cluster-11054.51870,Cluster-11054.30786,Cluster-11054.44073	4	Cluster-11054.62863,Cluster-11054.63374,Cluster-11054.7959,Cluster-11054.51840
GO:0051784	negative regulation of nuclear division	biological_process	0.28261	1	1	129	136	63360	0		1	Cluster-11054.33031
GO:0042623	ATPase activity, coupled	molecular_function	0.28303	1	3	129	696	63360	3	Cluster-11054.55919,Cluster-11054.55918,Cluster-11054.54276	0
GO:0031330	negative regulation of cellular catabolic process	biological_process	0.28315	1	1	129	135	63360	0		1	Cluster-11054.33031
GO:0008374	O-acyltransferase activity	molecular_function	0.28358	1	1	129	119	63360	0		1	Cluster-11054.71908
GO:0008270	zinc ion binding	molecular_function	0.28444	1	13	129	4135	63360	6	Cluster-11054.49485,Cluster-11054.45313,Cluster-11054.38847,Cluster-11054.36172,Cluster-11054.59082,Cluster-11054.25195	7	Cluster-11054.60095,Cluster-11054.69607,Cluster-11054.74929,Cluster-11054.70172,Cluster-11054.27844,Cluster-11054.47269,Cluster-11054.33031
GO:0008283	cell proliferation	biological_process	0.28498	1	2	129	558	63360	1	Cluster-11054.45545	1	Cluster-11054.60253
GO:0048518	positive regulation of biological process	biological_process	0.2862	1	5	129	1780	63360	3	Cluster-11054.40113,Cluster-11054.40114,Cluster-11054.23943	2	Cluster-11054.60253,Cluster-11054.72896
GO:0051028	mRNA transport	biological_process	0.28667	1	1	129	179	63360	1	Cluster-11054.48334	0
GO:0042060	wound healing	biological_process	0.28681	1	2	129	559	63360	1	Cluster-11054.51870	1	Cluster-11054.72896
GO:1901988	negative regulation of cell cycle phase transition	biological_process	0.28684	1	1	129	157	63360	0		1	Cluster-11054.33031
GO:1901991	negative regulation of mitotic cell cycle phase transition	biological_process	0.28684	1	1	129	157	63360	0		1	Cluster-11054.33031
GO:1902578	single-organism localization	biological_process	0.28691	1	29	129	12581	63360	18	Cluster-11054.51870,Cluster-11054.44073,Cluster-11054.54514,Cluster-11054.60858,Cluster-11054.29570,Cluster-11054.47412,Cluster-11054.37559,Cluster-11054.55918,Cluster-11054.30786,Cluster-11054.60630,Cluster-11054.54510,Cluster-11054.47736,Cluster-11054.66262,Cluster-11054.37506,Cluster-11054.34236,Cluster-11054.55919,Cluster-11054.45545,Cluster-11054.54276	11	Cluster-11054.51840,Cluster-11054.72896,Cluster-11054.51322,Cluster-11054.7959,Cluster-11054.59630,Cluster-11054.69607,Cluster-11054.43962,Cluster-11054.44742,Cluster-11054.80512,Cluster-11054.63374,Cluster-11054.62863
GO:0031396	regulation of protein ubiquitination	biological_process	0.28694	1	1	129	158	63360	0		1	Cluster-11054.33031
GO:0009895	negative regulation of catabolic process	biological_process	0.287	1	1	129	139	63360	0		1	Cluster-11054.33031
GO:0005126	cytokine receptor binding	molecular_function	0.28715	1	1	129	128	63360	0		1	Cluster-11054.60253
GO:0016407	acetyltransferase activity	molecular_function	0.28758	1	3	129	1149	63360	2	Cluster-11054.45313,Cluster-11054.51846	1	Cluster-11054.71908
GO:1903320	regulation of protein modification by small protein conjugation or removal	biological_process	0.2876	1	1	129	159	63360	0		1	Cluster-11054.33031
GO:0044238	primary metabolic process	biological_process	0.28916	1	64	129	28127	63360	34	Cluster-11054.54104,Cluster-11054.67589,Cluster-11054.40917,Cluster-11054.40113,Cluster-11054.34233,Cluster-11054.38938,Cluster-11054.43014,Cluster-11054.36605,Cluster-11054.51870,Cluster-11054.54624,Cluster-11054.29570,Cluster-11054.54952,Cluster-11054.70339,Cluster-11054.37506,Cluster-11054.68963,Cluster-11054.39487,Cluster-11054.45313,Cluster-11054.44073,Cluster-11054.23943,Cluster-11054.53074…	30	Cluster-11054.33600,Cluster-11054.34159,Cluster-11054.47269,Cluster-11054.24956,Cluster-11054.71908,Cluster-11054.33031,Cluster-11054.51840,Cluster-11054.42540,Cluster-11054.64727,Cluster-11054.27844,Cluster-11054.46692,Cluster-11054.62863,Cluster-11054.68428,Cluster-11054.72896,Cluster-11054.48563,Cluster-11054.44294,Cluster-11054.69424,Cluster-11054.48110,Cluster-11054.60253,Cluster-11054.51502…
GO:0051782	negative regulation of cell division	biological_process	0.28932	1	1	129	142	63360	0		1	Cluster-11054.33031
GO:0019637	organophosphate metabolic process	biological_process	0.28943	1	9	129	3191	63360	4	Cluster-11054.47736,Cluster-11054.60858,Cluster-11054.44073,Cluster-11054.40917	5	Cluster-11054.51840,Cluster-11054.68428,Cluster-11054.62863,Cluster-11054.63374,Cluster-11054.80512
GO:0008284	positive regulation of cell proliferation	biological_process	0.29054	1	1	129	165	63360	0		1	Cluster-11054.60253
GO:0006098	pentose-phosphate shunt	biological_process	0.29199	1	1	129	168	63360	1	Cluster-11054.40917	0
GO:0019682	glyceraldehyde-3-phosphate metabolic process	biological_process	0.29199	1	1	129	168	63360	1	Cluster-11054.40917	0
GO:0006694	steroid biosynthetic process	biological_process	0.29297	1	1	129	175	63360	0		1	Cluster-11054.23418
GO:0006164	purine nucleotide biosynthetic process	biological_process	0.29359	1	3	129	824	63360	0		3	Cluster-11054.51840,Cluster-11054.63374,Cluster-11054.62863
GO:0030071	regulation of mitotic metaphase/anaphase transition	biological_process	0.29381	1	1	129	156	63360	0		1	Cluster-11054.33031
GO:1902099	regulation of metaphase/anaphase transition of cell cycle	biological_process	0.29381	1	1	129	156	63360	0		1	Cluster-11054.33031
GO:0007156	homophilic cell adhesion via plasma membrane adhesion molecules	biological_process	0.29518	1	1	129	118	63360	0		1	Cluster-11054.39072
GO:0051156	glucose 6-phosphate metabolic process	biological_process	0.29534	1	1	129	172	63360	1	Cluster-11054.40917	0
GO:0005488	binding	molecular_function	0.29564	1	81	129	33743	63360	47	Cluster-11054.36605,Cluster-11054.67417,Cluster-11054.49485,Cluster-11054.51870,Cluster-11054.54624,Cluster-11054.47412,Cluster-11054.54952,Cluster-11054.70339,Cluster-11054.54666,Cluster-11054.68963,Cluster-11054.40313,Cluster-11054.39487,Cluster-11054.54104,Cluster-11054.59082,Cluster-11054.40917,Cluster-11054.18545,Cluster-11054.50981,Cluster-11054.55919,Cluster-11054.34233,Cluster-11054.38938…	34	Cluster-11054.51840,Cluster-11054.59630,Cluster-11054.64727,Cluster-11054.46692,Cluster-11054.27844,Cluster-11054.34159,Cluster-11054.47269,Cluster-11054.27355,Cluster-15469.0,Cluster-11054.24956,Cluster-11054.33031,Cluster-11054.70172,Cluster-11054.48110,Cluster-11054.60253,Cluster-11054.39072,Cluster-11054.51502,Cluster-11054.86199,Cluster-11054.22506,Cluster-11054.69607,Cluster-11054.23418,Clu…
GO:0045930	negative regulation of mitotic cell cycle	biological_process	0.29615	1	1	129	167	63360	0		1	Cluster-11054.33031
GO:1901361	organic cyclic compound catabolic process	biological_process	0.29774	1	3	129	951	63360	2	Cluster-11054.31737,Cluster-11054.34233	1	Cluster-11054.68428
GO:0046488	phosphatidylinositol metabolic process	biological_process	0.29799	1	2	129	515	63360	2	Cluster-11054.44073,Cluster-11054.60858	0
GO:0015631	tubulin binding	molecular_function	0.29813	1	2	129	434	63360	1	Cluster-11054.51870	1	Cluster-11054.72896
GO:0045298	tubulin complex	cellular_component	0.29874	1	2	129	435	63360	1	Cluster-11054.51870	1	Cluster-11054.72896
GO:0007091	metaphase/anaphase transition of mitotic cell cycle	biological_process	0.29917	1	1	129	158	63360	0		1	Cluster-11054.33031
GO:0010965	regulation of mitotic sister chromatid separation	biological_process	0.29917	1	1	129	158	63360	0		1	Cluster-11054.33031
GO:0033045	regulation of sister chromatid segregation	biological_process	0.29917	1	1	129	158	63360	0		1	Cluster-11054.33031
GO:0033047	regulation of mitotic sister chromatid segregation	biological_process	0.29917	1	1	129	158	63360	0		1	Cluster-11054.33031
GO:0044784	metaphase/anaphase transition of cell cycle	biological_process	0.29917	1	1	129	158	63360	0		1	Cluster-11054.33031
GO:0051306	mitotic sister chromatid separation	biological_process	0.29917	1	1	129	158	63360	0		1	Cluster-11054.33031
GO:0044267	cellular protein metabolic process	biological_process	0.29939	1	20	129	7997	63360	9	Cluster-11054.34233,Cluster-11054.54952,Cluster-11054.30925,Cluster-11054.29570,Cluster-11054.60858,Cluster-11054.23943,Cluster-11054.54104,Cluster-11054.44073,Cluster-11054.36605	11	Cluster-11054.74929,Cluster-11054.80512,Cluster-11054.33031,Cluster-11054.24956,Cluster-11054.46692,Cluster-11054.47269,Cluster-11054.53370,Cluster-11054.72896,Cluster-11054.60253,Cluster-11054.48110,Cluster-11054.51840
GO:0005667	transcription factor complex	cellular_component	0.29961	1	10	129	3638	63360	7	Cluster-11054.38938,Cluster-11054.53074,Cluster-11054.41929,Cluster-11054.45313,Cluster-11054.70339,Cluster-11054.51870,Cluster-11054.38847	3	Cluster-11054.80512,Cluster-11054.72896,Cluster-11054.34159
GO:0006629	lipid metabolic process	biological_process	0.29979	1	7	129	2373	63360	3	Cluster-11054.44073,Cluster-11054.57109,Cluster-11054.60858	4	Cluster-11054.51502,Cluster-11054.69424,Cluster-11054.23418,Cluster-11054.48563
GO:0003824	catalytic activity	molecular_function	0.30116	1	62	129	26881	63360	35	Cluster-11054.67589,Cluster-11054.55918,Cluster-11054.25195,Cluster-11054.40917,Cluster-11054.36172,Cluster-11054.44073,Cluster-11054.54104,Cluster-11054.45313,Cluster-11054.63714,Cluster-11054.55919,Cluster-11054.39485,Cluster-11054.40113,Cluster-11054.43014,Cluster-11054.34233,Cluster-11054.40552,Cluster-11054.18545,Cluster-11054.47736,Cluster-11054.57109,Cluster-11054.51846,Cluster-11054.37559…	27	Cluster-11054.47269,Cluster-11054.68428,Cluster-11054.33600,Cluster-11054.72896,Cluster-11054.33031,Cluster-11054.67709,Cluster-11054.71908,Cluster-11054.53370,Cluster-11054.7959,Cluster-11054.59630,Cluster-11054.86199,Cluster-11054.51502,Cluster-11054.22506,Cluster-11054.64727,Cluster-11054.27844,Cluster-11054.46692,Cluster-11054.23418,Cluster-11054.69607,Cluster-11054.48110,Cluster-11054.51840,…
GO:0000785	chromatin	cellular_component	0.30245	1	2	129	549	63360	2	Cluster-11054.39485,Cluster-11054.39487	0
GO:0090066	regulation of anatomical structure size	biological_process	0.30284	1	1	129	199	63360	0		1	Cluster-11054.48563
GO:0006913	nucleocytoplasmic transport	biological_process	0.30303	1	2	129	492	63360	1	Cluster-11054.51870	1	Cluster-11054.72896
GO:0071949	FAD binding	molecular_function	0.30316	1	1	129	113	63360	0		1	Cluster-11054.51502
GO:0051304	chromosome separation	biological_process	0.30317	1	1	129	162	63360	0		1	Cluster-11054.33031
GO:0043933	macromolecular complex subunit organization	biological_process	0.30451	1	7	129	2622	63360	3	Cluster-11054.23943,Cluster-11054.29570,Cluster-11054.51870	4	Cluster-11054.31051,Cluster-11054.72896,Cluster-11054.47269,Cluster-11054.59630
GO:0098797	plasma membrane protein complex	cellular_component	0.30582	1	3	129	776	63360	3	Cluster-11054.37559,Cluster-11054.40313,Cluster-11054.44711	0
GO:0051983	regulation of chromosome segregation	biological_process	0.30596	1	1	129	166	63360	0		1	Cluster-11054.33031
GO:0043066	negative regulation of apoptotic process	biological_process	0.30732	1	1	129	201	63360	0		1	Cluster-11054.52995
GO:0018205	peptidyl-lysine modification	biological_process	0.30745	1	1	129	116	63360	1	Cluster-11054.29570	0
GO:0043069	negative regulation of programmed cell death	biological_process	0.30798	1	1	129	202	63360	0		1	Cluster-11054.52995
GO:0009611	response to wounding	biological_process	0.30871	1	2	129	598	63360	1	Cluster-11054.51870	1	Cluster-11054.72896
GO:0006874	cellular calcium ion homeostasis	biological_process	0.30924	1	4	129	1742	63360	3	Cluster-11054.45545,Cluster-11054.60858,Cluster-11054.44073	1	Cluster-11054.51322
GO:0055074	calcium ion homeostasis	biological_process	0.30924	1	4	129	1742	63360	3	Cluster-11054.44073,Cluster-11054.45545,Cluster-11054.60858	1	Cluster-11054.51322
GO:0072503	cellular divalent inorganic cation homeostasis	biological_process	0.31023	1	4	129	1746	63360	3	Cluster-11054.60858,Cluster-11054.45545,Cluster-11054.44073	1	Cluster-11054.51322
GO:0072507	divalent inorganic cation homeostasis	biological_process	0.31023	1	4	129	1746	63360	3	Cluster-11054.44073,Cluster-11054.45545,Cluster-11054.60858	1	Cluster-11054.51322
GO:0052689	carboxylic ester hydrolase activity	molecular_function	0.31034	1	1	129	150	63360	0		1	Cluster-11054.52995
GO:0051726	regulation of cell cycle	biological_process	0.31055	1	2	129	512	63360	1	Cluster-11054.45545	1	Cluster-11054.33031
GO:0051169	nuclear transport	biological_process	0.31148	1	2	129	516	63360	1	Cluster-11054.51870	1	Cluster-11054.72896
GO:0072522	purine-containing compound biosynthetic process	biological_process	0.31248	1	3	129	866	63360	0		3	Cluster-11054.63374,Cluster-11054.51840,Cluster-11054.62863
GO:0019439	aromatic compound catabolic process	biological_process	0.31323	1	3	129	969	63360	2	Cluster-11054.31737,Cluster-11054.34233	1	Cluster-11054.68428
GO:0031145	anaphase-promoting complex-dependent proteasomal ubiquitin-dependent protein catabolic process	biological_process	0.314	1	1	129	175	63360	0		1	Cluster-11054.33031
GO:0098662	inorganic cation transmembrane transport	biological_process	0.31579	1	6	129	2561	63360	2	Cluster-11054.60858,Cluster-11054.37506	4	Cluster-11054.62863,Cluster-11054.7959,Cluster-11054.63374,Cluster-11054.51840
GO:0060590	ATPase regulator activity	molecular_function	0.31725	1	1	129	179	63360	1	Cluster-11054.23943	0
GO:0003924	GTPase activity	molecular_function	0.31823	1	4	129	1237	63360	3	Cluster-11054.55919,Cluster-11054.25195,Cluster-11054.34236	1	Cluster-11054.80512
GO:0032434	regulation of proteasomal ubiquitin-dependent protein catabolic process	biological_process	0.31836	1	1	129	172	63360	0		1	Cluster-11054.33031
GO:0016020	membrane	cellular_component	0.31859	1	53	129	23775	63360	34	Cluster-11054.45545,Cluster-11054.34233,Cluster-11054.55919,Cluster-11054.51846,Cluster-11054.54510,Cluster-11054.33625,Cluster-11054.57109,Cluster-11054.66262,Cluster-11054.55918,Cluster-11054.54514,Cluster-11054.23943,Cluster-11054.44073,Cluster-11054.54104,Cluster-11054.52514,Cluster-11054.40313,Cluster-11054.54276,Cluster-11054.44711,Cluster-11054.31737,Cluster-11054.37506,Cluster-11054.34236…	19	Cluster-11054.74407,Cluster-11054.72896,Cluster-11054.34159,Cluster-11054.62863,Cluster-11054.31994,Cluster-11054.80512,Cluster-11054.63374,Cluster-11054.41707,Cluster-11054.44742,Cluster-11054.69607,Cluster-11054.46692,Cluster-11054.27844,Cluster-11054.7959,Cluster-11054.59630,Cluster-11054.69804,Cluster-11054.51322,Cluster-11054.39072,Cluster-11054.51840,Cluster-11054.48110
GO:0060548	negative regulation of cell death	biological_process	0.31941	1	1	129	213	63360	0		1	Cluster-11054.52995
GO:0098655	cation transmembrane transport	biological_process	0.32029	1	6	129	2571	63360	2	Cluster-11054.60858,Cluster-11054.37506	4	Cluster-11054.62863,Cluster-11054.51840,Cluster-11054.7959,Cluster-11054.63374
GO:0010562	positive regulation of phosphorus metabolic process	biological_process	0.32083	1	1	129	177	63360	0		1	Cluster-11054.60253
GO:0045937	positive regulation of phosphate metabolic process	biological_process	0.32083	1	1	129	177	63360	0		1	Cluster-11054.60253
GO:0006650	glycerophospholipid metabolic process	biological_process	0.3243	1	2	129	561	63360	2	Cluster-11054.44073,Cluster-11054.60858	0
GO:0007049	cell cycle	biological_process	0.32497	1	5	129	1698	63360	2	Cluster-11054.45545,Cluster-11054.44073	3	Cluster-11054.31051,Cluster-11054.33031,Cluster-11054.61711
GO:0045861	negative regulation of proteolysis	biological_process	0.32632	1	1	129	203	63360	0		1	Cluster-11054.33031
GO:0098660	inorganic ion transmembrane transport	biological_process	0.32641	1	6	129	2573	63360	2	Cluster-11054.37506,Cluster-11054.60858	4	Cluster-11054.51840,Cluster-11054.63374,Cluster-11054.7959,Cluster-11054.62863
GO:0007088	regulation of mitotic nuclear division	biological_process	0.32721	1	1	129	187	63360	0		1	Cluster-11054.33031
GO:0003777	microtubule motor activity	molecular_function	0.32749	1	1	129	133	63360	0		1	Cluster-11054.72896
GO:0098742	cell-cell adhesion via plasma-membrane adhesion molecules	biological_process	0.32777	1	1	129	140	63360	0		1	Cluster-11054.39072
GO:0033044	regulation of chromosome organization	biological_process	0.32787	1	1	129	185	63360	0		1	Cluster-11054.33031
GO:0016310	phosphorylation	biological_process	0.32824	1	9	129	2824	63360	5	Cluster-11054.36605,Cluster-11054.54104,Cluster-11054.47736,Cluster-11054.34233,Cluster-11054.30925	4	Cluster-11054.51840,Cluster-11054.48110,Cluster-11054.60253,Cluster-11054.46692
GO:0006875	cellular metal ion homeostasis	biological_process	0.32907	1	4	129	1815	63360	3	Cluster-11054.44073,Cluster-11054.45545,Cluster-11054.60858	1	Cluster-11054.51322
GO:0006873	cellular ion homeostasis	biological_process	0.32931	1	4	129	1816	63360	3	Cluster-11054.45545,Cluster-11054.60858,Cluster-11054.44073	1	Cluster-11054.51322
GO:0030003	cellular cation homeostasis	biological_process	0.32931	1	4	129	1816	63360	3	Cluster-11054.45545,Cluster-11054.60858,Cluster-11054.44073	1	Cluster-11054.51322
GO:0043565	sequence-specific DNA binding	molecular_function	0.32989	1	4	129	1110	63360	4	Cluster-11054.41929,Cluster-11054.53074,Cluster-11054.70339,Cluster-11054.51870	0
GO:0061136	regulation of proteasomal protein catabolic process	biological_process	0.33076	1	1	129	179	63360	0		1	Cluster-11054.33031
GO:0016702	oxidoreductase activity, acting on single donors with incorporation of molecular oxygen, incorporation of two atoms of oxygen	molecular_function	0.33139	1	1	129	178	63360	1	Cluster-11054.40552	0
GO:0051348	negative regulation of transferase activity	biological_process	0.33226	1	1	129	184	63360	0		1	Cluster-11054.33031
GO:0010948	negative regulation of cell cycle process	biological_process	0.33229	1	1	129	186	63360	0		1	Cluster-11054.33031
GO:0055065	metal ion homeostasis	biological_process	0.33336	1	4	129	1826	63360	3	Cluster-11054.45545,Cluster-11054.60858,Cluster-11054.44073	1	Cluster-11054.51322
GO:0055036	virion membrane	cellular_component	0.33401	1	1	129	112	63360	1	Cluster-11054.66262	0
GO:0005326	neurotransmitter transporter activity	molecular_function	0.33489	1	1	129	145	63360	1	Cluster-11054.29570	0
GO:0005328	neurotransmitter:sodium symporter activity	molecular_function	0.33489	1	1	129	145	63360	1	Cluster-11054.29570	0
GO:0007165	signal transduction	biological_process	0.33653	1	21	129	7799	63360	10	Cluster-11054.81619,Cluster-11054.67417,Cluster-11054.44073,Cluster-11054.51870,Cluster-11054.60858,Cluster-11054.34236,Cluster-11054.44711,Cluster-11054.40313,Cluster-11054.54952,Cluster-11054.33625	11	Cluster-11054.27844,Cluster-11054.60253,Cluster-11054.34159,Cluster-11054.62179,Cluster-11054.72896,Cluster-11054.63223,Cluster-11054.80512,Cluster-11054.31994,Cluster-11054.58508,Cluster-11054.74407,Cluster-11054.31281
GO:0044262	cellular carbohydrate metabolic process	biological_process	0.33772	1	2	129	615	63360	1	Cluster-11054.40917	1	Cluster-11054.60253
GO:0015276	ligand-gated ion channel activity	molecular_function	0.33795	1	4	129	1752	63360	3	Cluster-11054.44073,Cluster-11054.45545,Cluster-11054.60858	1	Cluster-11054.51322
GO:0022834	ligand-gated channel activity	molecular_function	0.33795	1	4	129	1752	63360	3	Cluster-11054.44073,Cluster-11054.45545,Cluster-11054.60858	1	Cluster-11054.51322
GO:1903050	regulation of proteolysis involved in cellular protein catabolic process	biological_process	0.34042	1	1	129	193	63360	0		1	Cluster-11054.33031
GO:0008137	NADH dehydrogenase (ubiquinone) activity	molecular_function	0.34045	1	1	129	226	63360	1	Cluster-11054.47736	0
GO:0050136	NADH dehydrogenase (quinone) activity	molecular_function	0.34045	1	1	129	226	63360	1	Cluster-11054.47736	0
GO:0008202	steroid metabolic process	biological_process	0.3411	1	1	129	202	63360	0		1	Cluster-11054.23418
GO:0008408	3'-5' exonuclease activity	molecular_function	0.34167	1	1	129	168	63360	1	Cluster-11054.40917	0
GO:0031401	positive regulation of protein modification process	biological_process	0.34347	1	1	129	206	63360	0		1	Cluster-11054.60253
GO:0044700	single organism signaling	biological_process	0.34427	1	21	129	7851	63360	10	Cluster-11054.34236,Cluster-11054.44711,Cluster-11054.40313,Cluster-11054.54952,Cluster-11054.33625,Cluster-11054.81619,Cluster-11054.44073,Cluster-11054.67417,Cluster-11054.51870,Cluster-11054.60858	11	Cluster-11054.63223,Cluster-11054.80512,Cluster-11054.31994,Cluster-11054.58508,Cluster-11054.74407,Cluster-11054.31281,Cluster-11054.27844,Cluster-11054.60253,Cluster-11054.34159,Cluster-11054.62179,Cluster-11054.72896
GO:0000280	nuclear division	biological_process	0.34663	1	2	129	570	63360	1	Cluster-11054.44073	1	Cluster-11054.33031
GO:0023052	signaling	biological_process	0.34741	1	21	129	7873	63360	10	Cluster-11054.51870,Cluster-11054.67417,Cluster-11054.44073,Cluster-11054.60858,Cluster-11054.81619,Cluster-11054.54952,Cluster-11054.33625,Cluster-11054.34236,Cluster-11054.44711,Cluster-11054.40313	11	Cluster-11054.60253,Cluster-11054.34159,Cluster-11054.62179,Cluster-11054.72896,Cluster-11054.27844,Cluster-11054.74407,Cluster-11054.31281,Cluster-11054.63223,Cluster-11054.80512,Cluster-11054.31994,Cluster-11054.58508
GO:0055082	cellular chemical homeostasis	biological_process	0.34846	1	4	129	1841	63360	3	Cluster-11054.60858,Cluster-11054.45545,Cluster-11054.44073	1	Cluster-11054.51322
GO:1901987	regulation of cell cycle phase transition	biological_process	0.34924	1	1	129	216	63360	0		1	Cluster-11054.33031
GO:1901990	regulation of mitotic cell cycle phase transition	biological_process	0.34924	1	1	129	216	63360	0		1	Cluster-11054.33031
GO:0006810	transport	biological_process	0.34949	1	34	129	15143	63360	22	Cluster-11054.31737,Cluster-11054.54276,Cluster-11054.34236,Cluster-11054.37506,Cluster-11054.60630,Cluster-11054.54666,Cluster-11054.30786,Cluster-11054.37559,Cluster-11054.47412,Cluster-11054.29570,Cluster-11054.60858,Cluster-11054.51870,Cluster-11054.45545,Cluster-11054.55919,Cluster-11054.66262,Cluster-11054.47736,Cluster-11054.54510,Cluster-11054.55918,Cluster-11054.48334,Cluster-11054.54514…	12	Cluster-11054.62863,Cluster-11054.63374,Cluster-11054.80512,Cluster-11054.44742,Cluster-11054.69607,Cluster-11054.59630,Cluster-11054.7959,Cluster-11054.51322,Cluster-11054.51840,Cluster-11054.43962,Cluster-11054.34159,Cluster-11054.72896
GO:0009987	cellular process	biological_process	0.34958	1	83	129	37376	63360	48	Cluster-11054.36605,Cluster-11054.51870,Cluster-11054.67417,Cluster-11054.54624,Cluster-11054.29570,Cluster-11054.81619,Cluster-11054.54952,Cluster-11054.70339,Cluster-11054.30786,Cluster-11054.60630,Cluster-11054.37506,Cluster-11054.68963,Cluster-11054.40313,Cluster-11054.39487,Cluster-11054.54104,Cluster-11054.40917,Cluster-11054.54510,Cluster-11054.50981,Cluster-11054.55919,Cluster-11054.40113…	35	Cluster-11054.51840,Cluster-11054.42540,Cluster-11054.51322,Cluster-11054.59630,Cluster-21276.0,Cluster-11054.46692,Cluster-11054.27844,Cluster-11054.52995,Cluster-11054.31994,Cluster-11054.62863,Cluster-11054.34159,Cluster-11054.47269,Cluster-11054.74407,Cluster-11054.24956,Cluster-11054.71908,Cluster-11054.33031,Cluster-11054.58508,Cluster-11054.48110,Cluster-11054.61711,Cluster-11054.60253,Clu…
GO:0044459	plasma membrane part	cellular_component	0.35037	1	4	129	1292	63360	4	Cluster-11054.44711,Cluster-11054.40313,Cluster-11054.37506,Cluster-11054.37559	0
GO:0006816	calcium ion transport	biological_process	0.35437	1	4	129	1768	63360	3	Cluster-11054.45545,Cluster-11054.60858,Cluster-11054.44073	1	Cluster-11054.51322
GO:0051234	establishment of localization	biological_process	0.35467	1	34	129	15194	63360	22	Cluster-11054.47736,Cluster-11054.54510,Cluster-11054.66262,Cluster-11054.55919,Cluster-11054.45545,Cluster-11054.52514,Cluster-11054.44073,Cluster-11054.48334,Cluster-11054.54514,Cluster-11054.55918,Cluster-11054.30786,Cluster-11054.54666,Cluster-11054.60630,Cluster-11054.34236,Cluster-11054.37506,Cluster-11054.31737,Cluster-11054.54276,Cluster-11054.51870,Cluster-11054.60858,Cluster-11054.29570…	12	Cluster-11054.34159,Cluster-11054.72896,Cluster-11054.43962,Cluster-11054.44742,Cluster-11054.63374,Cluster-11054.80512,Cluster-11054.62863,Cluster-11054.51840,Cluster-11054.51322,Cluster-11054.7959,Cluster-11054.59630,Cluster-11054.69607
GO:1903362	regulation of cellular protein catabolic process	biological_process	0.35626	1	1	129	197	63360	0		1	Cluster-11054.33031
GO:0031399	regulation of protein modification process	biological_process	0.35787	1	2	129	554	63360	0		2	Cluster-11054.60253,Cluster-11054.33031
GO:0044260	cellular macromolecule metabolic process	biological_process	0.3585	1	48	129	21058	63360	28	Cluster-11054.33787,Cluster-11054.70339,Cluster-11054.38847,Cluster-11054.54952,Cluster-11054.59469,Cluster-11054.39487,Cluster-11054.68963,Cluster-11054.31737,Cluster-11054.40114,Cluster-11054.60858,Cluster-11054.29570,Cluster-11054.51870,Cluster-11054.36605,Cluster-11054.30925,Cluster-11054.37559,Cluster-11054.41929,Cluster-11054.51846,Cluster-11054.43014,Cluster-11054.38938,Cluster-11054.34233…	20	Cluster-11054.74929,Cluster-11054.80512,Cluster-11054.42540,Cluster-11054.60253,Cluster-11054.51840,Cluster-11054.48110,Cluster-11054.69607,Cluster-11054.27844,Cluster-11054.46692,Cluster-11054.22506,Cluster-11054.53370,Cluster-11054.7959,Cluster-11054.51502,Cluster-11054.24956,Cluster-11054.71908,Cluster-11054.33031,Cluster-11054.72896,Cluster-11054.34159,Cluster-11054.44294,Cluster-11054.47269
GO:0006743	ubiquinone metabolic process	biological_process	0.35931	1	1	129	246	63360	1	Cluster-11054.47736	0
GO:0006744	ubiquinone biosynthetic process	biological_process	0.35931	1	1	129	246	63360	1	Cluster-11054.47736	0
GO:0003690	double-stranded DNA binding	molecular_function	0.35974	1	1	129	176	63360	1	Cluster-11054.52075	0
GO:0042967	acyl-carrier-protein biosynthetic process	biological_process	0.36031	1	3	129	1258	63360	2	Cluster-11054.45313,Cluster-11054.51846	1	Cluster-11054.71908
GO:0051783	regulation of nuclear division	biological_process	0.36119	1	1	129	209	63360	0		1	Cluster-11054.33031
GO:0016836	hydro-lyase activity	molecular_function	0.36173	1	1	129	177	63360	0		1	Cluster-11054.51502
GO:0006508	proteolysis	biological_process	0.36366	1	8	129	3179	63360	2	Cluster-11054.67589,Cluster-11054.36172	6	Cluster-11054.64727,Cluster-11054.53370,Cluster-11054.33031,Cluster-11054.27844,Cluster-11054.33600,Cluster-11054.31281
GO:2001256	regulation of store-operated calcium entry	biological_process	0.36395	1	1	129	268	63360	1	Cluster-11054.60858	0
GO:0002115	store-operated calcium entry	biological_process	0.36491	1	1	129	269	63360	1	Cluster-11054.60858	0
GO:0006733	oxidoreduction coenzyme metabolic process	biological_process	0.36613	1	2	129	557	63360	2	Cluster-11054.47736,Cluster-11054.40917	0
GO:0007154	cell communication	biological_process	0.36649	1	21	129	7983	63360	10	Cluster-11054.34236,Cluster-11054.44711,Cluster-11054.40313,Cluster-11054.54952,Cluster-11054.33625,Cluster-11054.81619,Cluster-11054.67417,Cluster-11054.51870,Cluster-11054.44073,Cluster-11054.60858	11	Cluster-11054.63223,Cluster-11054.80512,Cluster-11054.31994,Cluster-11054.58508,Cluster-11054.74407,Cluster-11054.31281,Cluster-11054.27844,Cluster-11054.60253,Cluster-11054.34159,Cluster-11054.72896,Cluster-11054.62179
GO:0016776	phosphotransferase activity, phosphate group as acceptor	molecular_function	0.37148	1	1	129	208	63360	0		1	Cluster-11054.23418
GO:0034220	ion transmembrane transport	biological_process	0.3719	1	6	129	2723	63360	2	Cluster-11054.60858,Cluster-11054.37506	4	Cluster-11054.62863,Cluster-11054.63374,Cluster-11054.7959,Cluster-11054.51840
GO:0006813	potassium ion transport	biological_process	0.37221	1	2	129	529	63360	2	Cluster-11054.44073,Cluster-11054.37559	0
GO:0016701	oxidoreductase activity, acting on single donors with incorporation of molecular oxygen	molecular_function	0.37225	1	1	129	207	63360	1	Cluster-11054.40552	0
GO:0055080	cation homeostasis	biological_process	0.37288	1	4	129	1887	63360	3	Cluster-11054.44073,Cluster-11054.45545,Cluster-11054.60858	1	Cluster-11054.51322
GO:0098771	inorganic ion homeostasis	biological_process	0.37288	1	4	129	1887	63360	3	Cluster-11054.45545,Cluster-11054.60858,Cluster-11054.44073	1	Cluster-11054.51322
GO:0050801	ion homeostasis	biological_process	0.37345	1	4	129	1890	63360	3	Cluster-11054.44073,Cluster-11054.60858,Cluster-11054.45545	1	Cluster-11054.51322
GO:0003954	NADH dehydrogenase activity	molecular_function	0.37347	1	1	129	243	63360	1	Cluster-11054.47736	0
GO:0000775	chromosome, centromeric region	cellular_component	0.37489	1	2	129	619	63360	2	Cluster-11054.39487,Cluster-11054.39485	0
GO:0051924	regulation of calcium ion transport	biological_process	0.37499	1	1	129	281	63360	1	Cluster-11054.60858	0
GO:0016887	ATPase activity	molecular_function	0.37576	1	5	129	1414	63360	4	Cluster-11054.54276,Cluster-11054.55919,Cluster-11054.25195,Cluster-11054.55918	1	Cluster-11054.80512
GO:0043623	cellular protein complex assembly	biological_process	0.37664	1	3	129	1040	63360	2	Cluster-11054.51870,Cluster-11054.23943	1	Cluster-11054.72896
GO:0051179	localization	biological_process	0.37811	1	35	129	15726	63360	22	Cluster-11054.66262,Cluster-11054.47736,Cluster-11054.54510,Cluster-11054.55919,Cluster-11054.45545,Cluster-11054.52514,Cluster-11054.44073,Cluster-11054.48334,Cluster-11054.54514,Cluster-11054.55918,Cluster-11054.30786,Cluster-11054.60630,Cluster-11054.54666,Cluster-11054.34236,Cluster-11054.37506,Cluster-11054.31737,Cluster-11054.54276,Cluster-11054.51870,Cluster-11054.29570,Cluster-11054.60858…	13	Cluster-11054.31051,Cluster-11054.34159,Cluster-11054.72896,Cluster-11054.43962,Cluster-11054.44742,Cluster-11054.63374,Cluster-11054.80512,Cluster-11054.62863,Cluster-11054.51840,Cluster-11054.51322,Cluster-11054.59630,Cluster-11054.7959,Cluster-11054.69607
GO:0044272	sulfur compound biosynthetic process	biological_process	0.37852	1	1	129	194	63360	1	Cluster-11054.54624	0
GO:0090304	nucleic acid metabolic process	biological_process	0.37863	1	34	129	14787	63360	22	Cluster-11054.59469,Cluster-11054.39487,Cluster-11054.68963,Cluster-11054.31737,Cluster-11054.40114,Cluster-11054.33787,Cluster-11054.70339,Cluster-11054.38847,Cluster-11054.30925,Cluster-11054.37559,Cluster-11054.51870,Cluster-11054.43014,Cluster-11054.38938,Cluster-11054.34233,Cluster-11054.40113,Cluster-11054.39485,Cluster-11054.41929,Cluster-11054.51846,Cluster-11054.40917,Cluster-11054.53074…	12	Cluster-11054.80512,Cluster-11054.69607,Cluster-11054.27844,Cluster-11054.22506,Cluster-11054.7959,Cluster-11054.51502,Cluster-11054.42540,Cluster-11054.33031,Cluster-11054.24956,Cluster-11054.44294,Cluster-11054.72896,Cluster-11054.34159
GO:0005681	spliceosomal complex	cellular_component	0.37993	1	1	129	201	63360	0		1	Cluster-11054.33031
GO:0006836	neurotransmitter transport	biological_process	0.38136	1	1	129	193	63360	1	Cluster-11054.29570	0
GO:0034660	ncRNA metabolic process	biological_process	0.38468	1	5	129	1888	63360	2	Cluster-11054.37559,Cluster-11054.43014	3	Cluster-11054.51502,Cluster-11054.22506,Cluster-11054.80512
GO:0042176	regulation of protein catabolic process	biological_process	0.38496	1	1	129	222	63360	0		1	Cluster-11054.33031
GO:0007283	spermatogenesis	biological_process	0.38577	1	1	129	197	63360	1	Cluster-11054.44073	0
GO:0098687	chromosomal region	cellular_component	0.38578	1	2	129	644	63360	2	Cluster-11054.39487,Cluster-11054.39485	0
GO:1901663	quinone biosynthetic process	biological_process	0.3878	1	1	129	258	63360	1	Cluster-11054.47736	0
GO:0000070	mitotic sister chromatid segregation	biological_process	0.38837	1	1	129	239	63360	0		1	Cluster-11054.33031
GO:0000819	sister chromatid segregation	biological_process	0.38837	1	1	129	239	63360	0		1	Cluster-11054.33031
GO:0045444	fat cell differentiation	biological_process	0.38844	1	1	129	141	63360	1	Cluster-11054.50981	0
GO:0048232	male gamete generation	biological_process	0.38907	1	1	129	199	63360	1	Cluster-11054.44073	0
GO:1901661	quinone metabolic process	biological_process	0.38908	1	1	129	260	63360	1	Cluster-11054.47736	0
GO:0007018	microtubule-based movement	biological_process	0.38912	1	1	129	208	63360	0		1	Cluster-11054.72896
GO:0007155	cell adhesion	biological_process	0.38968	1	3	129	986	63360	1	Cluster-11054.23943	2	Cluster-11054.31994,Cluster-11054.39072
GO:0042181	ketone biosynthetic process	biological_process	0.39046	1	1	129	261	63360	1	Cluster-11054.47736	0
GO:0050661	NADP binding	molecular_function	0.39164	1	1	129	229	63360	0		1	Cluster-11054.51502
GO:0022607	cellular component assembly	biological_process	0.3922	1	7	129	2841	63360	3	Cluster-11054.23943,Cluster-11054.44073,Cluster-11054.51870	4	Cluster-11054.72896,Cluster-11054.31051,Cluster-11054.47269,Cluster-11054.59630
GO:0006139	nucleobase-containing compound metabolic process	biological_process	0.39475	1	39	129	16990	63360	23	Cluster-11054.40114,Cluster-11054.31737,Cluster-11054.68963,Cluster-11054.39487,Cluster-11054.59469,Cluster-11054.38847,Cluster-11054.70339,Cluster-11054.33787,Cluster-11054.37559,Cluster-11054.30925,Cluster-11054.51870,Cluster-11054.40113,Cluster-11054.39485,Cluster-11054.34233,Cluster-11054.38938,Cluster-11054.43014,Cluster-11054.47736,Cluster-11054.51846,Cluster-11054.41929,Cluster-11054.53074…	16	Cluster-11054.63374,Cluster-11054.80512,Cluster-11054.62863,Cluster-11054.51502,Cluster-11054.7959,Cluster-11054.22506,Cluster-11054.27844,Cluster-11054.69607,Cluster-11054.51840,Cluster-11054.42540,Cluster-11054.33031,Cluster-11054.24956,Cluster-11054.44294,Cluster-11054.68428,Cluster-11054.34159,Cluster-11054.72896
GO:0004521	endoribonuclease activity	molecular_function	0.39822	1	1	129	219	63360	1	Cluster-11054.59469	0
GO:0016746	transferase activity, transferring acyl groups	molecular_function	0.39925	1	4	129	1751	63360	3	Cluster-11054.45313,Cluster-11054.44073,Cluster-11054.51846	1	Cluster-11054.71908
GO:0010959	regulation of metal ion transport	biological_process	0.39987	1	1	129	301	63360	1	Cluster-11054.60858	0
GO:0005515	protein binding	molecular_function	0.40005	1	41	129	15722	63360	21	Cluster-11054.34236,Cluster-11054.39487,Cluster-11054.40313,Cluster-11054.44711,Cluster-11054.68963,Cluster-11054.61581,Cluster-11054.54952,Cluster-11054.29824,Cluster-11054.33787,Cluster-11054.54666,Cluster-11054.51870,Cluster-11054.67417,Cluster-11054.39485,Cluster-11054.38938,Cluster-11054.18545,Cluster-11054.44996,Cluster-11054.33625,Cluster-11054.51846,Cluster-11054.50981,Cluster-11054.48334…	20	Cluster-11054.45985,Cluster-11054.80512,Cluster-11054.74929,Cluster-11054.31281,Cluster-11054.59630,Cluster-11054.64727,Cluster-11054.27844,Cluster-11054.23418,Cluster-11054.51840,Cluster-11054.60253,Cluster-11054.39072,Cluster-11054.63223,Cluster-11054.60095,Cluster-11054.47269,Cluster-15469.0,Cluster-11054.48563,Cluster-11054.44294,Cluster-11054.68428,Cluster-11054.72896,Cluster-11054.62179
GO:0046914	transition metal ion binding	molecular_function	0.40087	1	14	129	5070	63360	6	Cluster-11054.36172,Cluster-11054.25195,Cluster-11054.59082,Cluster-11054.38847,Cluster-11054.45313,Cluster-11054.49485	8	Cluster-11054.27844,Cluster-11054.74929,Cluster-11054.70172,Cluster-11054.69607,Cluster-11054.47269,Cluster-11054.33031,Cluster-11054.22506,Cluster-11054.60095
GO:0044770	cell cycle phase transition	biological_process	0.40388	1	1	129	267	63360	0		1	Cluster-11054.33031
GO:0044772	mitotic cell cycle phase transition	biological_process	0.40388	1	1	129	267	63360	0		1	Cluster-11054.33031
GO:0007059	chromosome segregation	biological_process	0.40472	1	2	129	675	63360	1	Cluster-11054.44073	1	Cluster-11054.33031
GO:0006120	mitochondrial electron transport, NADH to ubiquinone	biological_process	0.40475	1	1	129	256	63360	1	Cluster-11054.47736	0
GO:0043269	regulation of ion transport	biological_process	0.40512	1	1	129	309	63360	1	Cluster-11054.60858	0
GO:0048878	chemical homeostasis	biological_process	0.40535	1	4	129	1942	63360	3	Cluster-11054.60858,Cluster-11054.45545,Cluster-11054.44073	1	Cluster-11054.51322
GO:0007346	regulation of mitotic cell cycle	biological_process	0.40638	1	1	129	267	63360	0		1	Cluster-11054.33031
GO:0046915	transition metal ion transmembrane transporter activity	molecular_function	0.40793	1	2	129	635	63360	1	Cluster-11054.34236	1	Cluster-11054.69607
GO:0043234	protein complex	cellular_component	0.41096	1	32	129	14216	63360	17	Cluster-11054.37559,Cluster-11054.51870,Cluster-11054.60858,Cluster-11054.34236,Cluster-11054.31737,Cluster-11054.40313,Cluster-11054.44711,Cluster-11054.68963,Cluster-11054.38847,Cluster-11054.70339,Cluster-11054.54666,Cluster-11054.53074,Cluster-11054.45313,Cluster-11054.38938,Cluster-11054.34233,Cluster-11054.41929,Cluster-11054.51846	15	Cluster-11054.59630,Cluster-11054.69607,Cluster-11054.51840,Cluster-11054.42540,Cluster-11054.60253,Cluster-11054.51322,Cluster-11054.63374,Cluster-11054.80512,Cluster-11054.62863,Cluster-11054.44742,Cluster-11054.47269,Cluster-11054.44294,Cluster-11054.34159,Cluster-11054.72896,Cluster-11054.33031
GO:0005815	microtubule organizing center	cellular_component	0.41149	1	1	129	275	63360	1	Cluster-11054.51870	0
GO:1901360	organic cyclic compound metabolic process	biological_process	0.41169	1	43	129	19087	63360	26	Cluster-11054.54624,Cluster-11054.60858,Cluster-11054.51870,Cluster-11054.30925,Cluster-11054.37559,Cluster-11054.33787,Cluster-11054.38847,Cluster-11054.70339,Cluster-11054.40114,Cluster-11054.31737,Cluster-11054.68963,Cluster-11054.59469,Cluster-11054.39487,Cluster-11054.37506,Cluster-11054.45313,Cluster-11054.44073,Cluster-11054.53074,Cluster-11054.40917,Cluster-11054.47736,Cluster-11054.51846…	17	Cluster-11054.51840,Cluster-11054.42540,Cluster-11054.27844,Cluster-11054.23418,Cluster-11054.69607,Cluster-11054.51502,Cluster-11054.7959,Cluster-11054.22506,Cluster-11054.62863,Cluster-11054.63374,Cluster-11054.80512,Cluster-11054.34159,Cluster-11054.72896,Cluster-11054.68428,Cluster-11054.44294,Cluster-11054.24956,Cluster-11054.33031
GO:1901137	carbohydrate derivative biosynthetic process	biological_process	0.41208	1	5	129	2063	63360	4	Cluster-11054.44073,Cluster-11054.54952,Cluster-11054.60858,Cluster-11054.57109	1	Cluster-11054.51840
GO:0022610	biological adhesion	biological_process	0.41346	1	3	129	1027	63360	1	Cluster-11054.23943	2	Cluster-11054.39072,Cluster-11054.31994
GO:0010639	negative regulation of organelle organization	biological_process	0.41346	1	1	129	261	63360	0		1	Cluster-11054.33031
GO:0005778	peroxisomal membrane	cellular_component	0.41362	1	1	129	345	63360	1	Cluster-11054.61581	0
GO:0031903	microbody membrane	cellular_component	0.41362	1	1	129	345	63360	1	Cluster-11054.61581	0
GO:0005509	calcium ion binding	molecular_function	0.41492	1	3	129	942	63360	1	Cluster-11054.44073	2	Cluster-11054.39072,Cluster-11054.64727
GO:0031400	negative regulation of protein modification process	biological_process	0.41586	1	1	129	235	63360	0		1	Cluster-11054.33031
GO:0044438	microbody part	cellular_component	0.41616	1	1	129	349	63360	1	Cluster-11054.61581	0
GO:0044439	peroxisomal part	cellular_component	0.41616	1	1	129	349	63360	1	Cluster-11054.61581	0
GO:0051302	regulation of cell division	biological_process	0.4171	1	1	129	250	63360	0		1	Cluster-11054.33031
GO:0051213	dioxygenase activity	molecular_function	0.41715	1	1	129	240	63360	1	Cluster-11054.40552	0
GO:0006687	glycosphingolipid metabolic process	biological_process	0.41962	1	1	129	187	63360	1	Cluster-11054.57109	0
GO:0043161	proteasome-mediated ubiquitin-dependent protein catabolic process	biological_process	0.42128	1	1	129	251	63360	0		1	Cluster-11054.33031
GO:0005982	starch metabolic process	biological_process	0.42206	1	1	129	302	63360	0		1	Cluster-11054.60253
GO:0046483	heterocycle metabolic process	biological_process	0.42299	1	42	129	18716	63360	26	Cluster-11054.45313,Cluster-11054.44073,Cluster-11054.53074,Cluster-11054.40917,Cluster-11054.47736,Cluster-11054.51846,Cluster-11054.41929,Cluster-11054.39485,Cluster-11054.40113,Cluster-11054.34233,Cluster-11054.43014,Cluster-11054.38938,Cluster-11054.51870,Cluster-11054.54624,Cluster-11054.60858,Cluster-11054.37559,Cluster-11054.30925,Cluster-11054.38847,Cluster-11054.70339,Cluster-11054.33787…	16	Cluster-11054.68428,Cluster-11054.34159,Cluster-11054.72896,Cluster-11054.44294,Cluster-11054.24956,Cluster-11054.33031,Cluster-11054.51840,Cluster-11054.42540,Cluster-11054.51502,Cluster-11054.7959,Cluster-11054.22506,Cluster-11054.27844,Cluster-11054.69607,Cluster-11054.63374,Cluster-11054.80512,Cluster-11054.62863
GO:0005985	sucrose metabolic process	biological_process	0.4231	1	1	129	304	63360	0		1	Cluster-11054.60253
GO:1901136	carbohydrate derivative catabolic process	biological_process	0.4233	1	1	129	175	63360	1	Cluster-11054.40917	0
GO:0031683	G-protein beta/gamma-subunit complex binding	molecular_function	0.42399	1	1	129	223	63360	1	Cluster-11054.34236	0
GO:0009117	nucleotide metabolic process	biological_process	0.42657	1	6	129	2298	63360	2	Cluster-11054.40917,Cluster-11054.47736	4	Cluster-11054.51840,Cluster-11054.68428,Cluster-11054.63374,Cluster-11054.62863
GO:0019012	virion	cellular_component	0.42864	1	7	129	2649	63360	4	Cluster-11054.40035,Cluster-11054.51870,Cluster-11054.53058,Cluster-11054.66262	3	Cluster-11054.22506,Cluster-11054.72896,Cluster-11054.51322
GO:0016835	carbon-oxygen lyase activity	molecular_function	0.4292	1	1	129	236	63360	0		1	Cluster-11054.51502
GO:0005739	mitochondrion	cellular_component	0.43031	1	9	129	4551	63360	5	Cluster-11054.65300,Cluster-11054.58484,Cluster-11054.40552,Cluster-11054.17314,Cluster-11054.23943	4	Cluster-11054.63374,Cluster-11054.62863,Cluster-11054.69833,Cluster-11054.24956
GO:0010498	proteasomal protein catabolic process	biological_process	0.43039	1	1	129	258	63360	0		1	Cluster-11054.33031
GO:0006081	cellular aldehyde metabolic process	biological_process	0.43069	1	1	129	286	63360	1	Cluster-11054.40917	0
GO:0032270	positive regulation of cellular protein metabolic process	biological_process	0.43197	1	1	129	281	63360	0		1	Cluster-11054.60253
GO:0051701	interaction with host	biological_process	0.43276	1	2	129	732	63360	0		2	Cluster-11054.7959,Cluster-11054.52995
GO:1901363	heterocyclic compound binding	molecular_function	0.43314	1	40	129	17135	63360	25	Cluster-11054.52075,Cluster-11054.36605,Cluster-11054.51870,Cluster-11054.54624,Cluster-11054.30925,Cluster-11054.38847,Cluster-11054.70339,Cluster-11054.34236,Cluster-11054.31737,Cluster-11054.39487,Cluster-11054.59469,Cluster-11054.54276,Cluster-11054.54104,Cluster-11054.45313,Cluster-11054.23943,Cluster-11054.53074,Cluster-11054.55918,Cluster-11054.25195,Cluster-11054.40917,Cluster-11054.59082…	15	Cluster-11054.51840,Cluster-11054.48110,Cluster-11054.51502,Cluster-11054.22506,Cluster-11054.46692,Cluster-11054.69607,Cluster-11054.80512,Cluster-11054.74929,Cluster-11054.31051,Cluster-11054.34159,Cluster-11054.72896,Cluster-11054.27355,Cluster-11054.43962,Cluster-11054.24956,Cluster-11054.33031
GO:0097159	organic cyclic compound binding	molecular_function	0.43348	1	40	129	17138	63360	25	Cluster-11054.54624,Cluster-11054.51870,Cluster-11054.36605,Cluster-11054.52075,Cluster-11054.30925,Cluster-11054.70339,Cluster-11054.38847,Cluster-11054.54276,Cluster-11054.59469,Cluster-11054.39487,Cluster-11054.31737,Cluster-11054.34236,Cluster-11054.23943,Cluster-11054.54104,Cluster-11054.45313,Cluster-11054.59082,Cluster-11054.40917,Cluster-11054.25195,Cluster-11054.55918,Cluster-11054.53074…	15	Cluster-11054.51840,Cluster-11054.48110,Cluster-11054.69607,Cluster-11054.46692,Cluster-11054.22506,Cluster-11054.51502,Cluster-11054.74929,Cluster-11054.80512,Cluster-11054.72896,Cluster-11054.31051,Cluster-11054.34159,Cluster-11054.43962,Cluster-11054.27355,Cluster-11054.24956,Cluster-11054.33031
GO:0000075	cell cycle checkpoint	biological_process	0.43427	1	1	129	255	63360	0		1	Cluster-11054.33031
GO:0050662	coenzyme binding	molecular_function	0.43443	1	3	129	1044	63360	1	Cluster-11054.40917	2	Cluster-11054.22506,Cluster-11054.51502
GO:0016655	oxidoreductase activity, acting on NAD(P)H, quinone or similar compound as acceptor	molecular_function	0.43516	1	1	129	290	63360	1	Cluster-11054.47736	0
GO:0006753	nucleoside phosphate metabolic process	biological_process	0.43587	1	6	129	2316	63360	2	Cluster-11054.47736,Cluster-11054.40917	4	Cluster-11054.62863,Cluster-11054.63374,Cluster-11054.68428,Cluster-11054.51840
GO:0048523	negative regulation of cellular process	biological_process	0.43592	1	3	129	1230	63360	1	Cluster-11054.45545	2	Cluster-11054.33031,Cluster-11054.52995
GO:0005984	disaccharide metabolic process	biological_process	0.43776	1	1	129	310	63360	0		1	Cluster-11054.60253
GO:0005856	cytoskeleton	cellular_component	0.43908	1	6	129	2367	63360	4	Cluster-11054.40313,Cluster-11054.44711,Cluster-11054.23943,Cluster-11054.51870	2	Cluster-11054.72896,Cluster-11054.51322
GO:0009165	nucleotide biosynthetic process	biological_process	0.44037	1	3	129	1009	63360	0		3	Cluster-11054.62863,Cluster-11054.51840,Cluster-11054.63374
GO:1901293	nucleoside phosphate biosynthetic process	biological_process	0.44037	1	3	129	1009	63360	0		3	Cluster-11054.62863,Cluster-11054.63374,Cluster-11054.51840
GO:0016747	transferase activity, transferring acyl groups other than amino-acyl groups	molecular_function	0.44123	1	3	129	1423	63360	2	Cluster-11054.45313,Cluster-11054.51846	1	Cluster-11054.71908
GO:0098609	cell-cell adhesion	biological_process	0.44517	1	1	129	249	63360	0		1	Cluster-11054.39072
GO:0070647	protein modification by small protein conjugation or removal	biological_process	0.44577	1	3	129	895	63360	0		3	Cluster-11054.53370,Cluster-11054.33031,Cluster-11054.47269
GO:0006665	sphingolipid metabolic process	biological_process	0.44609	1	1	129	215	63360	1	Cluster-11054.57109	0
GO:0019013	viral nucleocapsid	cellular_component	0.44634	1	1	129	340	63360	0		1	Cluster-11054.51322
GO:0006739	NADP metabolic process	biological_process	0.44644	1	1	129	209	63360	1	Cluster-11054.40917	0
GO:0098800	inner mitochondrial membrane protein complex	cellular_component	0.44963	1	2	129	703	63360	0		2	Cluster-11054.63374,Cluster-11054.62863
GO:0051247	positive regulation of protein metabolic process	biological_process	0.45077	1	1	129	296	63360	0		1	Cluster-11054.60253
GO:0010467	gene expression	biological_process	0.45219	1	29	129	13350	63360	18	Cluster-11054.70339,Cluster-11054.38847,Cluster-11054.33787,Cluster-11054.41929,Cluster-11054.51846,Cluster-11054.43014,Cluster-11054.38938,Cluster-11054.39485,Cluster-11054.40113,Cluster-11054.39487,Cluster-11054.68963,Cluster-11054.40114,Cluster-11054.51870,Cluster-11054.45313,Cluster-11054.40917,Cluster-11054.37559,Cluster-11054.53074,Cluster-11054.30925	11	Cluster-11054.24956,Cluster-11054.80512,Cluster-11054.33031,Cluster-11054.72896,Cluster-11054.34159,Cluster-11054.22506,Cluster-11054.7959,Cluster-11054.51502,Cluster-11054.69607,Cluster-11054.44294,Cluster-11054.27844
GO:0036094	small molecule binding	molecular_function	0.45405	1	19	129	7284	63360	11	Cluster-11054.36605,Cluster-11054.54104,Cluster-11054.54624,Cluster-11054.23943,Cluster-11054.55918,Cluster-11054.25195,Cluster-11054.40917,Cluster-11054.34236,Cluster-11054.55919,Cluster-11054.34233,Cluster-11054.54276	8	Cluster-11054.48110,Cluster-11054.51840,Cluster-11054.72896,Cluster-11054.51502,Cluster-11054.22506,Cluster-11054.46692,Cluster-11054.43962,Cluster-11054.80512
GO:0046872	metal ion binding	molecular_function	0.45528	1	24	129	9749	63360	14	Cluster-11054.40035,Cluster-11054.44073,Cluster-11054.49485,Cluster-11054.45313,Cluster-11054.54624,Cluster-11054.60858,Cluster-11054.25195,Cluster-11054.47412,Cluster-11054.59082,Cluster-11054.36172,Cluster-11054.38847,Cluster-11054.29824,Cluster-11054.51846,Cluster-11054.40552	10	Cluster-11054.39072,Cluster-11054.47269,Cluster-11054.22506,Cluster-11054.64727,Cluster-11054.27844,Cluster-11054.69607,Cluster-11054.60095,Cluster-11054.33031,Cluster-11054.70172,Cluster-11054.74929
GO:0042302	structural constituent of cuticle	molecular_function	0.4574	1	1	129	560	63360	0		1	Cluster-11054.69804
GO:0015093	ferrous iron transmembrane transporter activity	molecular_function	0.46039	1	1	129	212	63360	1	Cluster-11054.34236	0
GO:0015684	ferrous iron transport	biological_process	0.46039	1	1	129	212	63360	1	Cluster-11054.34236	0
GO:0030162	regulation of proteolysis	biological_process	0.4604	1	1	129	325	63360	0		1	Cluster-11054.33031
GO:0006073	cellular glucan metabolic process	biological_process	0.4607	1	1	129	334	63360	0		1	Cluster-11054.60253
GO:0044042	glucan metabolic process	biological_process	0.4607	1	1	129	334	63360	0		1	Cluster-11054.60253
GO:0071704	organic substance metabolic process	biological_process	0.46232	1	64	129	29537	63360	34	Cluster-11054.54624,Cluster-11054.29570,Cluster-11054.36605,Cluster-11054.51870,Cluster-11054.54952,Cluster-11054.70339,Cluster-11054.68963,Cluster-11054.39487,Cluster-11054.37506,Cluster-11054.54104,Cluster-11054.67589,Cluster-11054.40917,Cluster-11054.40113,Cluster-11054.34233,Cluster-11054.43014,Cluster-11054.38938,Cluster-11054.60858,Cluster-11054.30925,Cluster-11054.37559,Cluster-11054.33787…	30	Cluster-11054.51840,Cluster-11054.42540,Cluster-11054.27844,Cluster-11054.46692,Cluster-11054.64727,Cluster-11054.62863,Cluster-11054.34159,Cluster-11054.33600,Cluster-11054.47269,Cluster-11054.71908,Cluster-11054.24956,Cluster-11054.33031,Cluster-11054.48110,Cluster-11054.60253,Cluster-11054.69607,Cluster-11054.23418,Cluster-11054.51502,Cluster-11054.86199,Cluster-11054.7959,Cluster-11054.53370,…
GO:0022836	gated channel activity	molecular_function	0.46246	1	4	129	2000	63360	3	Cluster-11054.45545,Cluster-11054.60858,Cluster-11054.44073	1	Cluster-11054.51322
GO:0042180	cellular ketone metabolic process	biological_process	0.46349	1	1	129	332	63360	1	Cluster-11054.47736	0
GO:0009055	electron carrier activity	molecular_function	0.46372	1	2	129	699	63360	2	Cluster-11054.39487,Cluster-11054.39485	0
GO:0007186	G-protein coupled receptor signaling pathway	biological_process	0.46423	1	5	129	2255	63360	4	Cluster-11054.34236,Cluster-11054.54952,Cluster-11054.81619,Cluster-11054.60858	1	Cluster-11054.34159
GO:0007010	cytoskeleton organization	biological_process	0.46437	1	4	129	1702	63360	3	Cluster-11054.51870,Cluster-11054.23943,Cluster-11054.50981	1	Cluster-11054.31051
GO:0036459	ubiquitinyl hydrolase activity	molecular_function	0.46666	1	1	129	175	63360	0		1	Cluster-11054.53370
GO:0010564	regulation of cell cycle process	biological_process	0.47126	1	1	129	310	63360	0		1	Cluster-11054.33031
GO:0007017	microtubule-based process	biological_process	0.47306	1	2	129	719	63360	0		2	Cluster-11054.31051,Cluster-11054.72896
GO:0042558	pteridine-containing compound metabolic process	biological_process	0.47484	1	1	129	214	63360	1	Cluster-11054.54624	0
GO:0005261	cation channel activity	molecular_function	0.47512	1	4	129	1997	63360	3	Cluster-11054.44073,Cluster-11054.45545,Cluster-11054.60858	1	Cluster-11054.51322
GO:0030120	vesicle coat	cellular_component	0.47514	1	1	129	271	63360	1	Cluster-11054.54666	0
GO:0050657	nucleic acid transport	biological_process	0.47558	1	1	129	341	63360	1	Cluster-11054.48334	0
GO:0050658	RNA transport	biological_process	0.47558	1	1	129	341	63360	1	Cluster-11054.48334	0
GO:0051236	establishment of RNA localization	biological_process	0.47558	1	1	129	341	63360	1	Cluster-11054.48334	0
GO:0043169	cation binding	molecular_function	0.47616	1	24	129	9847	63360	14	Cluster-11054.38847,Cluster-11054.51846,Cluster-11054.29824,Cluster-11054.40552,Cluster-11054.45313,Cluster-11054.49485,Cluster-11054.44073,Cluster-11054.40035,Cluster-11054.60858,Cluster-11054.54624,Cluster-11054.47412,Cluster-11054.59082,Cluster-11054.25195,Cluster-11054.36172	10	Cluster-11054.60095,Cluster-11054.33031,Cluster-11054.70172,Cluster-11054.74929,Cluster-11054.39072,Cluster-11054.64727,Cluster-11054.22506,Cluster-11054.47269,Cluster-11054.69607,Cluster-11054.27844
GO:0051129	negative regulation of cellular component organization	biological_process	0.47629	1	1	129	308	63360	0		1	Cluster-11054.33031
GO:0042025	host cell nucleus	cellular_component	0.47658	1	1	129	352	63360	1	Cluster-11054.38938	0
GO:0044699	single-organism process	biological_process	0.47869	1	68	129	30405	63360	35	Cluster-11054.39485,Cluster-11054.45545,Cluster-11054.51846,Cluster-11054.47736,Cluster-11054.57109,Cluster-11054.33625,Cluster-11054.66262,Cluster-11054.55918,Cluster-11054.44073,Cluster-11054.54514,Cluster-11054.34236,Cluster-11054.44711,Cluster-11054.54276,Cluster-11054.13138,Cluster-11054.45822,Cluster-11054.37559,Cluster-11054.60858,Cluster-11054.55919,Cluster-11054.40552,Cluster-11054.50981…	33	Cluster-11054.63223,Cluster-11054.69424,Cluster-11054.44294,Cluster-11054.48563,Cluster-11054.43962,Cluster-11054.68428,Cluster-11054.62179,Cluster-11054.72896,Cluster-11054.31051,Cluster-11054.80512,Cluster-11054.63374,Cluster-11054.44742,Cluster-11054.31281,Cluster-11054.22506,Cluster-11054.7959,Cluster-11054.51502,Cluster-11054.23418,Cluster-11054.69607,Cluster-11054.60253,Cluster-11054.61711,…
GO:0048285	organelle fission	biological_process	0.4787	1	2	129	862	63360	1	Cluster-11054.44073	1	Cluster-11054.33031
GO:0016579	protein deubiquitination	biological_process	0.47884	1	1	129	183	63360	0		1	Cluster-11054.53370
GO:0070646	protein modification by small protein removal	biological_process	0.47958	1	1	129	184	63360	0		1	Cluster-11054.53370
GO:0051287	NAD binding	molecular_function	0.48196	1	1	129	292	63360	1	Cluster-11054.40917	0
GO:0044255	cellular lipid metabolic process	biological_process	0.48391	1	4	129	1554	63360	3	Cluster-11054.44073,Cluster-11054.57109,Cluster-11054.60858	1	Cluster-11054.51502
GO:0006403	RNA localization	biological_process	0.48591	1	1	129	347	63360	1	Cluster-11054.48334	0
GO:0033644	host cell membrane	cellular_component	0.48711	1	1	129	200	63360	1	Cluster-11054.66262	0
GO:0044218	other organism cell membrane	cellular_component	0.48711	1	1	129	200	63360	1	Cluster-11054.66262	0
GO:0044279	other organism membrane	cellular_component	0.48711	1	1	129	200	63360	1	Cluster-11054.66262	0
GO:0044265	cellular macromolecule catabolic process	biological_process	0.48802	1	3	129	1226	63360	2	Cluster-11054.31737,Cluster-11054.34233	1	Cluster-11054.33031
GO:0008080	N-acetyltransferase activity	molecular_function	0.48838	1	2	129	1055	63360	2	Cluster-11054.45313,Cluster-11054.51846	0
GO:0032991	macromolecular complex	cellular_component	0.48969	1	35	129	16416	63360	19	Cluster-11054.51846,Cluster-11054.41929,Cluster-11054.34233,Cluster-11054.38938,Cluster-11054.39485,Cluster-11054.45313,Cluster-11054.53074,Cluster-11054.54666,Cluster-11054.70339,Cluster-11054.38847,Cluster-11054.68963,Cluster-11054.44711,Cluster-11054.40313,Cluster-11054.39487,Cluster-11054.31737,Cluster-11054.34236,Cluster-11054.60858,Cluster-11054.51870,Cluster-11054.37559	16	Cluster-11054.24956,Cluster-11054.33031,Cluster-11054.72896,Cluster-11054.34159,Cluster-11054.44294,Cluster-11054.47269,Cluster-11054.44742,Cluster-11054.62863,Cluster-11054.80512,Cluster-11054.63374,Cluster-11054.51322,Cluster-11054.60253,Cluster-11054.42540,Cluster-11054.51840,Cluster-11054.69607,Cluster-11054.59630
GO:0003677	DNA binding	molecular_function	0.49078	1	18	129	7962	63360	13	Cluster-11054.30925,Cluster-11054.53074,Cluster-11054.52075,Cluster-11054.45313,Cluster-11054.51870,Cluster-11054.31737,Cluster-11054.39487,Cluster-11054.39485,Cluster-11054.34233,Cluster-11054.51846,Cluster-11054.41929,Cluster-11054.38847,Cluster-11054.70339	5	Cluster-11054.69607,Cluster-11054.31051,Cluster-11054.72896,Cluster-11054.33031,Cluster-11054.24956
GO:0006486	protein glycosylation	biological_process	0.49086	1	1	129	369	63360	1	Cluster-11054.54952	0
GO:0043413	macromolecule glycosylation	biological_process	0.49086	1	1	129	369	63360	1	Cluster-11054.54952	0
GO:0006725	cellular aromatic compound metabolic process	biological_process	0.49265	1	40	129	18027	63360	24	Cluster-11054.31737,Cluster-11054.40114,Cluster-11054.59469,Cluster-11054.39487,Cluster-11054.68963,Cluster-11054.33787,Cluster-11054.38847,Cluster-11054.70339,Cluster-11054.30925,Cluster-11054.37559,Cluster-11054.54624,Cluster-11054.51870,Cluster-11054.40113,Cluster-11054.39485,Cluster-11054.43014,Cluster-11054.38938,Cluster-11054.34233,Cluster-11054.47736,Cluster-11054.41929,Cluster-11054.51846…	16	Cluster-11054.62863,Cluster-11054.63374,Cluster-11054.80512,Cluster-11054.27844,Cluster-11054.69607,Cluster-11054.7959,Cluster-11054.51502,Cluster-11054.22506,Cluster-11054.51840,Cluster-11054.42540,Cluster-11054.33031,Cluster-11054.24956,Cluster-11054.44294,Cluster-11054.34159,Cluster-11054.72896,Cluster-11054.68428
GO:0030554	adenyl nucleotide binding	molecular_function	0.49272	1	14	129	5200	63360	8	Cluster-11054.36605,Cluster-11054.54104,Cluster-11054.23943,Cluster-11054.55918,Cluster-11054.55919,Cluster-11054.25195,Cluster-11054.34233,Cluster-11054.54276	6	Cluster-11054.51840,Cluster-11054.48110,Cluster-11054.72896,Cluster-11054.80512,Cluster-11054.46692,Cluster-11054.43962
GO:0008092	cytoskeletal protein binding	molecular_function	0.49669	1	4	129	1643	63360	3	Cluster-11054.51870,Cluster-11054.50981,Cluster-11054.23943	1	Cluster-11054.72896
GO:0006644	phospholipid metabolic process	biological_process	0.49762	1	2	129	782	63360	2	Cluster-11054.44073,Cluster-11054.60858	0
GO:0043087	regulation of GTPase activity	biological_process	0.49852	1	2	129	401	63360	0		2	Cluster-11054.48563,Cluster-11054.74407
GO:0030662	coated vesicle membrane	cellular_component	0.50056	1	1	129	292	63360	1	Cluster-11054.54666	0
GO:0003676	nucleic acid binding	molecular_function	0.50066	1	26	129	11499	63360	17	Cluster-11054.30925,Cluster-11054.53074,Cluster-11054.25195,Cluster-11054.40917,Cluster-11054.59082,Cluster-11054.52075,Cluster-11054.51870,Cluster-11054.45313,Cluster-11054.31737,Cluster-11054.39487,Cluster-11054.59469,Cluster-11054.39485,Cluster-11054.34233,Cluster-11054.41929,Cluster-11054.51846,Cluster-11054.38847,Cluster-11054.70339	9	Cluster-11054.69607,Cluster-11054.27355,Cluster-11054.34159,Cluster-11054.31051,Cluster-11054.72896,Cluster-11054.74929,Cluster-11054.33031,Cluster-11054.80512,Cluster-11054.24956
GO:1901576	organic substance biosynthetic process	biological_process	0.50586	1	36	129	17126	63360	20	Cluster-11054.70339,Cluster-11054.54952,Cluster-11054.38847,Cluster-11054.68963,Cluster-11054.39487,Cluster-11054.40114,Cluster-11054.60858,Cluster-11054.54624,Cluster-11054.51870,Cluster-11054.30925,Cluster-11054.51846,Cluster-11054.41929,Cluster-11054.57109,Cluster-11054.47736,Cluster-11054.38938,Cluster-11054.40113,Cluster-11054.39485,Cluster-11054.45313,Cluster-11054.44073,Cluster-11054.53074	16	Cluster-11054.62863,Cluster-11054.80512,Cluster-11054.63374,Cluster-11054.42540,Cluster-11054.51840,Cluster-11054.23418,Cluster-11054.69607,Cluster-11054.27844,Cluster-11054.51502,Cluster-11054.7959,Cluster-11054.24956,Cluster-11054.71908,Cluster-11054.33031,Cluster-11054.72896,Cluster-11054.34159,Cluster-11054.44294
GO:0070085	glycosylation	biological_process	0.50631	1	1	129	377	63360	1	Cluster-11054.54952	0
GO:0006631	fatty acid metabolic process	biological_process	0.50664	1	1	129	299	63360	0		1	Cluster-11054.51502
GO:0005525	GTP binding	molecular_function	0.50689	1	4	129	1511	63360	3	Cluster-11054.34236,Cluster-11054.55919,Cluster-11054.25195	1	Cluster-11054.80512
GO:0032561	guanyl ribonucleotide binding	molecular_function	0.50708	1	4	129	1512	63360	3	Cluster-11054.25195,Cluster-11054.55919,Cluster-11054.34236	1	Cluster-11054.80512
GO:0016410	N-acyltransferase activity	molecular_function	0.50847	1	2	129	1088	63360	2	Cluster-11054.45313,Cluster-11054.51846	0
GO:0043566	structure-specific DNA binding	molecular_function	0.5091	1	1	129	298	63360	1	Cluster-11054.52075	0
GO:0005216	ion channel activity	molecular_function	0.51035	1	5	129	2440	63360	4	Cluster-11054.44073,Cluster-11054.55919,Cluster-11054.45545,Cluster-11054.60858	1	Cluster-11054.51322
GO:0022838	substrate-specific channel activity	molecular_function	0.51035	1	5	129	2440	63360	4	Cluster-11054.44073,Cluster-11054.55919,Cluster-11054.45545,Cluster-11054.60858	1	Cluster-11054.51322
GO:0005672	transcription factor TFIIA complex	cellular_component	0.51095	1	1	129	231	63360	0		1	Cluster-11054.34159
GO:0043167	ion binding	molecular_function	0.51101	1	38	129	15670	63360	21	Cluster-11054.25195,Cluster-11054.55918,Cluster-11054.59082,Cluster-11054.36172,Cluster-11054.40035,Cluster-11054.54104,Cluster-11054.45313,Cluster-11054.44073,Cluster-11054.55919,Cluster-11054.34233,Cluster-11054.40552,Cluster-11054.51846,Cluster-11054.47412,Cluster-11054.36605,Cluster-11054.49485,Cluster-11054.54624,Cluster-11054.60858,Cluster-11054.34236,Cluster-11054.54276,Cluster-11054.38847…	17	Cluster-11054.47269,Cluster-11054.43962,Cluster-11054.72896,Cluster-11054.33031,Cluster-11054.70172,Cluster-11054.60095,Cluster-11054.51502,Cluster-11054.64727,Cluster-11054.22506,Cluster-11054.46692,Cluster-11054.27844,Cluster-11054.69607,Cluster-11054.51840,Cluster-11054.48110,Cluster-11054.39072,Cluster-11054.80512,Cluster-11054.74929
GO:0033647	host intracellular organelle	cellular_component	0.51206	1	1	129	369	63360	1	Cluster-11054.38938	0
GO:0033648	host intracellular membrane-bounded organelle	cellular_component	0.51206	1	1	129	369	63360	1	Cluster-11054.38938	0
GO:0005578	proteinaceous extracellular matrix	cellular_component	0.5123	1	1	129	331	63360	1	Cluster-11054.44073	0
GO:0046486	glycerolipid metabolic process	biological_process	0.51236	1	2	129	780	63360	2	Cluster-11054.60858,Cluster-11054.44073	0
GO:0033365	protein localization to organelle	biological_process	0.51407	1	3	129	1512	63360	1	Cluster-11054.51870	2	Cluster-11054.31051,Cluster-11054.72896
GO:0006732	coenzyme metabolic process	biological_process	0.51543	1	3	129	1121	63360	2	Cluster-11054.47736,Cluster-11054.40917	1	Cluster-11054.80512
GO:0044423	virion part	cellular_component	0.51606	1	6	129	2464	63360	3	Cluster-11054.66262,Cluster-11054.40035,Cluster-11054.51870	3	Cluster-11054.51322,Cluster-11054.72896,Cluster-11054.22506
GO:0030659	cytoplasmic vesicle membrane	cellular_component	0.51637	1	1	129	321	63360	1	Cluster-11054.54666	0
GO:0019001	guanyl nucleotide binding	molecular_function	0.51757	1	4	129	1538	63360	3	Cluster-11054.25195,Cluster-11054.55919,Cluster-11054.34236	1	Cluster-11054.80512
GO:0015267	channel activity	molecular_function	0.51842	1	5	129	2460	63360	4	Cluster-11054.44073,Cluster-11054.55919,Cluster-11054.60858,Cluster-11054.45545	1	Cluster-11054.51322
GO:0022803	passive transmembrane transporter activity	molecular_function	0.51842	1	5	129	2460	63360	4	Cluster-11054.44073,Cluster-11054.55919,Cluster-11054.60858,Cluster-11054.45545	1	Cluster-11054.51322
GO:0016567	protein ubiquitination	biological_process	0.5192	1	2	129	700	63360	0		2	Cluster-11054.47269,Cluster-11054.33031
GO:0001932	regulation of protein phosphorylation	biological_process	0.51945	1	1	129	326	63360	0		1	Cluster-11054.60253
GO:0044249	cellular biosynthetic process	biological_process	0.52058	1	35	129	16761	63360	20	Cluster-11054.45313,Cluster-11054.44073,Cluster-11054.53074,Cluster-11054.51846,Cluster-11054.41929,Cluster-11054.57109,Cluster-11054.47736,Cluster-11054.38938,Cluster-11054.39485,Cluster-11054.40113,Cluster-11054.51870,Cluster-11054.60858,Cluster-11054.54624,Cluster-11054.30925,Cluster-11054.70339,Cluster-11054.54952,Cluster-11054.38847,Cluster-11054.68963,Cluster-11054.39487,Cluster-11054.40114	15	Cluster-11054.72896,Cluster-11054.34159,Cluster-11054.44294,Cluster-11054.71908,Cluster-11054.24956,Cluster-11054.33031,Cluster-11054.42540,Cluster-11054.51840,Cluster-11054.51502,Cluster-11054.7959,Cluster-11054.69607,Cluster-11054.27844,Cluster-11054.80512,Cluster-11054.63374,Cluster-11054.62863
GO:0009101	glycoprotein biosynthetic process	biological_process	0.52146	1	1	129	406	63360	1	Cluster-11054.54952	0
GO:0030135	coated vesicle	cellular_component	0.52178	1	1	129	308	63360	1	Cluster-11054.54666	0
GO:1902495	transmembrane transporter complex	cellular_component	0.52256	1	3	129	1707	63360	2	Cluster-11054.60858,Cluster-11054.37559	1	Cluster-11054.59630
GO:1990351	transporter complex	cellular_component	0.52331	1	3	129	1710	63360	2	Cluster-11054.60858,Cluster-11054.37559	1	Cluster-11054.59630
GO:0000377	RNA splicing, via transesterification reactions with bulged adenosine as nucleophile	biological_process	0.52368	1	1	129	344	63360	0		1	Cluster-11054.33031
GO:0000398	mRNA splicing, via spliceosome	biological_process	0.52368	1	1	129	344	63360	0		1	Cluster-11054.33031
GO:0043086	negative regulation of catalytic activity	biological_process	0.52545	1	1	129	350	63360	0		1	Cluster-11054.33031
GO:0000166	nucleotide binding	molecular_function	0.52564	1	18	129	7140	63360	10	Cluster-11054.54276,Cluster-11054.34236,Cluster-11054.55919,Cluster-11054.34233,Cluster-11054.23943,Cluster-11054.36605,Cluster-11054.54104,Cluster-11054.25195,Cluster-11054.55918,Cluster-11054.40917	8	Cluster-11054.80512,Cluster-11054.72896,Cluster-11054.48110,Cluster-11054.51840,Cluster-11054.46692,Cluster-11054.43962,Cluster-11054.51502,Cluster-11054.22506
GO:1901265	nucleoside phosphate binding	molecular_function	0.52564	1	18	129	7140	63360	10	Cluster-11054.40917,Cluster-11054.55918,Cluster-11054.25195,Cluster-11054.54104,Cluster-11054.36605,Cluster-11054.23943,Cluster-11054.34233,Cluster-11054.34236,Cluster-11054.55919,Cluster-11054.54276	8	Cluster-11054.22506,Cluster-11054.51502,Cluster-11054.43962,Cluster-11054.46692,Cluster-11054.51840,Cluster-11054.48110,Cluster-11054.72896,Cluster-11054.80512
GO:0032040	small-subunit processome	cellular_component	0.52616	1	1	129	379	63360	0		1	Cluster-11054.33031
GO:0000375	RNA splicing, via transesterification reactions	biological_process	0.52687	1	1	129	351	63360	0		1	Cluster-11054.33031
GO:0034645	cellular macromolecule biosynthetic process	biological_process	0.52853	1	29	129	14152	63360	17	Cluster-11054.53074,Cluster-11054.30925,Cluster-11054.44073,Cluster-11054.51870,Cluster-11054.45313,Cluster-11054.60858,Cluster-11054.38938,Cluster-11054.39485,Cluster-11054.40113,Cluster-11054.39487,Cluster-11054.68963,Cluster-11054.40114,Cluster-11054.70339,Cluster-11054.54952,Cluster-11054.38847,Cluster-11054.41929,Cluster-11054.51846	12	Cluster-11054.7959,Cluster-11054.51502,Cluster-11054.44294,Cluster-11054.69607,Cluster-11054.27844,Cluster-11054.42540,Cluster-11054.72896,Cluster-11054.34159,Cluster-11054.80512,Cluster-11054.33031,Cluster-11054.71908,Cluster-11054.24956
GO:0009100	glycoprotein metabolic process	biological_process	0.52929	1	1	129	417	63360	1	Cluster-11054.54952	0
GO:0016569	covalent chromatin modification	biological_process	0.53158	1	1	129	279	63360	1	Cluster-11054.29570	0
GO:0016570	histone modification	biological_process	0.53158	1	1	129	279	63360	1	Cluster-11054.29570	0
GO:0044264	cellular polysaccharide metabolic process	biological_process	0.53181	1	1	129	405	63360	0		1	Cluster-11054.60253
GO:0042325	regulation of phosphorylation	biological_process	0.53391	1	1	129	337	63360	0		1	Cluster-11054.60253
GO:0032269	negative regulation of cellular protein metabolic process	biological_process	0.53545	1	1	129	385	63360	0		1	Cluster-11054.33031
GO:0012506	vesicle membrane	cellular_component	0.53649	1	1	129	339	63360	1	Cluster-11054.54666	0
GO:0043231	intracellular membrane-bounded organelle	cellular_component	0.53794	1	33	129	16757	63360	20	Cluster-11054.45313,Cluster-11054.44073,Cluster-11054.48334,Cluster-11054.23943,Cluster-11054.40113,Cluster-11054.39485,Cluster-11054.34233,Cluster-11054.40552,Cluster-11054.51846,Cluster-11054.58484,Cluster-11054.17314,Cluster-11054.60858,Cluster-11054.65300,Cluster-11054.40114,Cluster-11054.68963,Cluster-11054.39487,Cluster-11054.61581,Cluster-11054.38847,Cluster-11054.33787,Cluster-11054.54666	13	Cluster-11054.47269,Cluster-11054.44294,Cluster-11054.34159,Cluster-11054.72896,Cluster-11054.33031,Cluster-11054.24956,Cluster-11054.51502,Cluster-11054.27844,Cluster-11054.69607,Cluster-11054.60253,Cluster-11054.63374,Cluster-11054.62863,Cluster-11054.69833
GO:0019915	lipid storage	biological_process	0.53826	1	1	129	410	63360	1	Cluster-11054.60858	0
GO:0097367	carbohydrate derivative binding	molecular_function	0.54028	1	16	129	6574	63360	8	Cluster-11054.54276,Cluster-11054.34233,Cluster-11054.55919,Cluster-11054.34236,Cluster-11054.54104,Cluster-11054.36605,Cluster-11054.55918,Cluster-11054.25195	8	Cluster-11054.80512,Cluster-11054.72896,Cluster-11054.48110,Cluster-11054.51840,Cluster-11054.43962,Cluster-11054.27844,Cluster-11054.46692,Cluster-11054.86199
GO:0043227	membrane-bounded organelle	cellular_component	0.54056	1	33	129	16776	63360	20	Cluster-11054.40552,Cluster-11054.40113,Cluster-11054.39485,Cluster-11054.34233,Cluster-11054.51846,Cluster-11054.23943,Cluster-11054.48334,Cluster-11054.45313,Cluster-11054.44073,Cluster-11054.40114,Cluster-11054.68963,Cluster-11054.39487,Cluster-11054.65300,Cluster-11054.54666,Cluster-11054.33787,Cluster-11054.38847,Cluster-11054.61581,Cluster-11054.58484,Cluster-11054.60858,Cluster-11054.17314	13	Cluster-11054.33031,Cluster-11054.24956,Cluster-11054.44294,Cluster-11054.47269,Cluster-11054.34159,Cluster-11054.72896,Cluster-11054.62863,Cluster-11054.63374,Cluster-11054.69833,Cluster-11054.27844,Cluster-11054.69607,Cluster-11054.51502,Cluster-11054.60253
GO:0000139	Golgi membrane	cellular_component	0.54112	1	1	129	343	63360	1	Cluster-11054.54666	0
GO:0005874	microtubule	cellular_component	0.54166	1	1	129	324	63360	0		1	Cluster-11054.72896
GO:0051248	negative regulation of protein metabolic process	biological_process	0.54305	1	1	129	395	63360	0		1	Cluster-11054.33031
GO:0004252	serine-type endopeptidase activity	molecular_function	0.54337	1	4	129	2209	63360	1	Cluster-11054.67589	3	Cluster-11054.33600,Cluster-11054.64727,Cluster-11054.27844
GO:0032446	protein modification by small protein conjugation	biological_process	0.54339	1	2	129	715	63360	0		2	Cluster-11054.33031,Cluster-11054.47269
GO:0031224	intrinsic component of membrane	cellular_component	0.54351	1	29	129	14088	63360	21	Cluster-11054.45545,Cluster-11054.44711,Cluster-11054.54276,Cluster-11054.40313,Cluster-11054.34236,Cluster-11054.55919,Cluster-11054.37506,Cluster-11054.51846,Cluster-11054.30786,Cluster-11054.37559,Cluster-11054.55918,Cluster-11054.47412,Cluster-11054.23943,Cluster-11054.60710,Cluster-11054.74394,Cluster-11054.29570,Cluster-11054.60858,Cluster-11054.52514,Cluster-11054.50114,Cluster-11054.51870…	8	Cluster-11054.31994,Cluster-11054.74407,Cluster-11054.59630,Cluster-11054.7959,Cluster-11054.34159,Cluster-11054.72896,Cluster-11054.51322,Cluster-11054.69804
GO:0044092	negative regulation of molecular function	biological_process	0.54527	1	1	129	383	63360	0		1	Cluster-11054.33031
GO:0034613	cellular protein localization	biological_process	0.5466	1	7	129	3376	63360	3	Cluster-11054.54666,Cluster-11054.37559,Cluster-11054.51870	4	Cluster-11054.34159,Cluster-11054.31051,Cluster-11054.72896,Cluster-11054.59630
GO:0070727	cellular macromolecule localization	biological_process	0.54697	1	7	129	3378	63360	3	Cluster-11054.37559,Cluster-11054.51870,Cluster-11054.54666	4	Cluster-11054.59630,Cluster-11054.34159,Cluster-11054.31051,Cluster-11054.72896
GO:0048519	negative regulation of biological process	biological_process	0.54817	1	3	129	1412	63360	1	Cluster-11054.45545	2	Cluster-11054.33031,Cluster-11054.52995
GO:0034622	cellular macromolecular complex assembly	biological_process	0.55021	1	3	129	1420	63360	2	Cluster-11054.23943,Cluster-11054.51870	1	Cluster-11054.72896
GO:0046496	nicotinamide nucleotide metabolic process	biological_process	0.55042	1	1	129	298	63360	1	Cluster-11054.40917	0
GO:0015370	solute:sodium symporter activity	molecular_function	0.55079	1	1	129	394	63360	1	Cluster-11054.29570	0
GO:0006030	chitin metabolic process	biological_process	0.55111	1	1	129	462	63360	0		1	Cluster-11054.86199
GO:1901071	glucosamine-containing compound metabolic process	biological_process	0.55246	1	1	129	465	63360	0		1	Cluster-11054.86199
GO:0009311	oligosaccharide metabolic process	biological_process	0.55264	1	1	129	400	63360	0		1	Cluster-11054.60253
GO:0009059	macromolecule biosynthetic process	biological_process	0.55296	1	29	129	14286	63360	17	Cluster-11054.30925,Cluster-11054.53074,Cluster-11054.60858,Cluster-11054.44073,Cluster-11054.51870,Cluster-11054.45313,Cluster-11054.39487,Cluster-11054.68963,Cluster-11054.40114,Cluster-11054.38938,Cluster-11054.39485,Cluster-11054.40113,Cluster-11054.41929,Cluster-11054.51846,Cluster-11054.70339,Cluster-11054.54952,Cluster-11054.38847	12	Cluster-11054.44294,Cluster-11054.69607,Cluster-11054.27844,Cluster-11054.7959,Cluster-11054.51502,Cluster-11054.72896,Cluster-11054.34159,Cluster-11054.42540,Cluster-11054.80512,Cluster-11054.33031,Cluster-11054.71908,Cluster-11054.24956
GO:0048037	cofactor binding	molecular_function	0.55536	1	3	129	1266	63360	1	Cluster-11054.40917	2	Cluster-11054.51502,Cluster-11054.22506
GO:0009058	biosynthetic process	biological_process	0.5559	1	36	129	17415	63360	20	Cluster-11054.44073,Cluster-11054.45313,Cluster-11054.53074,Cluster-11054.41929,Cluster-11054.51846,Cluster-11054.47736,Cluster-11054.57109,Cluster-11054.38938,Cluster-11054.40113,Cluster-11054.39485,Cluster-11054.51870,Cluster-11054.60858,Cluster-11054.54624,Cluster-11054.30925,Cluster-11054.70339,Cluster-11054.54952,Cluster-11054.38847,Cluster-11054.39487,Cluster-11054.68963,Cluster-11054.40114	16	Cluster-11054.72896,Cluster-11054.34159,Cluster-11054.44294,Cluster-11054.71908,Cluster-11054.24956,Cluster-11054.33031,Cluster-11054.42540,Cluster-11054.51840,Cluster-11054.7959,Cluster-11054.51502,Cluster-11054.23418,Cluster-11054.69607,Cluster-11054.27844,Cluster-11054.80512,Cluster-11054.63374,Cluster-11054.62863
GO:0017076	purine nucleotide binding	molecular_function	0.55718	1	15	129	6039	63360	9	Cluster-11054.34233,Cluster-11054.55918,Cluster-11054.55919,Cluster-11054.34236,Cluster-11054.25195,Cluster-11054.54276,Cluster-11054.54104,Cluster-11054.36605,Cluster-11054.23943	6	Cluster-11054.80512,Cluster-11054.43962,Cluster-11054.46692,Cluster-11054.51840,Cluster-11054.48110,Cluster-11054.72896
GO:0046906	tetrapyrrole binding	molecular_function	0.55736	1	1	129	448	63360	1	Cluster-11054.54624	0
GO:0051049	regulation of transport	biological_process	0.55888	1	1	129	503	63360	1	Cluster-11054.60858	0
GO:0016491	oxidoreductase activity	molecular_function	0.5607	1	9	129	4032	63360	7	Cluster-11054.47736,Cluster-11054.45822,Cluster-11054.13138,Cluster-11054.40552,Cluster-11054.39487,Cluster-11054.39485,Cluster-11054.40917	2	Cluster-11054.51502,Cluster-11054.22506
GO:0005267	potassium channel activity	molecular_function	0.56074	1	1	129	300	63360	1	Cluster-11054.44073	0
GO:0044723	single-organism carbohydrate metabolic process	biological_process	0.56105	1	3	129	1389	63360	2	Cluster-11054.40917,Cluster-11054.54952	1	Cluster-11054.60253
GO:0044425	membrane part	cellular_component	0.56263	1	35	129	16698	63360	23	Cluster-11054.34236,Cluster-11054.37506,Cluster-11054.40313,Cluster-11054.44711,Cluster-11054.54276,Cluster-11054.61581,Cluster-11054.30786,Cluster-11054.54666,Cluster-11054.37559,Cluster-11054.47412,Cluster-11054.50114,Cluster-11054.51870,Cluster-11054.60710,Cluster-11054.60858,Cluster-11054.74394,Cluster-11054.29570,Cluster-11054.55919,Cluster-11054.45545,Cluster-11054.51846,Cluster-11054.55918…	12	Cluster-11054.63374,Cluster-11054.31994,Cluster-11054.62863,Cluster-11054.44742,Cluster-11054.7959,Cluster-11054.59630,Cluster-11054.51840,Cluster-11054.69804,Cluster-11054.51322,Cluster-11054.74407,Cluster-11054.34159,Cluster-11054.72896
GO:0009056	catabolic process	biological_process	0.56424	1	7	129	3053	63360	4	Cluster-11054.40917,Cluster-11054.34233,Cluster-11054.31737,Cluster-11054.23943	3	Cluster-11054.68428,Cluster-11054.33031,Cluster-11054.72896
GO:0044433	cytoplasmic vesicle part	cellular_component	0.56581	1	1	129	374	63360	1	Cluster-11054.54666	0
GO:0009066	aspartate family amino acid metabolic process	biological_process	0.56656	1	1	129	371	63360	1	Cluster-11054.54624	0
GO:0019362	pyridine nucleotide metabolic process	biological_process	0.5675	1	1	129	311	63360	1	Cluster-11054.40917	0
GO:0005975	carbohydrate metabolic process	biological_process	0.56818	1	5	129	2296	63360	3	Cluster-11054.40917,Cluster-11054.54952,Cluster-11054.57109	2	Cluster-11054.60253,Cluster-11054.86199
GO:0007276	gamete generation	biological_process	0.5684	1	1	129	370	63360	1	Cluster-11054.44073	0
GO:0005976	polysaccharide metabolic process	biological_process	0.56866	1	1	129	443	63360	0		1	Cluster-11054.60253
GO:0004386	helicase activity	molecular_function	0.57021	1	2	129	622	63360	1	Cluster-11054.25195	1	Cluster-11054.80512
GO:0044271	cellular nitrogen compound biosynthetic process	biological_process	0.57064	1	27	129	13014	63360	14	Cluster-11054.51870,Cluster-11054.45313,Cluster-11054.53074,Cluster-11054.30925,Cluster-11054.70339,Cluster-11054.38847,Cluster-11054.41929,Cluster-11054.51846,Cluster-11054.38938,Cluster-11054.39485,Cluster-11054.40113,Cluster-11054.39487,Cluster-11054.68963,Cluster-11054.40114	13	Cluster-11054.51840,Cluster-11054.72896,Cluster-11054.34159,Cluster-11054.7959,Cluster-11054.51502,Cluster-11054.69607,Cluster-11054.44294,Cluster-11054.27844,Cluster-11054.24956,Cluster-11054.80512,Cluster-11054.63374,Cluster-11054.33031,Cluster-11054.62863
GO:0006163	purine nucleotide metabolic process	biological_process	0.57115	1	4	129	1791	63360	1	Cluster-11054.47736	3	Cluster-11054.62863,Cluster-11054.63374,Cluster-11054.51840
GO:0005743	mitochondrial inner membrane	cellular_component	0.57133	1	2	129	969	63360	0		2	Cluster-11054.62863,Cluster-11054.63374
GO:0008982	protein-N(PI)-phosphohistidine-sugar phosphotransferase activity	molecular_function	0.57291	1	2	129	1370	63360	1	Cluster-11054.60858	1	Cluster-11054.59630
GO:0009357	protein-N(PI)-phosphohistidine-sugar phosphotransferase complex	cellular_component	0.57291	1	2	129	1370	63360	1	Cluster-11054.60858	1	Cluster-11054.59630
GO:0016796	exonuclease activity, active with either ribo- or deoxyribonucleic acids and producing 5'-phosphomonoesters	molecular_function	0.57407	1	1	129	461	63360	1	Cluster-11054.40917	0
GO:0009108	coenzyme biosynthetic process	biological_process	0.57456	1	2	129	752	63360	1	Cluster-11054.47736	1	Cluster-11054.80512
GO:0035023	regulation of Rho protein signal transduction	biological_process	0.57499	1	1	129	158	63360	0		1	Cluster-11054.74407
GO:0035556	intracellular signal transduction	biological_process	0.5784	1	6	129	2081	63360	3	Cluster-11054.34236,Cluster-11054.67417,Cluster-11054.33625	3	Cluster-11054.74407,Cluster-11054.80512,Cluster-11054.58508
GO:0007266	Rho protein signal transduction	biological_process	0.57853	1	1	129	161	63360	0		1	Cluster-11054.74407
GO:0015931	nucleobase-containing compound transport	biological_process	0.58027	1	1	129	472	63360	1	Cluster-11054.48334	0
GO:0040007	growth	biological_process	0.58408	1	1	129	499	63360	0		1	Cluster-11054.60253
GO:0002949	tRNA threonylcarbamoyladenosine modification	biological_process	0.58459	1	1	129	244	63360	0		1	Cluster-11054.80512
GO:0070525	tRNA threonylcarbamoyladenosine metabolic process	biological_process	0.58459	1	1	129	244	63360	0		1	Cluster-11054.80512
GO:0030414	peptidase inhibitor activity	molecular_function	0.5848	1	1	129	442	63360	1	Cluster-11054.42303	0
GO:0061134	peptidase regulator activity	molecular_function	0.58799	1	1	129	447	63360	1	Cluster-11054.42303	0
GO:0031514	motile cilium	cellular_component	0.58812	1	1	129	382	63360	1	Cluster-11054.51870	0
GO:0008565	protein transporter activity	molecular_function	0.58879	1	2	129	1199	63360	0		2	Cluster-11054.34159,Cluster-11054.44742
GO:0005634	nucleus	cellular_component	0.58903	1	20	129	10176	63360	11	Cluster-11054.39485,Cluster-11054.40113,Cluster-11054.34233,Cluster-11054.40114,Cluster-11054.39487,Cluster-11054.68963,Cluster-11054.38847,Cluster-11054.33787,Cluster-11054.51846,Cluster-11054.45313,Cluster-11054.48334	9	Cluster-11054.33031,Cluster-11054.24956,Cluster-11054.51502,Cluster-11054.47269,Cluster-11054.27844,Cluster-11054.44294,Cluster-11054.69607,Cluster-11054.34159,Cluster-11054.72896
GO:0005524	ATP binding	molecular_function	0.59	1	13	129	5113	63360	7	Cluster-11054.54104,Cluster-11054.36605,Cluster-11054.54276,Cluster-11054.34233,Cluster-11054.55918,Cluster-11054.25195,Cluster-11054.55919	6	Cluster-11054.72896,Cluster-11054.51840,Cluster-11054.48110,Cluster-11054.43962,Cluster-11054.46692,Cluster-11054.80512
GO:0032559	adenyl ribonucleotide binding	molecular_function	0.59119	1	13	129	5121	63360	7	Cluster-11054.34233,Cluster-11054.55918,Cluster-11054.25195,Cluster-11054.55919,Cluster-11054.54276,Cluster-11054.54104,Cluster-11054.36605	6	Cluster-11054.80512,Cluster-11054.43962,Cluster-11054.46692,Cluster-11054.51840,Cluster-11054.48110,Cluster-11054.72896
GO:0006261	DNA-dependent DNA replication	biological_process	0.59241	1	3	129	1827	63360	1	Cluster-11054.51846	2	Cluster-11054.72896,Cluster-11054.80512
GO:0016616	oxidoreductase activity, acting on the CH-OH group of donors, NAD or NADP as acceptor	molecular_function	0.59277	1	1	129	375	63360	1	Cluster-11054.40917	0
GO:0030684	preribosome	cellular_component	0.59324	1	1	129	475	63360	0		1	Cluster-11054.33031
GO:0044711	single-organism biosynthetic process	biological_process	0.59416	1	9	129	4165	63360	5	Cluster-11054.60858,Cluster-11054.47736,Cluster-11054.54624,Cluster-11054.57109,Cluster-11054.44073	4	Cluster-11054.62863,Cluster-11054.23418,Cluster-11054.63374,Cluster-11054.51840
GO:0005179	hormone activity	molecular_function	0.5942	1	1	129	417	63360	1	Cluster-11054.54952	0
GO:0019866	organelle inner membrane	cellular_component	0.59423	1	2	129	1016	63360	0		2	Cluster-11054.62863,Cluster-11054.63374
GO:0072524	pyridine-containing compound metabolic process	biological_process	0.59437	1	1	129	341	63360	1	Cluster-11054.40917	0
GO:0044248	cellular catabolic process	biological_process	0.59517	1	6	129	2700	63360	3	Cluster-11054.34233,Cluster-11054.31737,Cluster-11054.23943	3	Cluster-11054.68428,Cluster-11054.33031,Cluster-11054.72896
GO:0003008	system process	biological_process	0.59525	1	1	129	392	63360	0		1	Cluster-11054.48563
GO:0051338	regulation of transferase activity	biological_process	0.5972	1	1	129	405	63360	0		1	Cluster-11054.33031
GO:0015294	solute:cation symporter activity	molecular_function	0.5981	1	1	129	435	63360	1	Cluster-11054.29570	0
GO:0015293	symporter activity	molecular_function	0.59885	1	1	129	437	63360	1	Cluster-11054.29570	0
GO:0051716	cellular response to stimulus	biological_process	0.59885	1	23	129	9854	63360	11	Cluster-11054.44711,Cluster-11054.68963,Cluster-11054.40313,Cluster-11054.34236,Cluster-11054.33625,Cluster-11054.54952,Cluster-11054.81619,Cluster-11054.60858,Cluster-11054.44073,Cluster-11054.67417,Cluster-11054.51870	12	Cluster-11054.31994,Cluster-11054.58508,Cluster-11054.63223,Cluster-11054.80512,Cluster-11054.31281,Cluster-11054.74407,Cluster-11054.27844,Cluster-11054.44294,Cluster-11054.34159,Cluster-11054.72896,Cluster-11054.62179,Cluster-11054.60253
GO:0048609	multicellular organismal reproductive process	biological_process	0.59908	1	1	129	409	63360	1	Cluster-11054.44073	0
GO:0008017	microtubule binding	molecular_function	0.60036	1	1	129	344	63360	0		1	Cluster-11054.72896
GO:0005381	iron ion transmembrane transporter activity	molecular_function	0.60288	1	1	129	396	63360	1	Cluster-11054.34236	0
GO:0006040	amino sugar metabolic process	biological_process	0.60411	1	1	129	511	63360	0		1	Cluster-11054.86199
GO:0005929	cilium	cellular_component	0.60442	1	1	129	409	63360	1	Cluster-11054.51870	0
GO:0006576	cellular biogenic amine metabolic process	biological_process	0.6046	1	1	129	402	63360	0		1	Cluster-11054.80512
GO:0050790	regulation of catalytic activity	biological_process	0.60626	1	3	129	1094	63360	0		3	Cluster-11054.74407,Cluster-11054.33031,Cluster-11054.48563
GO:0019220	regulation of phosphate metabolic process	biological_process	0.60632	1	1	129	396	63360	0		1	Cluster-11054.60253
GO:0051174	regulation of phosphorus metabolic process	biological_process	0.60632	1	1	129	396	63360	0		1	Cluster-11054.60253
GO:0090575	RNA polymerase II transcription factor complex	cellular_component	0.61029	1	1	129	349	63360	0		1	Cluster-11054.34159
GO:0007264	small GTPase mediated signal transduction	biological_process	0.61109	1	3	129	972	63360	1	Cluster-11054.34236	2	Cluster-11054.74407,Cluster-11054.80512
GO:0044106	cellular amine metabolic process	biological_process	0.612	1	1	129	418	63360	0		1	Cluster-11054.80512
GO:0006914	autophagy	biological_process	0.6136	1	2	129	927	63360	1	Cluster-11054.23943	1	Cluster-11054.72896
GO:0015144	carbohydrate transmembrane transporter activity	molecular_function	0.61405	1	2	129	1420	63360	1	Cluster-11054.60858	1	Cluster-11054.59630
GO:1901476	carbohydrate transporter activity	molecular_function	0.61405	1	2	129	1420	63360	1	Cluster-11054.60858	1	Cluster-11054.59630
GO:0032504	multicellular organism reproduction	biological_process	0.6144	1	1	129	434	63360	1	Cluster-11054.44073	0
GO:0015079	potassium ion transmembrane transporter activity	molecular_function	0.61667	1	1	129	387	63360	1	Cluster-11054.44073	0
GO:0008168	methyltransferase activity	molecular_function	0.62071	1	2	129	987	63360	2	Cluster-11054.54624,Cluster-11054.29924	0
GO:0009308	amine metabolic process	biological_process	0.62106	1	1	129	436	63360	0		1	Cluster-11054.80512
GO:1901135	carbohydrate derivative metabolic process	biological_process	0.62257	1	8	129	4072	63360	6	Cluster-11054.44073,Cluster-11054.54952,Cluster-11054.60858,Cluster-11054.47736,Cluster-11054.57109,Cluster-11054.40917	2	Cluster-11054.51840,Cluster-11054.86199
GO:0016787	hydrolase activity	molecular_function	0.62442	1	29	129	13816	63360	14	Cluster-11054.55919,Cluster-11054.34236,Cluster-11054.34233,Cluster-11054.31737,Cluster-11054.59469,Cluster-11054.54276,Cluster-11054.51846,Cluster-11054.67589,Cluster-11054.55918,Cluster-11054.37559,Cluster-11054.25195,Cluster-11054.40917,Cluster-11054.36172,Cluster-11054.60858	15	Cluster-11054.63374,Cluster-11054.33031,Cluster-11054.80512,Cluster-11054.52995,Cluster-11054.62863,Cluster-11054.31281,Cluster-11054.53370,Cluster-11054.86199,Cluster-11054.64727,Cluster-11054.27844,Cluster-11054.68428,Cluster-11054.33600,Cluster-11054.60253,Cluster-11054.51322,Cluster-11054.72896
GO:0017038	protein import	biological_process	0.62488	1	2	129	1228	63360	1	Cluster-11054.51870	1	Cluster-11054.72896
GO:0008236	serine-type peptidase activity	molecular_function	0.62544	1	4	129	2434	63360	1	Cluster-11054.67589	3	Cluster-11054.64727,Cluster-11054.33600,Cluster-11054.27844
GO:0017171	serine hydrolase activity	molecular_function	0.62544	1	4	129	2434	63360	1	Cluster-11054.67589	3	Cluster-11054.27844,Cluster-11054.64727,Cluster-11054.33600
GO:1901575	organic substance catabolic process	biological_process	0.62909	1	5	129	2339	63360	3	Cluster-11054.34233,Cluster-11054.40917,Cluster-11054.31737	2	Cluster-11054.33031,Cluster-11054.68428
GO:0016705	oxidoreductase activity, acting on paired donors, with incorporation or reduction of molecular oxygen	molecular_function	0.63233	1	1	129	476	63360	0		1	Cluster-11054.51502
GO:0045263	proton-transporting ATP synthase complex, coupling factor F(o)	cellular_component	0.6328	1	1	129	492	63360	0		1	Cluster-11054.51840
GO:0006260	DNA replication	biological_process	0.63342	1	6	129	3422	63360	1	Cluster-11054.51846	5	Cluster-11054.80512,Cluster-11054.42540,Cluster-11054.33031,Cluster-11054.69607,Cluster-11054.72896
GO:0051336	regulation of hydrolase activity	biological_process	0.63573	1	2	129	652	63360	0		2	Cluster-11054.48563,Cluster-11054.74407
GO:0046578	regulation of Ras protein signal transduction	biological_process	0.63617	1	1	129	200	63360	0		1	Cluster-11054.74407
GO:0009405	pathogenesis	biological_process	0.63654	1	3	129	1452	63360	3	Cluster-11054.34236,Cluster-11054.55919,Cluster-11054.61581	0
GO:0005089	Rho guanyl-nucleotide exchange factor activity	molecular_function	0.6381	1	1	129	203	63360	0		1	Cluster-11054.74407
GO:0004197	cysteine-type endopeptidase activity	molecular_function	0.63853	1	1	129	443	63360	0		1	Cluster-11054.31281
GO:0007067	mitotic nuclear division	biological_process	0.63854	1	1	129	479	63360	0		1	Cluster-11054.33031
GO:0006886	intracellular protein transport	biological_process	0.63871	1	6	129	3151	63360	3	Cluster-11054.54666,Cluster-11054.37559,Cluster-11054.51870	3	Cluster-11054.34159,Cluster-11054.72896,Cluster-11054.59630
GO:0044283	small molecule biosynthetic process	biological_process	0.64075	1	3	129	1420	63360	2	Cluster-11054.47736,Cluster-11054.54624	1	Cluster-11054.23418
GO:0006367	transcription initiation from RNA polymerase II promoter	biological_process	0.64085	1	1	129	389	63360	0		1	Cluster-11054.34159
GO:0044798	nuclear transcription factor complex	cellular_component	0.64176	1	1	129	417	63360	0		1	Cluster-11054.34159
GO:0005088	Ras guanyl-nucleotide exchange factor activity	molecular_function	0.64184	1	1	129	210	63360	0		1	Cluster-11054.74407
GO:0019079	viral genome replication	biological_process	0.64318	1	1	129	374	63360	0		1	Cluster-11054.42540
GO:0005506	iron ion binding	molecular_function	0.64417	1	1	129	542	63360	0		1	Cluster-11054.22506
GO:0044702	single organism reproductive process	biological_process	0.64697	1	1	129	483	63360	1	Cluster-11054.44073	0
GO:0035639	purine ribonucleoside triphosphate binding	molecular_function	0.64791	1	14	129	5944	63360	8	Cluster-11054.54276,Cluster-11054.34233,Cluster-11054.34236,Cluster-11054.55919,Cluster-11054.25195,Cluster-11054.55918,Cluster-11054.54104,Cluster-11054.36605	6	Cluster-11054.43962,Cluster-11054.46692,Cluster-11054.80512,Cluster-11054.72896,Cluster-11054.51840,Cluster-11054.48110
GO:0051235	maintenance of location	biological_process	0.64797	1	1	129	533	63360	1	Cluster-11054.60858	0
GO:0065009	regulation of molecular function	biological_process	0.64847	1	3	129	1216	63360	0		3	Cluster-11054.74407,Cluster-11054.33031,Cluster-11054.48563
GO:0032549	ribonucleoside binding	molecular_function	0.64868	1	14	129	5950	63360	8	Cluster-11054.54104,Cluster-11054.36605,Cluster-11054.34233,Cluster-11054.55918,Cluster-11054.34236,Cluster-11054.55919,Cluster-11054.25195,Cluster-11054.54276	6	Cluster-11054.51840,Cluster-11054.48110,Cluster-11054.72896,Cluster-11054.80512,Cluster-11054.43962,Cluster-11054.46692
GO:0032550	purine ribonucleoside binding	molecular_function	0.64868	1	14	129	5950	63360	8	Cluster-11054.54276,Cluster-11054.55918,Cluster-11054.25195,Cluster-11054.55919,Cluster-11054.34236,Cluster-11054.34233,Cluster-11054.36605,Cluster-11054.54104	6	Cluster-11054.46692,Cluster-11054.43962,Cluster-11054.80512,Cluster-11054.72896,Cluster-11054.48110,Cluster-11054.51840
GO:0032555	purine ribonucleotide binding	molecular_function	0.64876	1	14	129	5951	63360	8	Cluster-11054.55919,Cluster-11054.34236,Cluster-11054.25195,Cluster-11054.55918,Cluster-11054.34233,Cluster-11054.54276,Cluster-11054.36605,Cluster-11054.54104	6	Cluster-11054.80512,Cluster-11054.46692,Cluster-11054.43962,Cluster-11054.51840,Cluster-11054.48110,Cluster-11054.72896
GO:0001883	purine nucleoside binding	molecular_function	0.64885	1	14	129	5952	63360	8	Cluster-11054.55919,Cluster-11054.25195,Cluster-11054.34236,Cluster-11054.55918,Cluster-11054.34233,Cluster-11054.54276,Cluster-11054.36605,Cluster-11054.54104	6	Cluster-11054.80512,Cluster-11054.46692,Cluster-11054.43962,Cluster-11054.48110,Cluster-11054.51840,Cluster-11054.72896
GO:0019318	hexose metabolic process	biological_process	0.64886	1	1	129	450	63360	0		1	Cluster-11054.60253
GO:0031012	extracellular matrix	cellular_component	0.64978	1	1	129	454	63360	1	Cluster-11054.44073	0
GO:0007265	Ras protein signal transduction	biological_process	0.65052	1	1	129	223	63360	0		1	Cluster-11054.74407
GO:0005622	intracellular	cellular_component	0.65126	1	50	129	25112	63360	31	Cluster-11054.44073,Cluster-11054.45313,Cluster-11054.23943,Cluster-11054.48334,Cluster-11054.53074,Cluster-11054.41929,Cluster-11054.51846,Cluster-11054.39485,Cluster-11054.40113,Cluster-11054.38938,Cluster-11054.34233,Cluster-11054.40552,Cluster-11054.45545,Cluster-11054.17314,Cluster-11054.52075,Cluster-11054.51870,Cluster-11054.54624,Cluster-11054.60858,Cluster-11054.58484,Cluster-11054.61581…	19	Cluster-11054.34159,Cluster-11054.72896,Cluster-11054.47269,Cluster-11054.44294,Cluster-11054.24956,Cluster-11054.33031,Cluster-11054.51840,Cluster-11054.42540,Cluster-11054.60253,Cluster-11054.51322,Cluster-11054.51502,Cluster-11054.59630,Cluster-11054.27844,Cluster-11054.69607,Cluster-11054.23418,Cluster-11054.69833,Cluster-11054.63374,Cluster-11054.80512,Cluster-11054.62863
GO:0001882	nucleoside binding	molecular_function	0.65156	1	14	129	5963	63360	8	Cluster-11054.36605,Cluster-11054.54104,Cluster-11054.54276,Cluster-11054.55919,Cluster-11054.34236,Cluster-11054.25195,Cluster-11054.55918,Cluster-11054.34233	6	Cluster-11054.72896,Cluster-11054.48110,Cluster-11054.51840,Cluster-11054.46692,Cluster-11054.43962,Cluster-11054.80512
GO:0016614	oxidoreductase activity, acting on CH-OH group of donors	molecular_function	0.65182	1	1	129	435	63360	1	Cluster-11054.40917	0
GO:0019953	sexual reproduction	biological_process	0.65289	1	1	129	479	63360	1	Cluster-11054.44073	0
GO:0006397	mRNA processing	biological_process	0.65375	1	2	129	983	63360	1	Cluster-11054.33787	1	Cluster-11054.33031
GO:0042775	mitochondrial ATP synthesis coupled electron transport	biological_process	0.65422	1	1	129	499	63360	1	Cluster-11054.47736	0
GO:0006952	defense response	biological_process	0.6547	1	2	129	1040	63360	2	Cluster-11054.34233,Cluster-11054.31737	0
GO:0008643	carbohydrate transport	biological_process	0.65527	1	2	129	1493	63360	1	Cluster-11054.60858	1	Cluster-11054.59630
GO:0006928	movement of cell or subcellular component	biological_process	0.6554	1	2	129	1055	63360	1	Cluster-11054.51870	1	Cluster-11054.72896
GO:0033036	macromolecule localization	biological_process	0.65566	1	10	129	5400	63360	5	Cluster-11054.37559,Cluster-11054.60858,Cluster-11054.54666,Cluster-11054.48334,Cluster-11054.51870	5	Cluster-11054.59630,Cluster-11054.72896,Cluster-11054.34159,Cluster-11054.31051,Cluster-11054.44742
GO:0005996	monosaccharide metabolic process	biological_process	0.65646	1	1	129	464	63360	0		1	Cluster-11054.60253
GO:0016788	hydrolase activity, acting on ester bonds	molecular_function	0.65727	1	6	129	2713	63360	5	Cluster-11054.40917,Cluster-11054.34233,Cluster-11054.37559,Cluster-11054.59469,Cluster-11054.31737	1	Cluster-11054.52995
GO:0006118	obsolete electron transport	biological_process	0.65761	1	2	129	936	63360	2	Cluster-11054.39487,Cluster-11054.39485	0
GO:0009057	macromolecule catabolic process	biological_process	0.65865	1	3	129	1485	63360	2	Cluster-11054.34233,Cluster-11054.31737	1	Cluster-11054.33031
GO:0000226	microtubule cytoskeleton organization	biological_process	0.66001	1	1	129	501	63360	0		1	Cluster-11054.31051
GO:0042773	ATP synthesis coupled electron transport	biological_process	0.66402	1	1	129	513	63360	1	Cluster-11054.47736	0
GO:0044703	multi-organism reproductive process	biological_process	0.66686	1	1	129	501	63360	1	Cluster-11054.44073	0
GO:0006259	DNA metabolic process	biological_process	0.66717	1	11	129	5628	63360	5	Cluster-11054.51846,Cluster-11054.44073,Cluster-11054.31737,Cluster-11054.68963,Cluster-11054.34233	6	Cluster-11054.72896,Cluster-11054.42540,Cluster-11054.44294,Cluster-11054.69607,Cluster-11054.33031,Cluster-11054.80512
GO:0051056	regulation of small GTPase mediated signal transduction	biological_process	0.66726	1	1	129	234	63360	0		1	Cluster-11054.74407
GO:0032553	ribonucleotide binding	molecular_function	0.66874	1	14	129	6013	63360	8	Cluster-11054.55918,Cluster-11054.34236,Cluster-11054.55919,Cluster-11054.25195,Cluster-11054.34233,Cluster-11054.54276,Cluster-11054.36605,Cluster-11054.54104	6	Cluster-11054.80512,Cluster-11054.46692,Cluster-11054.43962,Cluster-11054.51840,Cluster-11054.48110,Cluster-11054.72896
GO:0015985	energy coupled proton transport, down electrochemical gradient	biological_process	0.66901	1	1	129	553	63360	0		1	Cluster-11054.51840
GO:0015986	ATP synthesis coupled proton transport	biological_process	0.66901	1	1	129	553	63360	0		1	Cluster-11054.51840
GO:0098796	membrane protein complex	cellular_component	0.66904	1	10	129	5313	63360	5	Cluster-11054.37559,Cluster-11054.44711,Cluster-11054.40313,Cluster-11054.54666,Cluster-11054.60858	5	Cluster-11054.59630,Cluster-11054.63374,Cluster-11054.62863,Cluster-11054.44742,Cluster-11054.51840
GO:0004527	exonuclease activity	molecular_function	0.66974	1	1	129	571	63360	1	Cluster-11054.40917	0
GO:0000123	histone acetyltransferase complex	cellular_component	0.67096	1	1	129	718	63360	1	Cluster-11054.45313	0
GO:0031248	protein acetyltransferase complex	cellular_component	0.67096	1	1	129	718	63360	1	Cluster-11054.45313	0
GO:1902493	acetyltransferase complex	cellular_component	0.67096	1	1	129	718	63360	1	Cluster-11054.45313	0
GO:0050896	response to stimulus	biological_process	0.67272	1	26	129	11769	63360	13	Cluster-11054.54952,Cluster-11054.33625,Cluster-11054.34236,Cluster-11054.34233,Cluster-11054.31737,Cluster-11054.68963,Cluster-11054.44711,Cluster-11054.40313,Cluster-11054.51870,Cluster-11054.67417,Cluster-11054.44073,Cluster-11054.60858,Cluster-11054.81619	13	Cluster-11054.74407,Cluster-11054.31281,Cluster-11054.80512,Cluster-11054.63223,Cluster-11054.31994,Cluster-11054.58508,Cluster-11054.60253,Cluster-11054.34159,Cluster-11054.72896,Cluster-11054.62179,Cluster-11054.27844,Cluster-11054.69607,Cluster-11054.44294
GO:0006511	ubiquitin-dependent protein catabolic process	biological_process	0.67294	1	1	129	471	63360	0		1	Cluster-11054.33031
GO:0051186	cofactor metabolic process	biological_process	0.67375	1	3	129	1452	63360	2	Cluster-11054.40917,Cluster-11054.47736	1	Cluster-11054.80512
GO:0044431	Golgi apparatus part	cellular_component	0.67389	1	1	129	549	63360	1	Cluster-11054.54666	0
GO:0017111	nucleoside-triphosphatase activity	molecular_function	0.67497	1	7	129	3363	63360	5	Cluster-11054.54276,Cluster-11054.55918,Cluster-11054.55919,Cluster-11054.25195,Cluster-11054.34236	2	Cluster-11054.72896,Cluster-11054.80512
GO:0071944	cell periphery	cellular_component	0.675	1	7	129	3868	63360	7	Cluster-11054.40313,Cluster-11054.44711,Cluster-11054.31737,Cluster-11054.23943,Cluster-11054.51870,Cluster-11054.37506,Cluster-11054.37559	0
GO:0019941	modification-dependent protein catabolic process	biological_process	0.6764	1	1	129	478	63360	0		1	Cluster-11054.33031
GO:0043632	modification-dependent macromolecule catabolic process	biological_process	0.67826	1	1	129	482	63360	0		1	Cluster-11054.33031
GO:0033043	regulation of organelle organization	biological_process	0.67866	1	1	129	562	63360	0		1	Cluster-11054.33031
GO:0046907	intracellular transport	biological_process	0.67974	1	7	129	3832	63360	3	Cluster-11054.54666,Cluster-11054.51870,Cluster-11054.37559	4	Cluster-11054.72896,Cluster-11054.34159,Cluster-11054.59630,Cluster-11054.44742
GO:0044763	single-organism cellular process	biological_process	0.68043	1	53	129	24763	63360	29	Cluster-11054.51870,Cluster-11054.67417,Cluster-11054.54624,Cluster-11054.29570,Cluster-11054.60858,Cluster-11054.81619,Cluster-11054.54952,Cluster-11054.30786,Cluster-11054.60630,Cluster-11054.34236,Cluster-11054.37506,Cluster-11054.44711,Cluster-11054.54276,Cluster-11054.68963,Cluster-11054.39487,Cluster-11054.40313,Cluster-11054.44073,Cluster-11054.54514,Cluster-11054.55918,Cluster-11054.40917…	24	Cluster-11054.61711,Cluster-11054.51840,Cluster-11054.60253,Cluster-11054.51322,Cluster-11054.51502,Cluster-11054.7959,Cluster-21276.0,Cluster-11054.27844,Cluster-11054.31281,Cluster-11054.63374,Cluster-11054.52995,Cluster-11054.80512,Cluster-11054.31994,Cluster-11054.62863,Cluster-11054.68428,Cluster-11054.34159,Cluster-11054.31051,Cluster-11054.72896,Cluster-11054.62179,Cluster-11054.44294,Clus…
GO:0044430	cytoskeletal part	cellular_component	0.68134	1	4	129	2169	63360	2	Cluster-11054.51870,Cluster-11054.23943	2	Cluster-11054.72896,Cluster-11054.51322
GO:0006818	hydrogen transport	biological_process	0.68234	1	3	129	1676	63360	2	Cluster-11054.47736,Cluster-11054.66262	1	Cluster-11054.51840
GO:0015992	proton transport	biological_process	0.68234	1	3	129	1676	63360	2	Cluster-11054.47736,Cluster-11054.66262	1	Cluster-11054.51840
GO:0016462	pyrophosphatase activity	molecular_function	0.68295	1	7	129	3405	63360	5	Cluster-11054.55918,Cluster-11054.25195,Cluster-11054.55919,Cluster-11054.34236,Cluster-11054.54276	2	Cluster-11054.80512,Cluster-11054.72896
GO:0051239	regulation of multicellular organismal process	biological_process	0.68651	1	1	129	530	63360	0		1	Cluster-11054.48563
GO:0045259	proton-transporting ATP synthase complex	cellular_component	0.68831	1	1	129	575	63360	0		1	Cluster-11054.51840
GO:0098798	mitochondrial protein complex	cellular_component	0.69057	1	2	129	1273	63360	0		2	Cluster-11054.63374,Cluster-11054.62863
GO:0016021	integral component of membrane	cellular_component	0.69162	1	27	129	14013	63360	19	Cluster-11054.23943,Cluster-11054.29570,Cluster-11054.74394,Cluster-11054.60858,Cluster-11054.52514,Cluster-11054.44073,Cluster-11054.51870,Cluster-11054.55918,Cluster-11054.37559,Cluster-11054.47412,Cluster-11054.51846,Cluster-11054.30786,Cluster-11054.44711,Cluster-11054.45545,Cluster-11054.54276,Cluster-11054.40313,Cluster-11054.55919,Cluster-11054.34236,Cluster-11054.37506	8	Cluster-11054.34159,Cluster-11054.51322,Cluster-11054.72896,Cluster-11054.69804,Cluster-11054.59630,Cluster-11054.7959,Cluster-11054.74407,Cluster-11054.31994
GO:0015630	microtubule cytoskeleton	cellular_component	0.69184	1	2	129	1035	63360	1	Cluster-11054.51870	1	Cluster-11054.72896
GO:0051603	proteolysis involved in cellular protein catabolic process	biological_process	0.69314	1	1	129	515	63360	0		1	Cluster-11054.33031
GO:0005623	cell	cellular_component	0.69421	1	53	129	27008	63360	33	Cluster-11054.37559,Cluster-11054.58484,Cluster-11054.52075,Cluster-11054.17314,Cluster-11054.51870,Cluster-11054.54624,Cluster-11054.60858,Cluster-11054.65300,Cluster-11054.37506,Cluster-11054.31737,Cluster-11054.40114,Cluster-11054.40313,Cluster-11054.39487,Cluster-11054.44711,Cluster-11054.68963,Cluster-11054.38847,Cluster-11054.61581,Cluster-11054.70339,Cluster-11054.33787,Cluster-11054.54666…	20	Cluster-11054.51502,Cluster-11054.59630,Cluster-11054.27844,Cluster-11054.69607,Cluster-11054.23418,Cluster-11054.51840,Cluster-11054.60253,Cluster-11054.42540,Cluster-11054.51322,Cluster-11054.63374,Cluster-11054.80512,Cluster-11054.62863,Cluster-11054.44742,Cluster-11054.69833,Cluster-11054.47269,Cluster-11054.44294,Cluster-11054.34159,Cluster-11054.72896,Cluster-11054.33031,Cluster-11054.24956
GO:0044464	cell part	cellular_component	0.69421	1	53	129	27008	63360	33	Cluster-11054.54624,Cluster-11054.60858,Cluster-11054.52075,Cluster-11054.17314,Cluster-11054.51870,Cluster-11054.58484,Cluster-11054.37559,Cluster-11054.33787,Cluster-11054.54666,Cluster-11054.61581,Cluster-11054.38847,Cluster-11054.70339,Cluster-11054.40114,Cluster-11054.31737,Cluster-11054.44711,Cluster-11054.68963,Cluster-11054.39487,Cluster-11054.40313,Cluster-11054.65300,Cluster-11054.37506…	20	Cluster-11054.51322,Cluster-11054.51840,Cluster-11054.42540,Cluster-11054.60253,Cluster-11054.27844,Cluster-11054.23418,Cluster-11054.69607,Cluster-11054.51502,Cluster-11054.59630,Cluster-11054.69833,Cluster-11054.44742,Cluster-11054.62863,Cluster-11054.63374,Cluster-11054.80512,Cluster-11054.34159,Cluster-11054.72896,Cluster-11054.44294,Cluster-11054.47269,Cluster-11054.24956,Cluster-11054.33031
GO:0008152	metabolic process	biological_process	0.69549	1	69	129	33251	63360	37	Cluster-11054.60858,Cluster-11054.30925,Cluster-11054.37559,Cluster-11054.45822,Cluster-11054.13138,Cluster-11054.33787,Cluster-11054.38847,Cluster-11054.40114,Cluster-11054.31737,Cluster-11054.59469,Cluster-11054.23943,Cluster-11054.45313,Cluster-11054.44073,Cluster-11054.36172,Cluster-11054.53074,Cluster-11054.57109,Cluster-11054.47736,Cluster-11054.51846,Cluster-11054.41929,Cluster-11054.39485…	32	Cluster-11054.48110,Cluster-11054.60253,Cluster-11054.23418,Cluster-11054.69607,Cluster-11054.51502,Cluster-11054.86199,Cluster-11054.53370,Cluster-11054.7959,Cluster-11054.22506,Cluster-11054.31281,Cluster-11054.74929,Cluster-11054.63374,Cluster-11054.80512,Cluster-11054.72896,Cluster-11054.68428,Cluster-11054.48563,Cluster-11054.44294,Cluster-11054.67709,Cluster-11054.69424,Cluster-11054.51840,…
GO:0044712	single-organism catabolic process	biological_process	0.69627	1	2	129	1027	63360	0		2	Cluster-11054.68428,Cluster-11054.33031
GO:0044455	mitochondrial membrane part	cellular_component	0.69775	1	2	129	1283	63360	0		2	Cluster-11054.62863,Cluster-11054.63374
GO:0044257	cellular protein catabolic process	biological_process	0.70135	1	1	129	520	63360	0		1	Cluster-11054.33031
GO:0060589	nucleoside-triphosphatase regulator activity	molecular_function	0.70225	1	1	129	439	63360	1	Cluster-11054.23943	0
GO:0018193	peptidyl-amino acid modification	biological_process	0.70399	1	1	129	544	63360	1	Cluster-11054.29570	0
GO:0043168	anion binding	molecular_function	0.70529	1	16	129	7009	63360	8	Cluster-11054.34233,Cluster-11054.55919,Cluster-11054.34236,Cluster-11054.54276,Cluster-11054.55918,Cluster-11054.25195,Cluster-11054.54104,Cluster-11054.36605	8	Cluster-11054.80512,Cluster-11054.22506,Cluster-11054.51502,Cluster-11054.43962,Cluster-11054.46692,Cluster-11054.48110,Cluster-11054.51840,Cluster-11054.72896
GO:0006790	sulfur compound metabolic process	biological_process	0.70627	1	1	129	504	63360	1	Cluster-11054.54624	0
GO:1901607	alpha-amino acid biosynthetic process	biological_process	0.70732	1	1	129	484	63360	1	Cluster-11054.54624	0
GO:0016023	cytoplasmic membrane-bounded vesicle	cellular_component	0.70736	1	1	129	543	63360	1	Cluster-11054.54666	0
GO:0044424	intracellular part	cellular_component	0.70797	1	48	129	24556	63360	29	Cluster-11054.51846,Cluster-11054.41929,Cluster-11054.39485,Cluster-11054.40113,Cluster-11054.34233,Cluster-11054.38938,Cluster-11054.40552,Cluster-11054.45313,Cluster-11054.44073,Cluster-11054.48334,Cluster-11054.23943,Cluster-11054.53074,Cluster-11054.61581,Cluster-11054.38847,Cluster-11054.70339,Cluster-11054.54666,Cluster-11054.33787,Cluster-11054.65300,Cluster-11054.40114,Cluster-11054.31737…	19	Cluster-11054.24956,Cluster-11054.33031,Cluster-11054.34159,Cluster-11054.72896,Cluster-11054.47269,Cluster-11054.44294,Cluster-11054.69833,Cluster-11054.63374,Cluster-11054.80512,Cluster-11054.62863,Cluster-11054.51840,Cluster-11054.60253,Cluster-11054.42540,Cluster-11054.51322,Cluster-11054.59630,Cluster-11054.51502,Cluster-11054.27844,Cluster-11054.23418,Cluster-11054.69607
GO:0051188	cofactor biosynthetic process	biological_process	0.70943	1	2	129	988	63360	1	Cluster-11054.47736	1	Cluster-11054.80512
GO:1901605	alpha-amino acid metabolic process	biological_process	0.71002	1	6	129	3066	63360	3	Cluster-11054.37506,Cluster-11054.60858,Cluster-11054.54624	3	Cluster-11054.7959,Cluster-11054.63374,Cluster-11054.62863
GO:0006754	ATP biosynthetic process	biological_process	0.71014	1	1	129	612	63360	0		1	Cluster-11054.51840
GO:0044429	mitochondrial part	cellular_component	0.7109	1	3	129	2022	63360	0		3	Cluster-11054.63374,Cluster-11054.24956,Cluster-11054.62863
GO:0008380	RNA splicing	biological_process	0.7111	1	1	129	600	63360	0		1	Cluster-11054.33031
GO:0008652	cellular amino acid biosynthetic process	biological_process	0.71493	1	1	129	499	63360	1	Cluster-11054.54624	0
GO:0032879	regulation of localization	biological_process	0.71569	1	1	129	673	63360	1	Cluster-11054.60858	0
GO:0016818	hydrolase activity, acting on acid anhydrides, in phosphorus-containing anhydrides	molecular_function	0.71632	1	7	129	3493	63360	5	Cluster-11054.54276,Cluster-11054.55919,Cluster-11054.25195,Cluster-11054.34236,Cluster-11054.55918	2	Cluster-11054.72896,Cluster-11054.80512
GO:0008104	protein localization	biological_process	0.71951	1	8	129	4648	63360	3	Cluster-11054.37559,Cluster-11054.54666,Cluster-11054.51870	5	Cluster-11054.59630,Cluster-11054.31051,Cluster-11054.34159,Cluster-11054.72896,Cluster-11054.44742
GO:0072594	establishment of protein localization to organelle	biological_process	0.72092	1	2	129	1404	63360	1	Cluster-11054.51870	1	Cluster-11054.72896
GO:0031988	membrane-bounded vesicle	cellular_component	0.72267	1	1	129	566	63360	1	Cluster-11054.54666	0
GO:0016651	oxidoreductase activity, acting on NAD(P)H	molecular_function	0.72585	1	1	129	579	63360	1	Cluster-11054.47736	0
GO:0016568	chromatin modification	biological_process	0.72687	1	1	129	610	63360	1	Cluster-11054.29570	0
GO:0030163	protein catabolic process	biological_process	0.7273	1	1	129	565	63360	0		1	Cluster-11054.33031
GO:0016032	viral process	biological_process	0.73088	1	4	129	2163	63360	0		4	Cluster-11054.7959,Cluster-11054.42540,Cluster-11054.52995,Cluster-11054.31051
GO:0032268	regulation of cellular protein metabolic process	biological_process	0.7313	1	2	129	1409	63360	0		2	Cluster-11054.60253,Cluster-11054.33031
GO:0016192	vesicle-mediated transport	biological_process	0.73183	1	3	129	1605	63360	2	Cluster-11054.54666,Cluster-11054.52514	1	Cluster-11054.44742
GO:0009127	purine nucleoside monophosphate biosynthetic process	biological_process	0.73287	1	1	129	649	63360	0		1	Cluster-11054.51840
GO:0009168	purine ribonucleoside monophosphate biosynthetic process	biological_process	0.73287	1	1	129	649	63360	0		1	Cluster-11054.51840
GO:0019752	carboxylic acid metabolic process	biological_process	0.73401	1	8	129	4191	63360	4	Cluster-11054.40917,Cluster-11054.37506,Cluster-11054.54624,Cluster-11054.60858	4	Cluster-11054.62863,Cluster-11054.51502,Cluster-11054.63374,Cluster-11054.7959
GO:0022904	respiratory electron transport chain	biological_process	0.73471	1	1	129	662	63360	1	Cluster-11054.47736	0
GO:0006400	tRNA modification	biological_process	0.73692	1	1	129	497	63360	0		1	Cluster-11054.80512
GO:0051276	chromosome organization	biological_process	0.73854	1	3	129	1777	63360	2	Cluster-11054.29570,Cluster-11054.44073	1	Cluster-11054.33031
GO:0015291	secondary active transmembrane transporter activity	molecular_function	0.74009	1	1	129	616	63360	1	Cluster-11054.29570	0
GO:0015629	actin cytoskeleton	cellular_component	0.74018	1	1	129	867	63360	0		1	Cluster-11054.51322
GO:0009145	purine nucleoside triphosphate biosynthetic process	biological_process	0.74252	1	1	129	648	63360	0		1	Cluster-11054.51840
GO:0009206	purine ribonucleoside triphosphate biosynthetic process	biological_process	0.74252	1	1	129	648	63360	0		1	Cluster-11054.51840
GO:0043436	oxoacid metabolic process	biological_process	0.74276	1	8	129	4247	63360	4	Cluster-11054.54624,Cluster-11054.60858,Cluster-11054.37506,Cluster-11054.40917	4	Cluster-11054.51502,Cluster-11054.7959,Cluster-11054.63374,Cluster-11054.62863
GO:0006082	organic acid metabolic process	biological_process	0.74301	1	8	129	4249	63360	4	Cluster-11054.40917,Cluster-11054.37506,Cluster-11054.60858,Cluster-11054.54624	4	Cluster-11054.62863,Cluster-11054.51502,Cluster-11054.7959,Cluster-11054.63374
GO:0009142	nucleoside triphosphate biosynthetic process	biological_process	0.7434	1	1	129	651	63360	0		1	Cluster-11054.51840
GO:0009201	ribonucleoside triphosphate biosynthetic process	biological_process	0.7434	1	1	129	651	63360	0		1	Cluster-11054.51840
GO:0051641	cellular localization	biological_process	0.74359	1	8	129	4620	63360	3	Cluster-11054.37559,Cluster-11054.51870,Cluster-11054.54666	5	Cluster-11054.59630,Cluster-11054.44742,Cluster-11054.72896,Cluster-11054.31051,Cluster-11054.34159
GO:0030234	enzyme regulator activity	molecular_function	0.74509	1	3	129	1868	63360	2	Cluster-11054.42303,Cluster-11054.23943	1	Cluster-11054.42540
GO:0031410	cytoplasmic vesicle	cellular_component	0.7456	1	1	129	601	63360	1	Cluster-11054.54666	0
GO:0006144	purine nucleobase metabolic process	biological_process	0.74683	1	4	129	2601	63360	1	Cluster-11054.51846	3	Cluster-11054.62863,Cluster-11054.63374,Cluster-11054.33031
GO:0051246	regulation of protein metabolic process	biological_process	0.74689	1	2	129	1450	63360	0		2	Cluster-11054.33031,Cluster-11054.60253
GO:0009156	ribonucleoside monophosphate biosynthetic process	biological_process	0.74843	1	1	129	680	63360	0		1	Cluster-11054.51840
GO:0008514	organic anion transmembrane transporter activity	molecular_function	0.74874	1	1	129	886	63360	1	Cluster-11054.60858	0
GO:0034599	cellular response to oxidative stress	biological_process	0.74941	1	1	129	1003	63360	1	Cluster-11054.60858	0
GO:0016591	DNA-directed RNA polymerase II, holoenzyme	cellular_component	0.74962	1	1	129	532	63360	0		1	Cluster-11054.34159
GO:0008234	cysteine-type peptidase activity	molecular_function	0.75083	1	1	129	592	63360	0		1	Cluster-11054.31281
GO:0005198	structural molecule activity	molecular_function	0.75331	1	6	129	3920	63360	2	Cluster-11054.51870,Cluster-11054.54666	4	Cluster-11054.69804,Cluster-11054.72896,Cluster-11054.51322,Cluster-11054.24956
GO:0009124	nucleoside monophosphate biosynthetic process	biological_process	0.75371	1	1	129	691	63360	0		1	Cluster-11054.51840
GO:0004857	enzyme inhibitor activity	molecular_function	0.75445	1	1	129	673	63360	1	Cluster-11054.42303	0
GO:0048870	cell motility	biological_process	0.75575	1	1	129	688	63360	1	Cluster-11054.51870	0
GO:0051674	localization of cell	biological_process	0.75575	1	1	129	688	63360	1	Cluster-11054.51870	0
GO:0051301	cell division	biological_process	0.7586	1	1	129	664	63360	0		1	Cluster-11054.33031
GO:0016071	mRNA metabolic process	biological_process	0.75982	1	2	129	1176	63360	1	Cluster-11054.33787	1	Cluster-11054.33031
GO:0031982	vesicle	cellular_component	0.75986	1	1	129	627	63360	1	Cluster-11054.54666	0
GO:0016779	nucleotidyltransferase activity	molecular_function	0.76101	1	4	129	2766	63360	2	Cluster-11054.51846,Cluster-11054.43014	2	Cluster-11054.69607,Cluster-11054.33031
GO:0009966	regulation of signal transduction	biological_process	0.76456	1	2	129	901	63360	0		2	Cluster-11054.74407,Cluster-11054.34159
GO:0022414	reproductive process	biological_process	0.76564	1	1	129	699	63360	1	Cluster-11054.44073	0
GO:0044446	intracellular organelle part	cellular_component	0.76627	1	21	129	11988	63360	11	Cluster-11054.61581,Cluster-11054.54666,Cluster-11054.51846,Cluster-11054.39485,Cluster-11054.39487,Cluster-11054.68963,Cluster-11054.44073,Cluster-11054.51870,Cluster-11054.45313,Cluster-11054.60858,Cluster-11054.23943	10	Cluster-11054.24956,Cluster-11054.63374,Cluster-11054.33031,Cluster-11054.62863,Cluster-11054.60253,Cluster-11054.51322,Cluster-11054.72896,Cluster-11054.34159,Cluster-11054.47269,Cluster-11054.44294
GO:0006022	aminoglycan metabolic process	biological_process	0.76683	1	1	129	776	63360	0		1	Cluster-11054.86199
GO:0031324	negative regulation of cellular metabolic process	biological_process	0.76867	1	1	129	699	63360	0		1	Cluster-11054.33031
GO:0010876	lipid localization	biological_process	0.76991	1	1	129	740	63360	1	Cluster-11054.60858	0
GO:0005085	guanyl-nucleotide exchange factor activity	molecular_function	0.7707	1	1	129	333	63360	0		1	Cluster-11054.74407
GO:0055086	nucleobase-containing small molecule metabolic process	biological_process	0.77169	1	8	129	4707	63360	3	Cluster-11054.40917,Cluster-11054.47736,Cluster-11054.51846	5	Cluster-11054.33031,Cluster-11054.63374,Cluster-11054.62863,Cluster-11054.51840,Cluster-11054.68428
GO:0005794	Golgi apparatus	cellular_component	0.77181	1	1	129	720	63360	1	Cluster-11054.54666	0
GO:0007031	peroxisome organization	biological_process	0.77231	1	1	129	970	63360	1	Cluster-11054.61581	0
GO:0044237	cellular metabolic process	biological_process	0.77341	1	55	129	27094	63360	32	Cluster-11054.37559,Cluster-11054.30925,Cluster-11054.36605,Cluster-11054.51870,Cluster-11054.54624,Cluster-11054.60858,Cluster-11054.29570,Cluster-11054.37506,Cluster-11054.31737,Cluster-11054.40114,Cluster-11054.59469,Cluster-11054.39487,Cluster-11054.68963,Cluster-11054.54952,Cluster-11054.38847,Cluster-11054.70339,Cluster-11054.33787,Cluster-11054.53074,Cluster-11054.40917,Cluster-11054.44073…	23	Cluster-11054.53370,Cluster-11054.7959,Cluster-11054.51502,Cluster-11054.22506,Cluster-11054.27844,Cluster-11054.46692,Cluster-11054.69607,Cluster-11054.48110,Cluster-11054.51840,Cluster-11054.42540,Cluster-11054.60253,Cluster-11054.63374,Cluster-11054.80512,Cluster-11054.62863,Cluster-11054.74929,Cluster-11054.47269,Cluster-11054.44294,Cluster-11054.68428,Cluster-11054.34159,Cluster-11054.72896,…
GO:0010605	negative regulation of macromolecule metabolic process	biological_process	0.77459	1	1	129	711	63360	0		1	Cluster-11054.33031
GO:0004842	ubiquitin-protein transferase activity	molecular_function	0.77527	1	1	129	563	63360	0		1	Cluster-11054.47269
GO:0006270	DNA replication initiation	biological_process	0.77572	1	2	129	1708	63360	1	Cluster-11054.51846	1	Cluster-11054.80512
GO:0019787	ubiquitin-like protein transferase activity	molecular_function	0.77572	1	1	129	565	63360	0		1	Cluster-11054.47269
GO:0010646	regulation of cell communication	biological_process	0.7758	1	2	129	939	63360	0		2	Cluster-11054.74407,Cluster-11054.34159
GO:0023051	regulation of signaling	biological_process	0.77611	1	2	129	938	63360	0		2	Cluster-11054.34159,Cluster-11054.74407
GO:0004175	endopeptidase activity	molecular_function	0.77688	1	8	129	5548	63360	3	Cluster-11054.60858,Cluster-11054.51846,Cluster-11054.67589	5	Cluster-11054.31281,Cluster-11054.51322,Cluster-11054.33600,Cluster-11054.27844,Cluster-11054.64727
GO:0003774	motor activity	molecular_function	0.77874	1	1	129	861	63360	0		1	Cluster-11054.72896
GO:0004190	aspartic-type endopeptidase activity	molecular_function	0.7804	1	3	129	2510	63360	2	Cluster-11054.51846,Cluster-11054.60858	1	Cluster-11054.51322
GO:0070001	aspartic-type peptidase activity	molecular_function	0.7804	1	3	129	2510	63360	2	Cluster-11054.51846,Cluster-11054.60858	1	Cluster-11054.51322
GO:0022900	electron transport chain	biological_process	0.78112	1	1	129	791	63360	1	Cluster-11054.47736	0
GO:0044422	organelle part	cellular_component	0.78255	1	21	129	12073	63360	11	Cluster-11054.61581,Cluster-11054.54666,Cluster-11054.51846,Cluster-11054.39485,Cluster-11054.39487,Cluster-11054.68963,Cluster-11054.51870,Cluster-11054.44073,Cluster-11054.45313,Cluster-11054.60858,Cluster-11054.23943	10	Cluster-11054.24956,Cluster-11054.63374,Cluster-11054.33031,Cluster-11054.62863,Cluster-11054.60253,Cluster-11054.72896,Cluster-11054.51322,Cluster-11054.34159,Cluster-11054.47269,Cluster-11054.44294
GO:0006325	chromatin organization	biological_process	0.78363	1	1	129	712	63360	1	Cluster-11054.29570	0
GO:0016817	hydrolase activity, acting on acid anhydrides	molecular_function	0.78491	1	7	129	3752	63360	5	Cluster-11054.55918,Cluster-11054.34236,Cluster-11054.55919,Cluster-11054.25195,Cluster-11054.54276	2	Cluster-11054.80512,Cluster-11054.72896
GO:0019031	viral envelope	cellular_component	0.78586	1	2	129	1215	63360	1	Cluster-11054.51870	1	Cluster-11054.72896
GO:0036338	viral membrane	cellular_component	0.78586	1	2	129	1215	63360	1	Cluster-11054.51870	1	Cluster-11054.72896
GO:0005886	plasma membrane	cellular_component	0.78601	1	5	129	3279	63360	5	Cluster-11054.31737,Cluster-11054.40313,Cluster-11054.44711,Cluster-11054.37559,Cluster-11054.37506	0
GO:0003712	transcription cofactor activity	molecular_function	0.78602	1	2	129	1563	63360	1	Cluster-11054.45313	1	Cluster-11054.72896
GO:0000989	transcription factor activity, transcription factor binding	molecular_function	0.78834	1	2	129	1571	63360	1	Cluster-11054.45313	1	Cluster-11054.72896
GO:1902589	single-organism organelle organization	biological_process	0.78865	1	4	129	2679	63360	2	Cluster-11054.29570,Cluster-11054.44073	2	Cluster-11054.31051,Cluster-11054.33031
GO:0019693	ribose phosphate metabolic process	biological_process	0.78868	1	3	129	1909	63360	2	Cluster-11054.40917,Cluster-11054.47736	1	Cluster-11054.51840
GO:0009112	nucleobase metabolic process	biological_process	0.78911	1	4	129	2733	63360	1	Cluster-11054.51846	3	Cluster-11054.62863,Cluster-11054.33031,Cluster-11054.63374
GO:0006807	nitrogen compound metabolic process	biological_process	0.78985	1	44	129	22428	63360	27	Cluster-11054.44073,Cluster-11054.45313,Cluster-11054.53074,Cluster-11054.40917,Cluster-11054.47736,Cluster-11054.57109,Cluster-11054.41929,Cluster-11054.51846,Cluster-11054.40113,Cluster-11054.39485,Cluster-11054.43014,Cluster-11054.38938,Cluster-11054.34233,Cluster-11054.54624,Cluster-11054.60858,Cluster-11054.51870,Cluster-11054.30925,Cluster-11054.37559,Cluster-11054.33787,Cluster-11054.38847…	17	Cluster-11054.34159,Cluster-11054.72896,Cluster-11054.68428,Cluster-11054.44294,Cluster-11054.24956,Cluster-11054.33031,Cluster-11054.51840,Cluster-11054.42540,Cluster-11054.27844,Cluster-11054.69607,Cluster-11054.7959,Cluster-11054.86199,Cluster-11054.51502,Cluster-11054.22506,Cluster-11054.62863,Cluster-11054.63374,Cluster-11054.80512
GO:0015031	protein transport	biological_process	0.7901	1	7	129	4422	63360	3	Cluster-11054.51870,Cluster-11054.37559,Cluster-11054.54666	4	Cluster-11054.59630,Cluster-11054.44742,Cluster-11054.72896,Cluster-11054.34159
GO:0042451	purine nucleoside biosynthetic process	biological_process	0.79016	1	1	129	741	63360	0		1	Cluster-11054.51840
GO:0046129	purine ribonucleoside biosynthetic process	biological_process	0.79016	1	1	129	741	63360	0		1	Cluster-11054.51840
GO:0006119	oxidative phosphorylation	biological_process	0.79107	1	1	129	690	63360	1	Cluster-11054.47736	0
GO:0034641	cellular nitrogen compound metabolic process	biological_process	0.79201	1	39	129	19951	63360	23	Cluster-11054.47736,Cluster-11054.41929,Cluster-11054.51846,Cluster-11054.39485,Cluster-11054.40113,Cluster-11054.43014,Cluster-11054.38938,Cluster-11054.34233,Cluster-11054.44073,Cluster-11054.45313,Cluster-11054.53074,Cluster-11054.40917,Cluster-11054.33787,Cluster-11054.38847,Cluster-11054.70339,Cluster-11054.31737,Cluster-11054.40114,Cluster-11054.59469,Cluster-11054.39487,Cluster-11054.68963…	16	Cluster-11054.24956,Cluster-11054.33031,Cluster-11054.34159,Cluster-11054.72896,Cluster-11054.68428,Cluster-11054.44294,Cluster-11054.62863,Cluster-11054.63374,Cluster-11054.80512,Cluster-11054.51840,Cluster-11054.42540,Cluster-11054.27844,Cluster-11054.69607,Cluster-11054.7959,Cluster-11054.51502,Cluster-11054.22506
GO:0098805	whole membrane	cellular_component	0.79253	1	2	129	1638	63360	2	Cluster-11054.61581,Cluster-11054.54666	0
GO:0032501	multicellular organismal process	biological_process	0.79425	1	5	129	2947	63360	3	Cluster-11054.37559,Cluster-11054.44073,Cluster-11054.51870	2	Cluster-11054.72896,Cluster-11054.48563
GO:1902580	single-organism cellular localization	biological_process	0.79455	1	2	129	1673	63360	1	Cluster-11054.51870	1	Cluster-11054.72896
GO:0030117	membrane coat	cellular_component	0.79555	1	1	129	519	63360	1	Cluster-11054.54666	0
GO:0048475	coated membrane	cellular_component	0.79555	1	1	129	519	63360	1	Cluster-11054.54666	0
GO:0005777	peroxisome	cellular_component	0.79589	1	1	129	1017	63360	1	Cluster-11054.61581	0
GO:0042579	microbody	cellular_component	0.79589	1	1	129	1017	63360	1	Cluster-11054.61581	0
GO:0030176	integral component of endoplasmic reticulum membrane	cellular_component	0.79672	1	1	129	929	63360	1	Cluster-11054.60858	0
GO:0031227	intrinsic component of endoplasmic reticulum membrane	cellular_component	0.7973	1	1	129	932	63360	1	Cluster-11054.60858	0
GO:0045184	establishment of protein localization	biological_process	0.79859	1	7	129	4488	63360	3	Cluster-11054.51870,Cluster-11054.37559,Cluster-11054.54666	4	Cluster-11054.44742,Cluster-11054.59630,Cluster-11054.72896,Cluster-11054.34159
GO:0044085	cellular component biogenesis	biological_process	0.79888	1	8	129	5069	63360	3	Cluster-11054.44073,Cluster-11054.51870,Cluster-11054.23943	5	Cluster-11054.24956,Cluster-11054.31051,Cluster-11054.72896,Cluster-11054.47269,Cluster-11054.59630
GO:0043229	intracellular organelle	cellular_component	0.79925	1	37	129	20486	63360	23	Cluster-11054.44073,Cluster-11054.45313,Cluster-11054.48334,Cluster-11054.23943,Cluster-11054.51846,Cluster-11054.34233,Cluster-11054.39485,Cluster-11054.40113,Cluster-11054.40552,Cluster-11054.51870,Cluster-11054.17314,Cluster-11054.60858,Cluster-11054.58484,Cluster-11054.38847,Cluster-11054.61581,Cluster-11054.33787,Cluster-11054.54666,Cluster-11054.65300,Cluster-11054.40313,Cluster-11054.39487…	14	Cluster-11054.72896,Cluster-11054.34159,Cluster-11054.47269,Cluster-11054.44294,Cluster-11054.24956,Cluster-11054.33031,Cluster-11054.60253,Cluster-11054.51322,Cluster-11054.51502,Cluster-11054.69607,Cluster-11054.27844,Cluster-11054.69833,Cluster-11054.63374,Cluster-11054.62863
GO:0044403	symbiosis, encompassing mutualism through parasitism	biological_process	0.80115	1	4	129	2419	63360	0		4	Cluster-11054.42540,Cluster-11054.52995,Cluster-11054.7959,Cluster-11054.31051
GO:1903047	mitotic cell cycle process	biological_process	0.80341	1	1	129	784	63360	0		1	Cluster-11054.33031
GO:0016592	mediator complex	cellular_component	0.80456	1	1	129	719	63360	0		1	Cluster-11054.72896
GO:0044419	interspecies interaction between organisms	biological_process	0.80465	1	4	129	2429	63360	0		4	Cluster-11054.31051,Cluster-11054.52995,Cluster-11054.42540,Cluster-11054.7959
GO:0001104	RNA polymerase II transcription cofactor activity	molecular_function	0.80527	1	1	129	721	63360	0		1	Cluster-11054.72896
GO:0005737	cytoplasm	cellular_component	0.80529	1	23	129	14065	63360	13	Cluster-11054.61581,Cluster-11054.54666,Cluster-11054.65300,Cluster-11054.34233,Cluster-11054.40552,Cluster-11054.31737,Cluster-11054.17314,Cluster-11054.52075,Cluster-11054.51870,Cluster-11054.44073,Cluster-11054.23943,Cluster-11054.60858,Cluster-11054.58484	10	Cluster-11054.69833,Cluster-11054.24956,Cluster-11054.63374,Cluster-11054.62863,Cluster-11054.60253,Cluster-11054.51322,Cluster-11054.72896,Cluster-11054.59630,Cluster-11054.27844,Cluster-11054.23418
GO:0006979	response to oxidative stress	biological_process	0.80532	1	1	129	1151	63360	1	Cluster-11054.60858	0
GO:0006996	organelle organization	biological_process	0.80663	1	8	129	5105	63360	6	Cluster-11054.23943,Cluster-11054.50981,Cluster-11054.29570,Cluster-11054.61581,Cluster-11054.44073,Cluster-11054.51870	2	Cluster-11054.33031,Cluster-11054.31051
GO:0001076	transcription factor activity, RNA polymerase II transcription factor binding	molecular_function	0.80729	1	1	129	728	63360	0		1	Cluster-11054.72896
GO:0006352	DNA-templated transcription, initiation	biological_process	0.80924	1	1	129	718	63360	0		1	Cluster-11054.34159
GO:0051649	establishment of localization in cell	biological_process	0.80953	1	7	129	4396	63360	3	Cluster-11054.37559,Cluster-11054.51870,Cluster-11054.54666	4	Cluster-11054.44742,Cluster-11054.59630,Cluster-11054.34159,Cluster-11054.72896
GO:0042995	cell projection	cellular_component	0.81022	1	1	129	758	63360	1	Cluster-11054.51870	0
GO:0000278	mitotic cell cycle	biological_process	0.81074	1	1	129	802	63360	0		1	Cluster-11054.33031
GO:0042455	ribonucleoside biosynthetic process	biological_process	0.81255	1	1	129	790	63360	0		1	Cluster-11054.51840
GO:0009163	nucleoside biosynthetic process	biological_process	0.81408	1	1	129	797	63360	0		1	Cluster-11054.51840
GO:0009892	negative regulation of metabolic process	biological_process	0.81687	1	1	129	802	63360	0		1	Cluster-11054.33031
GO:0015078	hydrogen ion transmembrane transporter activity	molecular_function	0.81728	1	2	129	1424	63360	1	Cluster-11054.66262	1	Cluster-11054.51840
GO:1901659	glycosyl compound biosynthetic process	biological_process	0.81796	1	1	129	809	63360	0		1	Cluster-11054.51840
GO:0044764	multi-organism cellular process	biological_process	0.8216	1	4	129	2569	63360	0		4	Cluster-11054.31051,Cluster-11054.7959,Cluster-11054.42540,Cluster-11054.52995
GO:0043226	organelle	cellular_component	0.82179	1	37	129	20658	63360	23	Cluster-11054.61581,Cluster-11054.38847,Cluster-11054.33787,Cluster-11054.54666,Cluster-11054.65300,Cluster-11054.40114,Cluster-11054.68963,Cluster-11054.44711,Cluster-11054.40313,Cluster-11054.39487,Cluster-11054.17314,Cluster-11054.51870,Cluster-11054.60858,Cluster-11054.58484,Cluster-11054.51846,Cluster-11054.39485,Cluster-11054.40113,Cluster-11054.34233,Cluster-11054.40552,Cluster-11054.45313…	14	Cluster-11054.69833,Cluster-11054.63374,Cluster-11054.62863,Cluster-11054.60253,Cluster-11054.51322,Cluster-11054.51502,Cluster-11054.27844,Cluster-11054.69607,Cluster-11054.24956,Cluster-11054.33031,Cluster-11054.34159,Cluster-11054.72896,Cluster-11054.47269,Cluster-11054.44294
GO:0006605	protein targeting	biological_process	0.82213	1	2	129	1795	63360	1	Cluster-11054.51870	1	Cluster-11054.72896
GO:0006520	cellular amino acid metabolic process	biological_process	0.82717	1	6	129	3617	63360	3	Cluster-11054.37506,Cluster-11054.60858,Cluster-11054.54624	3	Cluster-11054.7959,Cluster-11054.63374,Cluster-11054.62863
GO:0031966	mitochondrial membrane	cellular_component	0.82823	1	2	129	1767	63360	0		2	Cluster-11054.62863,Cluster-11054.63374
GO:0009152	purine ribonucleotide biosynthetic process	biological_process	0.82831	1	1	129	801	63360	0		1	Cluster-11054.51840
GO:0006310	DNA recombination	biological_process	0.82887	1	1	129	602	63360	1	Cluster-11054.44073	0
GO:1902531	regulation of intracellular signal transduction	biological_process	0.8293	1	1	129	541	63360	0		1	Cluster-11054.74407
GO:0044451	nucleoplasm part	cellular_component	0.83072	1	4	129	3168	63360	2	Cluster-11054.51846,Cluster-11054.45313	2	Cluster-11054.34159,Cluster-11054.72896
GO:0033177	proton-transporting two-sector ATPase complex, proton-transporting domain	cellular_component	0.83084	1	1	129	902	63360	0		1	Cluster-11054.51840
GO:0051128	regulation of cellular component organization	biological_process	0.83486	1	1	129	960	63360	0		1	Cluster-11054.33031
GO:0055114	oxidation-reduction process	biological_process	0.83642	1	7	129	4243	63360	5	Cluster-11054.40552,Cluster-11054.45822,Cluster-11054.47736,Cluster-11054.13138,Cluster-11054.40917	2	Cluster-11054.51502,Cluster-11054.22506
GO:0016758	transferase activity, transferring hexosyl groups	molecular_function	0.8378	1	1	129	836	63360	1	Cluster-11054.57109	0
GO:0044707	single-multicellular organism process	biological_process	0.83812	1	4	129	2612	63360	2	Cluster-11054.51870,Cluster-11054.37559	2	Cluster-11054.48563,Cluster-11054.72896
GO:0009260	ribonucleotide biosynthetic process	biological_process	0.83851	1	1	129	832	63360	0		1	Cluster-11054.51840
GO:0046390	ribose phosphate biosynthetic process	biological_process	0.83892	1	1	129	834	63360	0		1	Cluster-11054.51840
GO:0000988	transcription factor activity, protein binding	molecular_function	0.84091	1	2	129	1752	63360	1	Cluster-11054.45313	1	Cluster-11054.72896
GO:0044444	cytoplasmic part	cellular_component	0.84117	1	19	129	12300	63360	12	Cluster-11054.17314,Cluster-11054.44073,Cluster-11054.51870,Cluster-11054.23943,Cluster-11054.60858,Cluster-11054.58484,Cluster-11054.61581,Cluster-11054.54666,Cluster-11054.65300,Cluster-11054.34233,Cluster-11054.31737,Cluster-11054.40552	7	Cluster-11054.60253,Cluster-11054.51322,Cluster-11054.59630,Cluster-11054.24956,Cluster-11054.69833,Cluster-11054.63374,Cluster-11054.62863
GO:0045333	cellular respiration	biological_process	0.84353	1	1	129	851	63360	1	Cluster-11054.47736	0
GO:0000003	reproduction	biological_process	0.84453	1	1	129	852	63360	1	Cluster-11054.44073	0
GO:0048583	regulation of response to stimulus	biological_process	0.84457	1	2	129	1171	63360	0		2	Cluster-11054.34159,Cluster-11054.74407
GO:0000428	DNA-directed RNA polymerase complex	cellular_component	0.84458	1	2	129	1932	63360	1	Cluster-11054.51846	1	Cluster-11054.34159
GO:0055029	nuclear DNA-directed RNA polymerase complex	cellular_component	0.84458	1	2	129	1932	63360	1	Cluster-11054.51846	1	Cluster-11054.34159
GO:0046034	ATP metabolic process	biological_process	0.84663	1	2	129	1566	63360	1	Cluster-11054.47736	1	Cluster-11054.51840
GO:0072521	purine-containing compound metabolic process	biological_process	0.84895	1	6	129	4142	63360	2	Cluster-11054.51846,Cluster-11054.47736	4	Cluster-11054.62863,Cluster-11054.63374,Cluster-11054.51840,Cluster-11054.33031
GO:0016482	cytoplasmic transport	biological_process	0.84918	1	2	129	1790	63360	1	Cluster-11054.51870	1	Cluster-11054.72896
GO:0044428	nuclear part	cellular_component	0.85	1	8	129	5524	63360	3	Cluster-11054.51846,Cluster-11054.45313,Cluster-11054.68963	5	Cluster-11054.34159,Cluster-11054.72896,Cluster-11054.44294,Cluster-11054.33031,Cluster-11054.47269
GO:0008233	peptidase activity	molecular_function	0.85289	1	9	129	6513	63360	4	Cluster-11054.67589,Cluster-11054.36172,Cluster-11054.60858,Cluster-11054.51846	5	Cluster-11054.64727,Cluster-11054.27844,Cluster-11054.33600,Cluster-11054.31281,Cluster-11054.51322
GO:0009401	phosphoenolpyruvate-dependent sugar phosphotransferase system	biological_process	0.85305	1	1	129	1391	63360	1	Cluster-11054.60858	0
GO:0005654	nucleoplasm	cellular_component	0.85446	1	4	129	3314	63360	2	Cluster-11054.45313,Cluster-11054.51846	2	Cluster-11054.34159,Cluster-11054.72896
GO:0030154	cell differentiation	biological_process	0.85503	1	1	129	882	63360	1	Cluster-11054.50981	0
GO:0071702	organic substance transport	biological_process	0.85546	1	9	129	6139	63360	5	Cluster-11054.48334,Cluster-11054.60858,Cluster-11054.54666,Cluster-11054.51870,Cluster-11054.37559	4	Cluster-11054.34159,Cluster-11054.72896,Cluster-11054.44742,Cluster-11054.59630
GO:0009126	purine nucleoside monophosphate metabolic process	biological_process	0.85603	1	2	129	1602	63360	1	Cluster-11054.47736	1	Cluster-11054.51840
GO:0009167	purine ribonucleoside monophosphate metabolic process	biological_process	0.85603	1	2	129	1602	63360	1	Cluster-11054.47736	1	Cluster-11054.51840
GO:0006366	transcription from RNA polymerase II promoter	biological_process	0.85609	1	2	129	1507	63360	0		2	Cluster-11054.72896,Cluster-11054.34159
GO:0015980	energy derivation by oxidation of organic compounds	biological_process	0.85656	1	1	129	903	63360	1	Cluster-11054.47736	0
GO:0051704	multi-organism process	biological_process	0.85718	1	8	129	4929	63360	4	Cluster-11054.44073,Cluster-11054.61581,Cluster-11054.34236,Cluster-11054.55919	4	Cluster-11054.42540,Cluster-11054.31051,Cluster-11054.52995,Cluster-11054.7959
GO:0005740	mitochondrial envelope	cellular_component	0.85726	1	2	129	1854	63360	0		2	Cluster-11054.63374,Cluster-11054.62863
GO:0006950	response to stress	biological_process	0.85951	1	7	129	4580	63360	5	Cluster-11054.31737,Cluster-11054.68963,Cluster-11054.60858,Cluster-11054.34233,Cluster-11054.51870	2	Cluster-11054.72896,Cluster-11054.44294
GO:0009451	RNA modification	biological_process	0.86034	1	1	129	772	63360	0		1	Cluster-11054.80512
GO:0044432	endoplasmic reticulum part	cellular_component	0.86051	1	3	129	2824	63360	2	Cluster-11054.44073,Cluster-11054.60858	1	Cluster-11054.60253
GO:0008509	anion transmembrane transporter activity	molecular_function	0.86084	1	1	129	1069	63360	1	Cluster-11054.60858	0
GO:0009161	ribonucleoside monophosphate metabolic process	biological_process	0.86258	1	2	129	1632	63360	1	Cluster-11054.47736	1	Cluster-11054.51840
GO:0009123	nucleoside monophosphate metabolic process	biological_process	0.86528	1	2	129	1646	63360	1	Cluster-11054.47736	1	Cluster-11054.51840
GO:0004553	hydrolase activity, hydrolyzing O-glycosyl compounds	molecular_function	0.86543	1	1	129	794	63360	0		1	Cluster-11054.60253
GO:0003723	RNA binding	molecular_function	0.86579	1	4	129	2685	63360	2	Cluster-11054.25195,Cluster-11054.40917	2	Cluster-11054.33031,Cluster-11054.80512
GO:0070011	peptidase activity, acting on L-amino acid peptides	molecular_function	0.86798	1	8	129	6112	63360	3	Cluster-11054.67589,Cluster-11054.60858,Cluster-11054.51846	5	Cluster-11054.64727,Cluster-11054.27844,Cluster-11054.33600,Cluster-11054.31281,Cluster-11054.51322
GO:0015711	organic anion transport	biological_process	0.86806	1	1	129	1308	63360	1	Cluster-11054.60858	0
GO:0071705	nitrogen compound transport	biological_process	0.87027	1	1	129	1214	63360	1	Cluster-11054.48334	0
GO:0016053	organic acid biosynthetic process	biological_process	0.87362	1	1	129	843	63360	1	Cluster-11054.54624	0
GO:0046394	carboxylic acid biosynthetic process	biological_process	0.87362	1	1	129	843	63360	1	Cluster-11054.54624	0
GO:0009205	purine ribonucleoside triphosphate metabolic process	biological_process	0.87402	1	2	129	1650	63360	1	Cluster-11054.47736	1	Cluster-11054.51840
GO:0009144	purine nucleoside triphosphate metabolic process	biological_process	0.87422	1	2	129	1652	63360	1	Cluster-11054.47736	1	Cluster-11054.51840
GO:0009199	ribonucleoside triphosphate metabolic process	biological_process	0.87436	1	2	129	1653	63360	1	Cluster-11054.47736	1	Cluster-11054.51840
GO:0003779	actin binding	molecular_function	0.87746	1	1	129	977	63360	1	Cluster-11054.50981	0
GO:0009141	nucleoside triphosphate metabolic process	biological_process	0.87791	1	2	129	1669	63360	1	Cluster-11054.47736	1	Cluster-11054.51840
GO:0098772	molecular function regulator	molecular_function	0.87812	1	4	129	2670	63360	2	Cluster-11054.23943,Cluster-11054.42303	2	Cluster-11054.74407,Cluster-11054.42540
GO:0005666	DNA-directed RNA polymerase III complex	cellular_component	0.87889	1	1	129	1437	63360	1	Cluster-11054.51846	0
GO:0006281	DNA repair	biological_process	0.8791	1	2	129	1319	63360	1	Cluster-11054.68963	1	Cluster-11054.44294
GO:1902582	single-organism intracellular transport	biological_process	0.88043	1	3	129	2714	63360	1	Cluster-11054.51870	2	Cluster-11054.44742,Cluster-11054.72896
GO:1902600	hydrogen ion transmembrane transport	biological_process	0.88261	1	1	129	1049	63360	0		1	Cluster-11054.51840
GO:0016798	hydrolase activity, acting on glycosyl bonds	molecular_function	0.88635	1	1	129	869	63360	0		1	Cluster-11054.60253
GO:0016469	proton-transporting two-sector ATPase complex	cellular_component	0.89011	1	1	129	1073	63360	0		1	Cluster-11054.51840
GO:0006357	regulation of transcription from RNA polymerase II promoter	biological_process	0.89059	1	1	129	1039	63360	0		1	Cluster-11054.72896
GO:0031301	integral component of organelle membrane	cellular_component	0.89502	1	1	129	1331	63360	1	Cluster-11054.60858	0
GO:0031300	intrinsic component of organelle membrane	cellular_component	0.89532	1	1	129	1334	63360	1	Cluster-11054.60858	0
GO:0044281	small molecule metabolic process	biological_process	0.89555	1	15	129	9035	63360	6	Cluster-11054.54624,Cluster-11054.47736,Cluster-11054.51846,Cluster-11054.60858,Cluster-11054.40917,Cluster-11054.37506	9	Cluster-11054.71908,Cluster-11054.51840,Cluster-11054.68428,Cluster-11054.62863,Cluster-11054.23418,Cluster-11054.51502,Cluster-11054.33031,Cluster-11054.63374,Cluster-11054.7959
GO:0031967	organelle envelope	cellular_component	0.89762	1	2	129	2072	63360	0		2	Cluster-11054.63374,Cluster-11054.62863
GO:0006383	transcription from RNA polymerase III promoter	biological_process	0.90061	1	1	129	1533	63360	1	Cluster-11054.51846	0
GO:0009150	purine ribonucleotide metabolic process	biological_process	0.90093	1	2	129	1760	63360	1	Cluster-11054.47736	1	Cluster-11054.51840
GO:0031090	organelle membrane	cellular_component	0.90292	1	6	129	5033	63360	4	Cluster-11054.54666,Cluster-11054.60858,Cluster-11054.61581,Cluster-11054.44073	2	Cluster-11054.62863,Cluster-11054.63374
GO:0060089	molecular transducer activity	molecular_function	0.9034	1	4	129	3135	63360	2	Cluster-11054.34236,Cluster-11054.60858	2	Cluster-11054.31994,Cluster-11054.27844
GO:0030880	RNA polymerase complex	cellular_component	0.90393	1	2	129	2129	63360	1	Cluster-11054.51846	1	Cluster-11054.34159
GO:0031975	envelope	cellular_component	0.90393	1	2	129	2113	63360	0		2	Cluster-11054.63374,Cluster-11054.62863
GO:0009259	ribonucleotide metabolic process	biological_process	0.90566	1	2	129	1790	63360	1	Cluster-11054.47736	1	Cluster-11054.51840
GO:0046128	purine ribonucleoside metabolic process	biological_process	0.90692	1	2	129	1818	63360	1	Cluster-11054.47736	1	Cluster-11054.51840
GO:0042278	purine nucleoside metabolic process	biological_process	0.90707	1	2	129	1820	63360	1	Cluster-11054.47736	1	Cluster-11054.51840
GO:0012505	endomembrane system	cellular_component	0.90771	1	5	129	4368	63360	3	Cluster-11054.44073,Cluster-11054.54666,Cluster-11054.60858	2	Cluster-11054.60253,Cluster-11054.44742
GO:0006974	cellular response to DNA damage stimulus	biological_process	0.90797	1	2	129	1476	63360	1	Cluster-11054.68963	1	Cluster-11054.44294
GO:0004872	receptor activity	molecular_function	0.90849	1	3	129	2641	63360	1	Cluster-11054.60858	2	Cluster-11054.31994,Cluster-11054.27844
GO:0016043	cellular component organization	biological_process	0.90854	1	11	129	7429	63360	6	Cluster-11054.51870,Cluster-11054.44073,Cluster-11054.61581,Cluster-11054.50981,Cluster-11054.29570,Cluster-11054.23943	5	Cluster-11054.59630,Cluster-11054.47269,Cluster-11054.33031,Cluster-11054.72896,Cluster-11054.31051
GO:0048869	cellular developmental process	biological_process	0.91208	1	1	129	1059	63360	1	Cluster-11054.50981	0
GO:0009119	ribonucleoside metabolic process	biological_process	0.91444	1	2	129	1866	63360	1	Cluster-11054.47736	1	Cluster-11054.51840
GO:0044710	single-organism metabolic process	biological_process	0.91487	1	28	129	15480	63360	14	Cluster-11054.47736,Cluster-11054.45822,Cluster-11054.57109,Cluster-11054.51846,Cluster-11054.13138,Cluster-11054.54952,Cluster-11054.40552,Cluster-11054.68963,Cluster-11054.37506,Cluster-11054.54624,Cluster-11054.60858,Cluster-11054.29570,Cluster-11054.44073,Cluster-11054.40917	14	Cluster-11054.71908,Cluster-11054.62863,Cluster-11054.63374,Cluster-11054.33031,Cluster-11054.69424,Cluster-11054.68428,Cluster-11054.51840,Cluster-11054.60253,Cluster-11054.23418,Cluster-11054.48563,Cluster-11054.44294,Cluster-11054.7959,Cluster-11054.51502,Cluster-11054.22506
GO:0040011	locomotion	biological_process	0.91492	1	1	129	1190	63360	1	Cluster-11054.51870	0
GO:0044427	chromosomal part	cellular_component	0.92027	1	2	129	2048	63360	2	Cluster-11054.39485,Cluster-11054.39487	0
GO:0005783	endoplasmic reticulum	cellular_component	0.92112	1	3	129	3274	63360	2	Cluster-11054.60858,Cluster-11054.44073	1	Cluster-11054.60253
GO:0019058	viral life cycle	biological_process	0.92535	1	1	129	1131	63360	0		1	Cluster-11054.42540
GO:0009116	nucleoside metabolic process	biological_process	0.92777	1	2	129	1938	63360	1	Cluster-11054.47736	1	Cluster-11054.51840
GO:1901657	glycosyl compound metabolic process	biological_process	0.92874	1	2	129	1948	63360	1	Cluster-11054.47736	1	Cluster-11054.51840
GO:0098588	bounding membrane of organelle	cellular_component	0.92977	1	4	129	4003	63360	4	Cluster-11054.60858,Cluster-11054.54666,Cluster-11054.44073,Cluster-11054.61581	0
GO:0033554	cellular response to stress	biological_process	0.93019	1	3	129	2669	63360	2	Cluster-11054.68963,Cluster-11054.60858	1	Cluster-11054.44294
GO:0019867	outer membrane	cellular_component	0.93968	1	1	129	1424	63360	0		1	Cluster-11054.41707
GO:0070013	intracellular organelle lumen	cellular_component	0.94157	1	5	129	4756	63360	2	Cluster-11054.51846,Cluster-11054.45313	3	Cluster-11054.34159,Cluster-11054.24956,Cluster-11054.72896
GO:0043233	organelle lumen	cellular_component	0.9423	1	5	129	4767	63360	2	Cluster-11054.45313,Cluster-11054.51846	3	Cluster-11054.72896,Cluster-11054.34159,Cluster-11054.24956
GO:0005789	endoplasmic reticulum membrane	cellular_component	0.94278	1	2	129	2680	63360	2	Cluster-11054.44073,Cluster-11054.60858	0
GO:0031974	membrane-enclosed lumen	cellular_component	0.94581	1	5	129	4812	63360	2	Cluster-11054.51846,Cluster-11054.45313	3	Cluster-11054.72896,Cluster-11054.34159,Cluster-11054.24956
GO:0003735	structural constituent of ribosome	molecular_function	0.94683	1	1	129	1625	63360	0		1	Cluster-11054.24956
GO:0042175	nuclear outer membrane-endoplasmic reticulum membrane network	cellular_component	0.94693	1	2	129	2711	63360	2	Cluster-11054.60858,Cluster-11054.44073	0
GO:0004930	G-protein coupled receptor activity	molecular_function	0.94926	1	1	129	1620	63360	1	Cluster-11054.60858	0
GO:0006820	anion transport	biological_process	0.95161	1	1	129	1662	63360	1	Cluster-11054.60858	0
GO:0006091	generation of precursor metabolites and energy	biological_process	0.95165	1	1	129	1383	63360	1	Cluster-11054.47736	0
GO:0005694	chromosome	cellular_component	0.95258	1	2	129	2298	63360	2	Cluster-11054.39485,Cluster-11054.39487	0
GO:0070887	cellular response to chemical stimulus	biological_process	0.95348	1	1	129	1742	63360	1	Cluster-11054.60858	0
GO:0042221	response to chemical	biological_process	0.95814	1	2	129	2619	63360	1	Cluster-11054.60858	1	Cluster-11054.69607
GO:0003899	DNA-directed RNA polymerase activity	molecular_function	0.96102	1	1	129	1982	63360	1	Cluster-11054.51846	0
GO:0044767	single-organism developmental process	biological_process	0.96651	1	2	129	2231	63360	2	Cluster-11054.37559,Cluster-11054.50981	0
GO:0007275	multicellular organismal development	biological_process	0.96733	1	1	129	1523	63360	1	Cluster-11054.37559	0
GO:0043232	intracellular non-membrane-bounded organelle	cellular_component	0.97021	1	10	129	8403	63360	7	Cluster-11054.39485,Cluster-11054.44711,Cluster-11054.39487,Cluster-11054.40313,Cluster-11054.51870,Cluster-11054.23943,Cluster-11054.51846	3	Cluster-11054.24956,Cluster-11054.72896,Cluster-11054.51322
GO:1901566	organonitrogen compound biosynthetic process	biological_process	0.971	1	6	129	5343	63360	1	Cluster-11054.54624	5	Cluster-11054.80512,Cluster-11054.51840,Cluster-11054.63374,Cluster-11054.62863,Cluster-11054.24956
GO:0031981	nuclear lumen	cellular_component	0.97183	1	4	129	4545	63360	2	Cluster-11054.51846,Cluster-11054.45313	2	Cluster-11054.34159,Cluster-11054.72896
GO:0032502	developmental process	biological_process	0.97317	1	2	129	2344	63360	2	Cluster-11054.37559,Cluster-11054.50981	0
GO:0043228	non-membrane-bounded organelle	cellular_component	0.97358	1	10	129	8520	63360	7	Cluster-11054.51846,Cluster-11054.23943,Cluster-11054.51870,Cluster-11054.44711,Cluster-11054.39487,Cluster-11054.40313,Cluster-11054.39485	3	Cluster-11054.51322,Cluster-11054.72896,Cluster-11054.24956
GO:0006206	pyrimidine nucleobase metabolic process	biological_process	0.97399	1	1	129	2118	63360	1	Cluster-11054.51846	0
GO:0071840	cellular component organization or biogenesis	biological_process	0.97553	1	12	129	9476	63360	6	Cluster-11054.50981,Cluster-11054.29570,Cluster-11054.23943,Cluster-11054.44073,Cluster-11054.51870,Cluster-11054.61581	6	Cluster-11054.72896,Cluster-11054.31051,Cluster-11054.24956,Cluster-11054.33031,Cluster-11054.47269,Cluster-11054.59630
GO:0072527	pyrimidine-containing compound metabolic process	biological_process	0.97818	1	1	129	2183	63360	1	Cluster-11054.51846	0
GO:0034062	RNA polymerase activity	molecular_function	0.97893	1	1	129	2179	63360	1	Cluster-11054.51846	0
GO:0042254	ribosome biogenesis	biological_process	0.97898	1	1	129	2074	63360	0		1	Cluster-11054.24956
GO:0022613	ribonucleoprotein complex biogenesis	biological_process	0.98118	1	1	129	2126	63360	0		1	Cluster-11054.24956
GO:0005840	ribosome	cellular_component	0.98124	1	1	129	2300	63360	0		1	Cluster-11054.24956
GO:0030529	ribonucleoprotein complex	cellular_component	0.98169	1	2	129	3285	63360	0		2	Cluster-11054.33031,Cluster-11054.24956
GO:0005730	nucleolus	cellular_component	0.98427	1	1	129	2522	63360	1	Cluster-11054.51846	0
GO:0004871	signal transducer activity	molecular_function	0.98499	1	2	129	2820	63360	2	Cluster-11054.60858,Cluster-11054.34236	0
GO:0004888	transmembrane signaling receptor activity	molecular_function	0.98718	1	1	129	2107	63360	1	Cluster-11054.60858	0
GO:1901564	organonitrogen compound metabolic process	biological_process	0.99021	1	15	129	11769	63360	7	Cluster-11054.60858,Cluster-11054.51846,Cluster-11054.47736,Cluster-11054.54624,Cluster-11054.57109,Cluster-11054.37506,Cluster-11054.40917	8	Cluster-11054.51840,Cluster-11054.24956,Cluster-11054.80512,Cluster-11054.63374,Cluster-11054.7959,Cluster-11054.33031,Cluster-11054.86199,Cluster-11054.62863
GO:0038023	signaling receptor activity	molecular_function	0.99233	1	1	129	2324	63360	1	Cluster-11054.60858	0
GO:0006412	translation	biological_process	0.99318	1	1	129	2782	63360	0		1	Cluster-11054.24956
GO:0043043	peptide biosynthetic process	biological_process	0.99475	1	1	129	2859	63360	0		1	Cluster-11054.24956
GO:0006518	peptide metabolic process	biological_process	0.99669	1	1	129	3055	63360	0		1	Cluster-11054.24956
GO:0043604	amide biosynthetic process	biological_process	0.99797	1	1	129	3187	63360	0		1	Cluster-11054.24956
GO:0043603	cellular amide metabolic process	biological_process	0.9992	1	1	129	3517	63360	0		1	Cluster-11054.24956
