# Supplementary material for: Screening of the candidate genes related to low-temperature tolerance of Fenneropenaeus chinensis based on high-throughput transcriptome sequencing
Source: PLoS One. 2019 Apr 8;14(4):e0211182. doi: 10.1371/journal.pone.0211182 (PMC6453463; doi:10.1371/journal.pone.0211182)
Supplement: S1 File — (ZIP) [file pone.0211182.s001.zip › Fc-low-tem-SNP-GO/DEG_GOenrichment/11.1.GOenrichment/LvsN_down.DEG_GO_enrichment_result.xls]

GO_accession	Description	Term_type	Over_represented_pValue	Corrected_pValue	DEG_item	DEG_list	Bg_item	Bg_list	Gene_names
GO:0016810	hydrolase activity, acting on carbon-nitrogen (but not peptide) bonds	molecular_function	0.00055113	1	4	53	309	63360	Cluster-11054.86199,Cluster-11054.62863,Cluster-11054.33031,Cluster-11054.63374
GO:0016814	hydrolase activity, acting on carbon-nitrogen (but not peptide) bonds, in cyclic amidines	molecular_function	0.00090963	1	3	53	99	63360	Cluster-11054.63374,Cluster-11054.33031,Cluster-11054.62863
GO:0004643	phosphoribosylaminoimidazolecarboxamide formyltransferase activity	molecular_function	0.0011933	1	2	53	17	63360	Cluster-11054.63374,Cluster-11054.62863
GO:0003937	IMP cyclohydrolase activity	molecular_function	0.0012183	1	2	53	18	63360	Cluster-11054.63374,Cluster-11054.62863
GO:0016742	hydroxymethyl-, formyl- and related transferase activity	molecular_function	0.0021081	1	2	53	33	63360	Cluster-11054.63374,Cluster-11054.62863
GO:0042720	mitochondrial inner membrane peptidase complex	cellular_component	0.0027362	1	2	53	43	63360	Cluster-11054.63374,Cluster-11054.62863
GO:0005157	macrophage colony-stimulating factor receptor binding	molecular_function	0.0040483	1	1	53	4	63360	Cluster-11054.60253
GO:0019238	cyclohydrolase activity	molecular_function	0.0072225	1	2	53	53	63360	Cluster-11054.63374,Cluster-11054.62863
GO:0004045	aminoacyl-tRNA hydrolase activity	molecular_function	0.0095213	1	1	53	16	63360	Cluster-11054.52995
GO:0042575	DNA polymerase complex	cellular_component	0.010724	1	3	53	562	63360	Cluster-11054.42540,Cluster-11054.33031,Cluster-11054.69607
GO:0019050	suppression by virus of host apoptotic process	biological_process	0.011242	1	1	53	20	63360	Cluster-11054.52995
GO:0033668	negative regulation by symbiont of host apoptotic process	biological_process	0.011242	1	1	53	20	63360	Cluster-11054.52995
GO:0052041	negative regulation by symbiont of host programmed cell death	biological_process	0.011242	1	1	53	20	63360	Cluster-11054.52995
GO:0052490	negative regulation by organism of programmed cell death in other organism involved in symbiotic interaction	biological_process	0.011242	1	1	53	20	63360	Cluster-11054.52995
GO:0004631	phosphomevalonate kinase activity	molecular_function	0.011663	1	1	53	7	63360	Cluster-11054.23418
GO:0006274	DNA replication termination	biological_process	0.012021	1	1	53	10	63360	Cluster-11054.72896
GO:0030904	retromer complex	cellular_component	0.012864	1	1	53	11	63360	Cluster-11054.44742
GO:0039526	modulation by virus of host apoptotic process	biological_process	0.013386	1	1	53	22	63360	Cluster-11054.52995
GO:0044531	modulation of programmed cell death in other organism	biological_process	0.013386	1	1	53	22	63360	Cluster-11054.52995
GO:0044532	modulation of apoptotic process in other organism	biological_process	0.013386	1	1	53	22	63360	Cluster-11054.52995
GO:0052040	modulation by symbiont of host programmed cell death	biological_process	0.013386	1	1	53	22	63360	Cluster-11054.52995
GO:0052150	modulation by symbiont of host apoptotic process	biological_process	0.013386	1	1	53	22	63360	Cluster-11054.52995
GO:0052248	modulation of programmed cell death in other organism involved in symbiotic interaction	biological_process	0.013386	1	1	53	22	63360	Cluster-11054.52995
GO:0052433	modulation by organism of apoptotic process in other organism involved in symbiotic interaction	biological_process	0.013386	1	1	53	22	63360	Cluster-11054.52995
GO:0090266	regulation of mitotic cell cycle spindle assembly checkpoint	biological_process	0.01592	1	1	53	11	63360	Cluster-11054.33031
GO:1903504	regulation of mitotic spindle checkpoint	biological_process	0.01592	1	1	53	11	63360	Cluster-11054.33031
GO:0090231	regulation of spindle checkpoint	biological_process	0.016382	1	1	53	12	63360	Cluster-11054.33031
GO:1901976	regulation of cell cycle checkpoint	biological_process	0.016382	1	1	53	12	63360	Cluster-11054.33031
GO:0006066	alcohol metabolic process	biological_process	0.018859	1	2	53	265	63360	Cluster-11054.23418,Cluster-11054.71908
GO:0015097	mercury ion transmembrane transporter activity	molecular_function	0.021011	1	1	53	14	63360	Cluster-11054.69607
GO:0015694	mercury ion transport	biological_process	0.021011	1	1	53	14	63360	Cluster-11054.69607
GO:0050787	detoxification of mercury ion	biological_process	0.021011	1	1	53	14	63360	Cluster-11054.69607
GO:0061687	detoxification of inorganic compound	biological_process	0.021993	1	1	53	16	63360	Cluster-11054.69607
GO:0004499	N,N-dimethylaniline monooxygenase activity	molecular_function	0.022269	1	1	53	19	63360	Cluster-11054.51502
GO:0046689	response to mercury ion	biological_process	0.022473	1	1	53	16	63360	Cluster-11054.69607
GO:0006695	cholesterol biosynthetic process	biological_process	0.022931	1	1	53	23	63360	Cluster-11054.23418
GO:0098754	detoxification	biological_process	0.023141	1	1	53	18	63360	Cluster-11054.69607
GO:0016126	sterol biosynthetic process	biological_process	0.024225	1	1	53	25	63360	Cluster-11054.23418
GO:1902653	secondary alcohol biosynthetic process	biological_process	0.024225	1	1	53	25	63360	Cluster-11054.23418
GO:0019538	protein metabolic process	biological_process	0.024333	1	16	53	11252	63360	Cluster-11054.72896,Cluster-11054.33600,Cluster-11054.53370,Cluster-11054.24956,Cluster-11054.71908,Cluster-11054.33031,Cluster-11054.46692,Cluster-11054.64727,Cluster-11054.27844,Cluster-11054.51840,Cluster-11054.48110,Cluster-11054.80512,Cluster-11054.31281,Cluster-11054.60253,Cluster-11054.74929,Cluster-11054.47269
GO:0005861	troponin complex	cellular_component	0.025708	1	1	53	43	63360	Cluster-11054.51322
GO:0005865	striated muscle thin filament	cellular_component	0.025708	1	1	53	43	63360	Cluster-11054.51322
GO:1901615	organic hydroxy compound metabolic process	biological_process	0.025813	1	2	53	314	63360	Cluster-11054.23418,Cluster-11054.71908
GO:0036379	myofilament	cellular_component	0.026154	1	1	53	44	63360	Cluster-11054.51322
GO:0042147	retrograde transport, endosome to Golgi	biological_process	0.02653	1	1	53	30	63360	Cluster-11054.44742
GO:0050151	oleate hydratase activity	molecular_function	0.029268	1	1	53	13	63360	Cluster-11054.51502
GO:0005680	anaphase-promoting complex	cellular_component	0.030571	1	2	53	304	63360	Cluster-11054.47269,Cluster-11054.33031
GO:0000152	nuclear ubiquitin ligase complex	cellular_component	0.031196	1	2	53	307	63360	Cluster-11054.47269,Cluster-11054.33031
GO:0051259	protein oligomerization	biological_process	0.031528	1	2	53	301	63360	Cluster-11054.59630,Cluster-11054.47269
GO:1990267	response to transition metal nanoparticle	biological_process	0.031614	1	1	53	30	63360	Cluster-11054.69607
GO:0031461	cullin-RING ubiquitin ligase complex	cellular_component	0.032028	1	2	53	313	63360	Cluster-11054.47269,Cluster-11054.33031
GO:0008061	chitin binding	molecular_function	0.032117	1	2	53	448	63360	Cluster-11054.86199,Cluster-11054.27844
GO:0019054	modulation by virus of host process	biological_process	0.03543	1	1	53	53	63360	Cluster-11054.52995
GO:0044068	modulation by symbiont of host cellular process	biological_process	0.03543	1	1	53	53	63360	Cluster-11054.52995
GO:0046165	alcohol biosynthetic process	biological_process	0.036152	1	1	53	45	63360	Cluster-11054.23418
GO:0004000	adenosine deaminase activity	molecular_function	0.0386	1	1	53	26	63360	Cluster-11054.33031
GO:0019229	regulation of vasoconstriction	biological_process	0.038745	1	1	53	35	63360	Cluster-11054.48563
GO:0042310	vasoconstriction	biological_process	0.039289	1	1	53	36	63360	Cluster-11054.48563
GO:0050660	flavin adenine dinucleotide binding	molecular_function	0.039684	1	2	53	303	63360	Cluster-11054.51502,Cluster-11054.22506
GO:0071988	protein localization to spindle pole body	biological_process	0.040323	1	1	53	43	63360	Cluster-11054.31051
GO:0006164	purine nucleotide biosynthetic process	biological_process	0.040867	1	3	53	824	63360	Cluster-11054.63374,Cluster-11054.51840,Cluster-11054.62863
GO:0044380	protein localization to cytoskeleton	biological_process	0.041426	1	1	53	44	63360	Cluster-11054.31051
GO:0072698	protein localization to microtubule cytoskeleton	biological_process	0.041426	1	1	53	44	63360	Cluster-11054.31051
GO:0008203	cholesterol metabolic process	biological_process	0.042042	1	1	53	40	63360	Cluster-11054.23418
GO:0030017	sarcomere	cellular_component	0.043025	1	1	53	53	63360	Cluster-11054.51322
GO:0044449	contractile fiber part	cellular_component	0.043025	1	1	53	53	63360	Cluster-11054.51322
GO:1902652	secondary alcohol metabolic process	biological_process	0.043311	1	1	53	42	63360	Cluster-11054.23418
GO:0030016	myofibril	cellular_component	0.04391	1	1	53	55	63360	Cluster-11054.51322
GO:0043292	contractile fiber	cellular_component	0.04391	1	1	53	55	63360	Cluster-11054.51322
GO:0016709	oxidoreductase activity, acting on paired donors, with incorporation or reduction of molecular oxygen, NAD(P)H as one donor, and incorporation of one atom of oxygen	molecular_function	0.044053	1	1	53	36	63360	Cluster-11054.51502
GO:0008948	oxaloacetate decarboxylase activity	molecular_function	0.044456	1	3	53	1103	63360	Cluster-11054.62863,Cluster-11054.7959,Cluster-11054.63374
GO:0071436	sodium ion export	biological_process	0.044456	1	3	53	1103	63360	Cluster-11054.7959,Cluster-11054.62863,Cluster-11054.63374
GO:0035725	sodium ion transmembrane transport	biological_process	0.044659	1	3	53	1106	63360	Cluster-11054.7959,Cluster-11054.62863,Cluster-11054.63374
GO:0004564	beta-fructofuranosidase activity	molecular_function	0.044727	1	1	53	63	63360	Cluster-11054.60253
GO:0004575	sucrose alpha-glucosidase activity	molecular_function	0.044727	1	1	53	63	63360	Cluster-11054.60253
GO:0072522	purine-containing compound biosynthetic process	biological_process	0.044835	1	3	53	866	63360	Cluster-11054.62863,Cluster-11054.51840,Cluster-11054.63374
GO:0000151	ubiquitin ligase complex	cellular_component	0.045006	1	2	53	353	63360	Cluster-11054.33031,Cluster-11054.47269
GO:0017177	glucosidase II complex	cellular_component	0.045206	1	1	53	64	63360	Cluster-11054.60253
GO:0050840	extracellular matrix binding	molecular_function	0.045218	1	1	53	59	63360	Cluster-11054.41707
GO:0090599	alpha-glucosidase activity	molecular_function	0.046114	1	1	53	66	63360	Cluster-11054.60253
GO:0050880	regulation of blood vessel size	biological_process	0.046537	1	1	53	49	63360	Cluster-11054.48563
GO:0035150	regulation of tube size	biological_process	0.046973	1	1	53	50	63360	Cluster-11054.48563
GO:0003887	DNA-directed DNA polymerase activity	molecular_function	0.047041	1	2	53	400	63360	Cluster-11054.33031,Cluster-11054.69607
GO:0006461	protein complex assembly	biological_process	0.047057	1	4	53	1588	63360	Cluster-11054.72896,Cluster-11054.31051,Cluster-11054.47269,Cluster-11054.59630
GO:0042981	regulation of apoptotic process	biological_process	0.047157	1	2	53	435	63360	Cluster-21276.0,Cluster-11054.52995
GO:0070271	protein complex biogenesis	biological_process	0.04717	1	4	53	1590	63360	Cluster-11054.47269,Cluster-11054.59630,Cluster-11054.72896,Cluster-11054.31051
GO:0015926	glucosidase activity	molecular_function	0.047293	1	1	53	68	63360	Cluster-11054.60253
GO:0043067	regulation of programmed cell death	biological_process	0.047386	1	2	53	437	63360	Cluster-11054.52995,Cluster-21276.0
GO:0003018	vascular process in circulatory system	biological_process	0.04789	1	1	53	51	63360	Cluster-11054.48563
GO:0000314	organellar small ribosomal subunit	cellular_component	0.047912	1	1	53	72	63360	Cluster-11054.24956
GO:0005763	mitochondrial small ribosomal subunit	cellular_component	0.047912	1	1	53	72	63360	Cluster-11054.24956
GO:0004026	alcohol O-acetyltransferase activity	molecular_function	0.048537	1	1	53	59	63360	Cluster-11054.71908
GO:0034318	alcohol O-acyltransferase activity	molecular_function	0.048537	1	1	53	59	63360	Cluster-11054.71908
GO:0019048	modulation by virus of host morphology or physiology	biological_process	0.049493	1	2	53	410	63360	Cluster-11054.52995,Cluster-11054.7959
GO:0010941	regulation of cell death	biological_process	0.049727	1	2	53	453	63360	Cluster-11054.52995,Cluster-21276.0
GO:1903522	regulation of blood circulation	biological_process	0.049942	1	1	53	50	63360	Cluster-11054.48563
GO:0006777	Mo-molybdopterin cofactor biosynthetic process	biological_process	0.050482	1	1	53	52	63360	Cluster-11054.80512
GO:0019720	Mo-molybdopterin cofactor metabolic process	biological_process	0.050482	1	1	53	52	63360	Cluster-11054.80512
GO:0019722	calcium-mediated signaling	biological_process	0.050503	1	1	53	52	63360	Cluster-11054.58508
GO:0019932	second-messenger-mediated signaling	biological_process	0.051902	1	1	53	55	63360	Cluster-11054.58508
GO:0016125	sterol metabolic process	biological_process	0.053493	1	1	53	63	63360	Cluster-11054.23418
GO:0044003	modification by symbiont of host morphology or physiology	biological_process	0.053838	1	2	53	438	63360	Cluster-11054.52995,Cluster-11054.7959
GO:0010038	response to metal ion	biological_process	0.055301	1	1	53	74	63360	Cluster-11054.69607
GO:0006508	proteolysis	biological_process	0.055437	1	6	53	3179	63360	Cluster-11054.27844,Cluster-11054.33600,Cluster-11054.33031,Cluster-11054.64727,Cluster-11054.53370,Cluster-11054.31281
GO:0032324	molybdopterin cofactor biosynthetic process	biological_process	0.05563	1	1	53	61	63360	Cluster-11054.80512
GO:0043545	molybdopterin cofactor metabolic process	biological_process	0.05563	1	1	53	61	63360	Cluster-11054.80512
GO:0015935	small ribosomal subunit	cellular_component	0.056587	1	1	53	90	63360	Cluster-11054.24956
GO:0051817	modification of morphology or physiology of other organism involved in symbiotic interaction	biological_process	0.056886	1	2	53	451	63360	Cluster-11054.52995,Cluster-11054.7959
GO:0044057	regulation of system process	biological_process	0.057773	1	1	53	66	63360	Cluster-11054.48563
GO:0090407	organophosphate biosynthetic process	biological_process	0.058429	1	4	53	1620	63360	Cluster-11054.62863,Cluster-11054.51840,Cluster-11054.80512,Cluster-11054.63374
GO:0016413	O-acetyltransferase activity	molecular_function	0.058501	1	1	53	67	63360	Cluster-11054.71908
GO:0051189	prosthetic group metabolic process	biological_process	0.05908	1	1	53	69	63360	Cluster-11054.80512
GO:0035821	modification of morphology or physiology of other organism	biological_process	0.059433	1	2	53	466	63360	Cluster-11054.7959,Cluster-11054.52995
GO:0034061	DNA polymerase activity	molecular_function	0.059901	1	2	53	454	63360	Cluster-11054.69607,Cluster-11054.33031
GO:0019239	deaminase activity	molecular_function	0.060847	1	1	53	58	63360	Cluster-11054.33031
GO:0006560	proline metabolic process	biological_process	0.062327	1	3	53	1234	63360	Cluster-11054.7959,Cluster-11054.62863,Cluster-11054.63374
GO:0071822	protein complex subunit organization	biological_process	0.062422	1	4	53	1761	63360	Cluster-11054.72896,Cluster-11054.31051,Cluster-11054.59630,Cluster-11054.47269
GO:0009166	nucleotide catabolic process	biological_process	0.062559	1	1	53	62	63360	Cluster-11054.68428
GO:0006525	arginine metabolic process	biological_process	0.062972	1	3	53	1242	63360	Cluster-11054.63374,Cluster-11054.62863,Cluster-11054.7959
GO:0003013	circulatory system process	biological_process	0.063917	1	1	53	74	63360	Cluster-11054.48563
GO:0008015	blood circulation	biological_process	0.063917	1	1	53	74	63360	Cluster-11054.48563
GO:0032787	monocarboxylic acid metabolic process	biological_process	0.06427	1	4	53	1889	63360	Cluster-11054.7959,Cluster-11054.62863,Cluster-11054.51502,Cluster-11054.63374
GO:1901292	nucleoside phosphate catabolic process	biological_process	0.065521	1	1	53	68	63360	Cluster-11054.68428
GO:0005044	scavenger receptor activity	molecular_function	0.065635	1	1	53	66	63360	Cluster-11054.27844
GO:0038024	cargo receptor activity	molecular_function	0.066673	1	1	53	68	63360	Cluster-11054.27844
GO:0009636	response to toxic substance	biological_process	0.068025	1	1	53	79	63360	Cluster-11054.69607
GO:1901617	organic hydroxy compound biosynthetic process	biological_process	0.068626	1	1	53	86	63360	Cluster-11054.23418
GO:0030474	spindle pole body duplication	biological_process	0.069539	1	1	53	88	63360	Cluster-11054.31051
GO:0051300	spindle pole body organization	biological_process	0.069539	1	1	53	88	63360	Cluster-11054.31051
GO:0000313	organellar ribosome	cellular_component	0.070685	1	1	53	113	63360	Cluster-11054.24956
GO:0005761	mitochondrial ribosome	cellular_component	0.070685	1	1	53	113	63360	Cluster-11054.24956
GO:0070647	protein modification by small protein conjugation or removal	biological_process	0.072328	1	3	53	895	63360	Cluster-11054.47269,Cluster-11054.33031,Cluster-11054.53370
GO:0044699	single-organism process	biological_process	0.072441	1	33	53	30405	63360	Cluster-11054.44294,Cluster-11054.63374,Cluster-11054.80512,Cluster-21276.0,Cluster-11054.27844,Cluster-11054.59630,Cluster-11054.44742,Cluster-11054.51502,Cluster-11054.60253,Cluster-11054.62863,Cluster-11054.22506,Cluster-11054.72896,Cluster-11054.34159,Cluster-11054.74407,Cluster-11054.69424,Cluster-11054.58508,Cluster-11054.43962,Cluster-11054.31051,Cluster-11054.48563,Cluster-11054.51840,Clu…
GO:0065003	macromolecular complex assembly	biological_process	0.07265	1	4	53	1866	63360	Cluster-11054.31051,Cluster-11054.72896,Cluster-11054.47269,Cluster-11054.59630
GO:0009165	nucleotide biosynthetic process	biological_process	0.073603	1	3	53	1009	63360	Cluster-11054.63374,Cluster-11054.51840,Cluster-11054.62863
GO:1901293	nucleoside phosphate biosynthetic process	biological_process	0.073603	1	3	53	1009	63360	Cluster-11054.51840,Cluster-11054.63374,Cluster-11054.62863
GO:0016831	carboxy-lyase activity	molecular_function	0.074116	1	3	53	1324	63360	Cluster-11054.63374,Cluster-11054.7959,Cluster-11054.62863
GO:0008033	tRNA processing	biological_process	0.074221	1	3	53	1021	63360	Cluster-11054.22506,Cluster-11054.51502,Cluster-11054.80512
GO:0006090	pyruvate metabolic process	biological_process	0.074425	1	3	53	1293	63360	Cluster-11054.7959,Cluster-11054.62863,Cluster-11054.63374
GO:0006457	protein folding	biological_process	0.075516	1	2	53	589	63360	Cluster-11054.72896,Cluster-11054.74929
GO:0016829	lyase activity	molecular_function	0.076705	1	4	53	1976	63360	Cluster-11054.7959,Cluster-11054.62863,Cluster-11054.51502,Cluster-11054.63374
GO:0008277	regulation of G-protein coupled receptor protein signaling pathway	biological_process	0.080829	1	1	53	68	63360	Cluster-11054.34159
GO:0009064	glutamine family amino acid metabolic process	biological_process	0.081181	1	3	53	1354	63360	Cluster-11054.63374,Cluster-11054.7959,Cluster-11054.62863
GO:0016830	carbon-carbon lyase activity	molecular_function	0.084643	1	3	53	1397	63360	Cluster-11054.63374,Cluster-11054.62863,Cluster-11054.7959
GO:0006915	apoptotic process	biological_process	0.084652	1	2	53	608	63360	Cluster-11054.52995,Cluster-21276.0
GO:0012501	programmed cell death	biological_process	0.084931	1	2	53	610	63360	Cluster-21276.0,Cluster-11054.52995
GO:0010035	response to inorganic substance	biological_process	0.086994	1	1	53	124	63360	Cluster-11054.69607
GO:0034654	nucleobase-containing compound biosynthetic process	biological_process	0.087081	1	13	53	9859	63360	Cluster-11054.80512,Cluster-11054.34159,Cluster-11054.63374,Cluster-11054.51840,Cluster-11054.27844,Cluster-11054.62863,Cluster-11054.44294,Cluster-11054.72896,Cluster-11054.69607,Cluster-11054.33031,Cluster-11054.7959,Cluster-11054.24956,Cluster-11054.51502
GO:0044238	primary metabolic process	biological_process	0.088826	1	30	53	28127	63360	Cluster-11054.51502,Cluster-11054.31281,Cluster-11054.7959,Cluster-11054.60253,Cluster-11054.42540,Cluster-11054.74929,Cluster-11054.47269,Cluster-11054.44294,Cluster-11054.64727,Cluster-11054.46692,Cluster-11054.86199,Cluster-11054.27844,Cluster-11054.48110,Cluster-11054.51840,Cluster-11054.63374,Cluster-11054.48563,Cluster-11054.80512,Cluster-11054.53370,Cluster-11054.69424,Cluster-11054.24956,…
GO:0031399	regulation of protein modification process	biological_process	0.090777	1	2	53	554	63360	Cluster-11054.33031,Cluster-11054.60253
GO:1901362	organic cyclic compound biosynthetic process	biological_process	0.091025	1	14	53	10893	63360	Cluster-11054.34159,Cluster-11054.63374,Cluster-11054.80512,Cluster-11054.27844,Cluster-11054.51840,Cluster-11054.23418,Cluster-11054.62863,Cluster-11054.72896,Cluster-11054.44294,Cluster-11054.33031,Cluster-11054.69607,Cluster-11054.24956,Cluster-11054.7959,Cluster-11054.51502
GO:0006468	protein phosphorylation	biological_process	0.092003	1	4	53	1539	63360	Cluster-11054.46692,Cluster-11054.51840,Cluster-11054.48110,Cluster-11054.60253
GO:0070206	protein trimerization	biological_process	0.092026	1	1	53	123	63360	Cluster-11054.47269
GO:0051262	protein tetramerization	biological_process	0.092484	1	1	53	85	63360	Cluster-11054.59630
GO:0044267	cellular protein metabolic process	biological_process	0.092534	1	11	53	7997	63360	Cluster-11054.47269,Cluster-11054.33031,Cluster-11054.74929,Cluster-11054.60253,Cluster-11054.24956,Cluster-11054.53370,Cluster-11054.80512,Cluster-11054.48110,Cluster-11054.51840,Cluster-11054.46692,Cluster-11054.72896
GO:0031023	microtubule organizing center organization	biological_process	0.092703	1	1	53	121	63360	Cluster-11054.31051
GO:0030337	DNA polymerase processivity factor activity	molecular_function	0.096043	1	1	53	149	63360	Cluster-11054.42540
GO:0016197	endosomal transport	biological_process	0.097285	1	1	53	102	63360	Cluster-11054.44742
GO:0006012	galactose metabolic process	biological_process	0.10107	1	1	53	128	63360	Cluster-11054.60253
GO:0008219	cell death	biological_process	0.10339	1	2	53	679	63360	Cluster-11054.52995,Cluster-21276.0
GO:0016265	death	biological_process	0.10339	1	2	53	679	63360	Cluster-11054.52995,Cluster-21276.0
GO:0004497	monooxygenase activity	molecular_function	0.10463	1	1	53	118	63360	Cluster-11054.51502
GO:0007094	mitotic spindle assembly checkpoint	biological_process	0.10518	1	1	53	117	63360	Cluster-11054.33031
GO:0033046	negative regulation of sister chromatid segregation	biological_process	0.10518	1	1	53	117	63360	Cluster-11054.33031
GO:0033048	negative regulation of mitotic sister chromatid segregation	biological_process	0.10518	1	1	53	117	63360	Cluster-11054.33031
GO:0045839	negative regulation of mitotic nuclear division	biological_process	0.10518	1	1	53	117	63360	Cluster-11054.33031
GO:0045841	negative regulation of mitotic metaphase/anaphase transition	biological_process	0.10518	1	1	53	117	63360	Cluster-11054.33031
GO:0051985	negative regulation of chromosome segregation	biological_process	0.10518	1	1	53	117	63360	Cluster-11054.33031
GO:0071173	spindle assembly checkpoint	biological_process	0.10518	1	1	53	117	63360	Cluster-11054.33031
GO:0071174	mitotic spindle checkpoint	biological_process	0.10518	1	1	53	117	63360	Cluster-11054.33031
GO:1902100	negative regulation of metaphase/anaphase transition of cell cycle	biological_process	0.10518	1	1	53	117	63360	Cluster-11054.33031
GO:1904666	regulation of ubiquitin protein ligase activity	biological_process	0.10518	1	1	53	117	63360	Cluster-11054.33031
GO:1904667	negative regulation of ubiquitin protein ligase activity	biological_process	0.10518	1	1	53	117	63360	Cluster-11054.33031
GO:2000816	negative regulation of mitotic sister chromatid separation	biological_process	0.10518	1	1	53	117	63360	Cluster-11054.33031
GO:0031577	spindle checkpoint	biological_process	0.1056	1	1	53	118	63360	Cluster-11054.33031
GO:0031329	regulation of cellular catabolic process	biological_process	0.107	1	2	53	590	63360	Cluster-11054.33031,Cluster-11054.72896
GO:0032435	negative regulation of proteasomal ubiquitin-dependent protein catabolic process	biological_process	0.107	1	1	53	119	63360	Cluster-11054.33031
GO:1901799	negative regulation of proteasomal protein catabolic process	biological_process	0.107	1	1	53	119	63360	Cluster-11054.33031
GO:1903051	negative regulation of proteolysis involved in cellular protein catabolic process	biological_process	0.10745	1	1	53	120	63360	Cluster-11054.33031
GO:0044391	ribosomal subunit	cellular_component	0.10848	1	1	53	169	63360	Cluster-11054.24956
GO:0000981	RNA polymerase II transcription factor activity, sequence-specific DNA binding	molecular_function	0.11108	1	1	53	139	63360	Cluster-11054.27844
GO:0051436	negative regulation of ubiquitin-protein ligase activity involved in mitotic cell cycle	biological_process	0.11156	1	1	53	130	63360	Cluster-11054.33031
GO:0050789	regulation of biological process	biological_process	0.11199	1	19	53	15739	63360	Cluster-11054.80512,Cluster-11054.48563,Cluster-21276.0,Cluster-11054.27844,Cluster-11054.58508,Cluster-11054.44294,Cluster-11054.60253,Cluster-11054.7959,Cluster-11054.31281,Cluster-11054.51502,Cluster-11054.34159,Cluster-11054.52995,Cluster-11054.72896,Cluster-11054.69607,Cluster-11054.33031,Cluster-11054.74407,Cluster-11054.31994,Cluster-11054.62179,Cluster-11054.63223
GO:0016272	prefoldin complex	cellular_component	0.11226	1	1	53	146	63360	Cluster-11054.72896
GO:0051439	regulation of ubiquitin-protein ligase activity involved in mitotic cell cycle	biological_process	0.11231	1	1	53	131	63360	Cluster-11054.33031
GO:0009894	regulation of catabolic process	biological_process	0.11256	1	2	53	612	63360	Cluster-11054.72896,Cluster-11054.33031
GO:0051352	negative regulation of ligase activity	biological_process	0.11263	1	1	53	132	63360	Cluster-11054.33031
GO:0051444	negative regulation of ubiquitin-protein transferase activity	biological_process	0.11263	1	1	53	132	63360	Cluster-11054.33031
GO:0001934	positive regulation of protein phosphorylation	biological_process	0.11335	1	1	53	143	63360	Cluster-11054.60253
GO:2001251	negative regulation of chromosome organization	biological_process	0.11425	1	1	53	133	63360	Cluster-11054.33031
GO:0051340	regulation of ligase activity	biological_process	0.11551	1	1	53	137	63360	Cluster-11054.33031
GO:1903363	negative regulation of cellular protein catabolic process	biological_process	0.1156	1	1	53	124	63360	Cluster-11054.33031
GO:0005759	mitochondrial matrix	cellular_component	0.11577	1	1	53	189	63360	Cluster-11054.24956
GO:0042327	positive regulation of phosphorylation	biological_process	0.11581	1	1	53	146	63360	Cluster-11054.60253
GO:0031397	negative regulation of protein ubiquitination	biological_process	0.11657	1	1	53	140	63360	Cluster-11054.33031
GO:0042177	negative regulation of protein catabolic process	biological_process	0.11664	1	1	53	126	63360	Cluster-11054.33031
GO:0008134	transcription factor binding	molecular_function	0.11678	1	2	53	622	63360	Cluster-11054.80512,Cluster-11054.72896
GO:0051438	regulation of ubiquitin-protein transferase activity	biological_process	0.11683	1	1	53	138	63360	Cluster-11054.33031
GO:1903321	negative regulation of protein modification by small protein conjugation or removal	biological_process	0.11705	1	1	53	141	63360	Cluster-11054.33031
GO:0015081	sodium ion transmembrane transporter activity	molecular_function	0.11855	1	3	53	1600	63360	Cluster-11054.62863,Cluster-11054.7959,Cluster-11054.63374
GO:0008374	O-acyltransferase activity	molecular_function	0.11884	1	1	53	119	63360	Cluster-11054.71908
GO:0005515	protein binding	molecular_function	0.1222	1	20	53	15722	63360	Cluster-11054.31281,Cluster-11054.74929,Cluster-11054.60095,Cluster-15469.0,Cluster-11054.47269,Cluster-11054.60253,Cluster-11054.44294,Cluster-11054.64727,Cluster-11054.80512,Cluster-11054.48563,Cluster-11054.27844,Cluster-11054.59630,Cluster-11054.45985,Cluster-11054.51840,Cluster-11054.62179,Cluster-11054.63223,Cluster-11054.68428,Cluster-11054.72896,Cluster-11054.39072,Cluster-11054.23418
GO:0031330	negative regulation of cellular catabolic process	biological_process	0.12242	1	1	53	135	63360	Cluster-11054.33031
GO:0051784	negative regulation of nuclear division	biological_process	0.12258	1	1	53	136	63360	Cluster-11054.33031
GO:0051701	interaction with host	biological_process	0.12272	1	2	53	732	63360	Cluster-11054.52995,Cluster-11054.7959
GO:0007093	mitotic cell cycle checkpoint	biological_process	0.12302	1	1	53	152	63360	Cluster-11054.33031
GO:0009895	negative regulation of catabolic process	biological_process	0.12443	1	1	53	139	63360	Cluster-11054.33031
GO:0034470	ncRNA processing	biological_process	0.12448	1	3	53	1362	63360	Cluster-11054.22506,Cluster-11054.51502,Cluster-11054.80512
GO:0050790	regulation of catalytic activity	biological_process	0.12583	1	3	53	1094	63360	Cluster-11054.74407,Cluster-11054.48563,Cluster-11054.33031
GO:0005126	cytokine receptor binding	molecular_function	0.12596	1	1	53	128	63360	Cluster-11054.60253
GO:0051782	negative regulation of cell division	biological_process	0.12603	1	1	53	142	63360	Cluster-11054.33031
GO:1901988	negative regulation of cell cycle phase transition	biological_process	0.12642	1	1	53	157	63360	Cluster-11054.33031
GO:1901991	negative regulation of mitotic cell cycle phase transition	biological_process	0.12642	1	1	53	157	63360	Cluster-11054.33031
GO:0031396	regulation of protein ubiquitination	biological_process	0.1265	1	1	53	158	63360	Cluster-11054.33031
GO:0071949	FAD binding	molecular_function	0.12656	1	1	53	113	63360	Cluster-11054.51502
GO:0098800	inner mitochondrial membrane protein complex	cellular_component	0.12681	1	2	53	703	63360	Cluster-11054.63374,Cluster-11054.62863
GO:1903320	regulation of protein modification by small protein conjugation or removal	biological_process	0.12692	1	1	53	159	63360	Cluster-11054.33031
GO:0046914	transition metal ion binding	molecular_function	0.12794	1	8	53	5070	63360	Cluster-11054.74929,Cluster-11054.33031,Cluster-11054.47269,Cluster-11054.60095,Cluster-11054.69607,Cluster-11054.22506,Cluster-11054.27844,Cluster-11054.70172
GO:0008284	positive regulation of cell proliferation	biological_process	0.12807	1	1	53	165	63360	Cluster-11054.60253
GO:0007165	signal transduction	biological_process	0.12865	1	11	53	7799	63360	Cluster-11054.72896,Cluster-11054.58508,Cluster-11054.27844,Cluster-11054.80512,Cluster-11054.34159,Cluster-11054.62179,Cluster-11054.63223,Cluster-11054.31281,Cluster-11054.74407,Cluster-11054.31994,Cluster-11054.60253
GO:0030071	regulation of mitotic metaphase/anaphase transition	biological_process	0.12908	1	1	53	156	63360	Cluster-11054.33031
GO:1902099	regulation of metaphase/anaphase transition of cell cycle	biological_process	0.12908	1	1	53	156	63360	Cluster-11054.33031
GO:0006694	steroid biosynthetic process	biological_process	0.12983	1	1	53	175	63360	Cluster-11054.23418
GO:0008270	zinc ion binding	molecular_function	0.12983	1	7	53	4135	63360	Cluster-11054.47269,Cluster-11054.69607,Cluster-11054.60095,Cluster-11054.74929,Cluster-11054.33031,Cluster-11054.70172,Cluster-11054.27844
GO:0007156	homophilic cell adhesion via plasma membrane adhesion molecules	biological_process	0.13044	1	1	53	118	63360	Cluster-11054.39072
GO:0098662	inorganic cation transmembrane transport	biological_process	0.13117	1	4	53	2561	63360	Cluster-11054.51840,Cluster-11054.63374,Cluster-11054.62863,Cluster-11054.7959
GO:0045930	negative regulation of mitotic cell cycle	biological_process	0.13146	1	1	53	167	63360	Cluster-11054.33031
GO:0007091	metaphase/anaphase transition of mitotic cell cycle	biological_process	0.13151	1	1	53	158	63360	Cluster-11054.33031
GO:0010965	regulation of mitotic sister chromatid separation	biological_process	0.13151	1	1	53	158	63360	Cluster-11054.33031
GO:0033045	regulation of sister chromatid segregation	biological_process	0.13151	1	1	53	158	63360	Cluster-11054.33031
GO:0033047	regulation of mitotic sister chromatid segregation	biological_process	0.13151	1	1	53	158	63360	Cluster-11054.33031
GO:0044784	metaphase/anaphase transition of cell cycle	biological_process	0.13151	1	1	53	158	63360	Cluster-11054.33031
GO:0051306	mitotic sister chromatid separation	biological_process	0.13151	1	1	53	158	63360	Cluster-11054.33031
GO:0044700	single organism signaling	biological_process	0.13175	1	11	53	7851	63360	Cluster-11054.74407,Cluster-11054.31994,Cluster-11054.63223,Cluster-11054.62179,Cluster-11054.31281,Cluster-11054.60253,Cluster-11054.58508,Cluster-11054.72896,Cluster-11054.80512,Cluster-11054.34159,Cluster-11054.27844
GO:0043531	ADP binding	molecular_function	0.13243	1	1	53	134	63360	Cluster-11054.80512
GO:0098655	cation transmembrane transport	biological_process	0.133	1	4	53	2571	63360	Cluster-11054.51840,Cluster-11054.63374,Cluster-11054.62863,Cluster-11054.7959
GO:0023052	signaling	biological_process	0.13301	1	11	53	7873	63360	Cluster-11054.58508,Cluster-11054.72896,Cluster-11054.34159,Cluster-11054.80512,Cluster-11054.27844,Cluster-11054.31994,Cluster-11054.74407,Cluster-11054.31281,Cluster-11054.63223,Cluster-11054.62179,Cluster-11054.60253
GO:0051304	chromosome separation	biological_process	0.13366	1	1	53	162	63360	Cluster-11054.33031
GO:0043087	regulation of GTPase activity	biological_process	0.13424	1	2	53	401	63360	Cluster-11054.74407,Cluster-11054.48563
GO:0019028	viral capsid	cellular_component	0.13456	1	3	53	1377	63360	Cluster-11054.72896,Cluster-11054.51322,Cluster-11054.22506
GO:0065007	biological regulation	biological_process	0.13511	1	20	53	17401	63360	Cluster-11054.33031,Cluster-11054.69607,Cluster-11054.62179,Cluster-11054.63223,Cluster-11054.31994,Cluster-11054.74407,Cluster-11054.34159,Cluster-11054.72896,Cluster-11054.51322,Cluster-11054.52995,Cluster-11054.60253,Cluster-11054.31281,Cluster-11054.51502,Cluster-11054.7959,Cluster-11054.27844,Cluster-11054.80512,Cluster-21276.0,Cluster-11054.48563,Cluster-11054.44294,Cluster-11054.58508
GO:0019438	aromatic compound biosynthetic process	biological_process	0.13517	1	13	53	10622	63360	Cluster-11054.33031,Cluster-11054.69607,Cluster-11054.51502,Cluster-11054.24956,Cluster-11054.7959,Cluster-11054.27844,Cluster-11054.51840,Cluster-11054.63374,Cluster-11054.34159,Cluster-11054.80512,Cluster-11054.72896,Cluster-11054.44294,Cluster-11054.62863
GO:0098660	inorganic ion transmembrane transport	biological_process	0.1353	1	4	53	2573	63360	Cluster-11054.51840,Cluster-11054.63374,Cluster-11054.62863,Cluster-11054.7959
GO:0006260	DNA replication	biological_process	0.13531	1	5	53	3422	63360	Cluster-11054.72896,Cluster-11054.42540,Cluster-11054.80512,Cluster-11054.69607,Cluster-11054.33031
GO:0051983	regulation of chromosome segregation	biological_process	0.13537	1	1	53	166	63360	Cluster-11054.33031
GO:0052689	carboxylic ester hydrolase activity	molecular_function	0.1358	1	1	53	150	63360	Cluster-11054.52995
GO:0007017	microtubule-based process	biological_process	0.13603	1	2	53	719	63360	Cluster-11054.72896,Cluster-11054.31051
GO:0000041	transition metal ion transport	biological_process	0.13814	1	2	53	688	63360	Cluster-11054.69607,Cluster-11054.43962
GO:0016032	viral process	biological_process	0.13886	1	4	53	2163	63360	Cluster-11054.7959,Cluster-11054.52995,Cluster-11054.31051,Cluster-11054.42540
GO:0031145	anaphase-promoting complex-dependent proteasomal ubiquitin-dependent protein catabolic process	biological_process	0.13984	1	1	53	175	63360	Cluster-11054.33031
GO:0006814	sodium ion transport	biological_process	0.14	1	3	53	1769	63360	Cluster-11054.63374,Cluster-11054.62863,Cluster-11054.7959
GO:0007154	cell communication	biological_process	0.14063	1	11	53	7983	63360	Cluster-11054.58508,Cluster-11054.72896,Cluster-11054.34159,Cluster-11054.80512,Cluster-11054.27844,Cluster-11054.31994,Cluster-11054.74407,Cluster-11054.31281,Cluster-11054.63223,Cluster-11054.62179,Cluster-11054.60253
GO:0032434	regulation of proteasomal ubiquitin-dependent protein catabolic process	biological_process	0.14082	1	1	53	172	63360	Cluster-11054.33031
GO:0090066	regulation of anatomical structure size	biological_process	0.14154	1	1	53	199	63360	Cluster-11054.48563
GO:0043066	negative regulation of apoptotic process	biological_process	0.14216	1	1	53	201	63360	Cluster-11054.52995
GO:0043069	negative regulation of programmed cell death	biological_process	0.14258	1	1	53	202	63360	Cluster-11054.52995
GO:0010562	positive regulation of phosphorus metabolic process	biological_process	0.14258	1	1	53	177	63360	Cluster-11054.60253
GO:0045937	positive regulation of phosphate metabolic process	biological_process	0.14258	1	1	53	177	63360	Cluster-11054.60253
GO:0003777	microtubule motor activity	molecular_function	0.14417	1	1	53	133	63360	Cluster-11054.72896
GO:0065009	regulation of molecular function	biological_process	0.14492	1	3	53	1216	63360	Cluster-11054.74407,Cluster-11054.33031,Cluster-11054.48563
GO:0050794	regulation of cellular process	biological_process	0.145	1	18	53	15224	63360	Cluster-11054.7959,Cluster-11054.31281,Cluster-11054.51502,Cluster-11054.60253,Cluster-11054.58508,Cluster-11054.44294,Cluster-21276.0,Cluster-11054.80512,Cluster-11054.27844,Cluster-11054.74407,Cluster-11054.31994,Cluster-11054.63223,Cluster-11054.62179,Cluster-11054.69607,Cluster-11054.33031,Cluster-11054.52995,Cluster-11054.72896,Cluster-11054.34159
GO:0018130	heterocycle biosynthetic process	biological_process	0.14643	1	13	53	10740	63360	Cluster-11054.72896,Cluster-11054.44294,Cluster-11054.62863,Cluster-11054.27844,Cluster-11054.51840,Cluster-11054.63374,Cluster-11054.34159,Cluster-11054.80512,Cluster-11054.51502,Cluster-11054.24956,Cluster-11054.7959,Cluster-11054.33031,Cluster-11054.69607
GO:0033044	regulation of chromosome organization	biological_process	0.14645	1	1	53	185	63360	Cluster-11054.33031
GO:0007088	regulation of mitotic nuclear division	biological_process	0.14654	1	1	53	187	63360	Cluster-11054.33031
GO:0098742	cell-cell adhesion via plasma-membrane adhesion molecules	biological_process	0.14663	1	1	53	140	63360	Cluster-11054.39072
GO:0061136	regulation of proteasomal protein catabolic process	biological_process	0.14664	1	1	53	179	63360	Cluster-11054.33031
GO:0071704	organic substance metabolic process	biological_process	0.14773	1	30	53	29537	63360	Cluster-11054.23418,Cluster-11054.34159,Cluster-11054.33600,Cluster-11054.22506,Cluster-11054.72896,Cluster-11054.62863,Cluster-11054.68428,Cluster-11054.33031,Cluster-11054.69607,Cluster-11054.69424,Cluster-11054.53370,Cluster-11054.24956,Cluster-11054.71908,Cluster-11054.27844,Cluster-11054.48110,Cluster-11054.51840,Cluster-11054.63374,Cluster-11054.48563,Cluster-11054.80512,Cluster-11054.64727…
GO:0060548	negative regulation of cell death	biological_process	0.14859	1	1	53	213	63360	Cluster-11054.52995
GO:0051348	negative regulation of transferase activity	biological_process	0.14891	1	1	53	184	63360	Cluster-11054.33031
GO:0043412	macromolecule modification	biological_process	0.14911	1	8	53	5260	63360	Cluster-11054.46692,Cluster-11054.80512,Cluster-11054.51840,Cluster-11054.48110,Cluster-11054.53370,Cluster-11054.47269,Cluster-11054.33031,Cluster-11054.60253
GO:0010948	negative regulation of cell cycle process	biological_process	0.14936	1	1	53	186	63360	Cluster-11054.33031
GO:0045861	negative regulation of proteolysis	biological_process	0.15002	1	1	53	203	63360	Cluster-11054.33031
GO:0016567	protein ubiquitination	biological_process	0.15108	1	2	53	700	63360	Cluster-11054.47269,Cluster-11054.33031
GO:0006796	phosphate-containing compound metabolic process	biological_process	0.15153	1	8	53	5380	63360	Cluster-11054.60253,Cluster-11054.68428,Cluster-11054.46692,Cluster-11054.62863,Cluster-11054.51840,Cluster-11054.48110,Cluster-11054.63374,Cluster-11054.80512
GO:1903050	regulation of proteolysis involved in cellular protein catabolic process	biological_process	0.15274	1	1	53	193	63360	Cluster-11054.33031
GO:0008202	steroid metabolic process	biological_process	0.1535	1	1	53	202	63360	Cluster-11054.23418
GO:0005615	extracellular space	cellular_component	0.15394	1	2	53	676	63360	Cluster-11054.60253,Cluster-11054.72896
GO:0034220	ion transmembrane transport	biological_process	0.15516	1	4	53	2723	63360	Cluster-11054.7959,Cluster-11054.62863,Cluster-11054.51840,Cluster-11054.63374
GO:0031401	positive regulation of protein modification process	biological_process	0.15595	1	1	53	206	63360	Cluster-11054.60253
GO:0006793	phosphorus metabolic process	biological_process	0.15804	1	8	53	5446	63360	Cluster-11054.48110,Cluster-11054.51840,Cluster-11054.80512,Cluster-11054.63374,Cluster-11054.46692,Cluster-11054.62863,Cluster-11054.68428,Cluster-11054.60253
GO:0009117	nucleotide metabolic process	biological_process	0.15971	1	4	53	2298	63360	Cluster-11054.62863,Cluster-11054.68428,Cluster-11054.51840,Cluster-11054.63374
GO:1901987	regulation of cell cycle phase transition	biological_process	0.15972	1	1	53	216	63360	Cluster-11054.33031
GO:1901990	regulation of mitotic cell cycle phase transition	biological_process	0.15972	1	1	53	216	63360	Cluster-11054.33031
GO:0006464	cellular protein modification process	biological_process	0.16015	1	7	53	4489	63360	Cluster-11054.53370,Cluster-11054.46692,Cluster-11054.33031,Cluster-11054.47269,Cluster-11054.60253,Cluster-11054.51840,Cluster-11054.48110
GO:0036211	protein modification process	biological_process	0.16015	1	7	53	4489	63360	Cluster-11054.33031,Cluster-11054.47269,Cluster-11054.60253,Cluster-11054.51840,Cluster-11054.48110,Cluster-11054.53370,Cluster-11054.46692
GO:1903362	regulation of cellular protein catabolic process	biological_process	0.16048	1	1	53	197	63360	Cluster-11054.33031
GO:0019637	organophosphate metabolic process	biological_process	0.16167	1	5	53	3191	63360	Cluster-11054.62863,Cluster-11054.51840,Cluster-11054.68428,Cluster-11054.63374,Cluster-11054.80512
GO:0032446	protein modification by small protein conjugation	biological_process	0.16176	1	2	53	715	63360	Cluster-11054.47269,Cluster-11054.33031
GO:0000439	core TFIIH complex	cellular_component	0.16184	1	1	53	118	63360	Cluster-11054.44294
GO:0006399	tRNA metabolic process	biological_process	0.16196	1	3	53	1539	63360	Cluster-11054.80512,Cluster-11054.22506,Cluster-11054.51502
GO:0016836	hydro-lyase activity	molecular_function	0.16274	1	1	53	177	63360	Cluster-11054.51502
GO:1990234	transferase complex	cellular_component	0.1635	1	6	53	4562	63360	Cluster-11054.59630,Cluster-11054.42540,Cluster-11054.34159,Cluster-11054.33031,Cluster-11054.47269,Cluster-11054.69607
GO:0006753	nucleoside phosphate metabolic process	biological_process	0.16356	1	4	53	2316	63360	Cluster-11054.62863,Cluster-11054.63374,Cluster-11054.51840,Cluster-11054.68428
GO:0061695	transferase complex, transferring phosphorus-containing groups	cellular_component	0.16412	1	5	53	3630	63360	Cluster-11054.59630,Cluster-11054.42540,Cluster-11054.33031,Cluster-11054.34159,Cluster-11054.69607
GO:0051783	regulation of nuclear division	biological_process	0.16435	1	1	53	209	63360	Cluster-11054.33031
GO:0016776	phosphotransferase activity, phosphate group as acceptor	molecular_function	0.16813	1	1	53	208	63360	Cluster-11054.23418
GO:0006629	lipid metabolic process	biological_process	0.17214	1	4	53	2373	63360	Cluster-11054.23418,Cluster-11054.48563,Cluster-11054.51502,Cluster-11054.69424
GO:0019222	regulation of metabolic process	biological_process	0.17342	1	11	53	8716	63360	Cluster-11054.80512,Cluster-11054.48563,Cluster-11054.27844,Cluster-11054.72896,Cluster-11054.44294,Cluster-11054.33031,Cluster-11054.69607,Cluster-11054.60253,Cluster-11054.7959,Cluster-11054.74407,Cluster-11054.51502
GO:0005681	spliceosomal complex	cellular_component	0.17343	1	1	53	201	63360	Cluster-11054.33031
GO:0042176	regulation of protein catabolic process	biological_process	0.17629	1	1	53	222	63360	Cluster-11054.33031
GO:0000070	mitotic sister chromatid segregation	biological_process	0.17991	1	1	53	239	63360	Cluster-11054.33031
GO:0000819	sister chromatid segregation	biological_process	0.17991	1	1	53	239	63360	Cluster-11054.33031
GO:0044403	symbiosis, encompassing mutualism through parasitism	biological_process	0.18069	1	4	53	2419	63360	Cluster-11054.42540,Cluster-11054.31051,Cluster-11054.7959,Cluster-11054.52995
GO:0007018	microtubule-based movement	biological_process	0.1807	1	1	53	208	63360	Cluster-11054.72896
GO:0044419	interspecies interaction between organisms	biological_process	0.18302	1	4	53	2429	63360	Cluster-11054.42540,Cluster-11054.52995,Cluster-11054.7959,Cluster-11054.31051
GO:0050661	NADP binding	molecular_function	0.18514	1	1	53	229	63360	Cluster-11054.51502
GO:0043933	macromolecular complex subunit organization	biological_process	0.18642	1	4	53	2622	63360	Cluster-11054.59630,Cluster-11054.47269,Cluster-11054.31051,Cluster-11054.72896
GO:0005743	mitochondrial inner membrane	cellular_component	0.18693	1	2	53	969	63360	Cluster-11054.63374,Cluster-11054.62863
GO:0042127	regulation of cell proliferation	biological_process	0.1881	1	1	53	271	63360	Cluster-11054.60253
GO:0044770	cell cycle phase transition	biological_process	0.18932	1	1	53	267	63360	Cluster-11054.33031
GO:0044772	mitotic cell cycle phase transition	biological_process	0.18932	1	1	53	267	63360	Cluster-11054.33031
GO:0007346	regulation of mitotic cell cycle	biological_process	0.1903	1	1	53	267	63360	Cluster-11054.33031
GO:0006289	nucleotide-excision repair	biological_process	0.19268	1	1	53	165	63360	Cluster-11054.44294
GO:0031400	negative regulation of protein modification process	biological_process	0.19372	1	1	53	235	63360	Cluster-11054.33031
GO:0051302	regulation of cell division	biological_process	0.19485	1	1	53	250	63360	Cluster-11054.33031
GO:0007049	cell cycle	biological_process	0.19515	1	3	53	1698	63360	Cluster-11054.33031,Cluster-11054.61711,Cluster-11054.31051
GO:0010639	negative regulation of organelle organization	biological_process	0.19526	1	1	53	261	63360	Cluster-11054.33031
GO:0043161	proteasome-mediated ubiquitin-dependent protein catabolic process	biological_process	0.19546	1	1	53	251	63360	Cluster-11054.33031
GO:0046434	organophosphate catabolic process	biological_process	0.19685	1	1	53	218	63360	Cluster-11054.68428
GO:0044764	multi-organism cellular process	biological_process	0.19794	1	4	53	2569	63360	Cluster-11054.42540,Cluster-11054.31051,Cluster-11054.7959,Cluster-11054.52995
GO:0019866	organelle inner membrane	cellular_component	0.19928	1	2	53	1016	63360	Cluster-11054.63374,Cluster-11054.62863
GO:0016835	carbon-oxygen lyase activity	molecular_function	0.19929	1	1	53	236	63360	Cluster-11054.51502
GO:0010498	proteasomal protein catabolic process	biological_process	0.20047	1	1	53	258	63360	Cluster-11054.33031
GO:0043170	macromolecule metabolic process	biological_process	0.20126	1	24	53	23607	63360	Cluster-11054.33031,Cluster-11054.69607,Cluster-11054.24956,Cluster-11054.71908,Cluster-11054.53370,Cluster-11054.34159,Cluster-11054.33600,Cluster-11054.72896,Cluster-11054.22506,Cluster-11054.74929,Cluster-11054.47269,Cluster-11054.60253,Cluster-11054.42540,Cluster-11054.7959,Cluster-11054.51502,Cluster-11054.31281,Cluster-11054.80512,Cluster-11054.27844,Cluster-11054.51840,Cluster-11054.48110,…
GO:0044429	mitochondrial part	cellular_component	0.20129	1	3	53	2022	63360	Cluster-11054.63374,Cluster-11054.62863,Cluster-11054.24956
GO:0065008	regulation of biological quality	biological_process	0.20157	1	5	53	3975	63360	Cluster-11054.48563,Cluster-11054.7959,Cluster-11054.52995,Cluster-11054.72896,Cluster-11054.51322
GO:0031325	positive regulation of cellular metabolic process	biological_process	0.20387	1	2	53	1009	63360	Cluster-11054.60253,Cluster-11054.72896
GO:0032270	positive regulation of cellular protein metabolic process	biological_process	0.20445	1	1	53	281	63360	Cluster-11054.60253
GO:0000075	cell cycle checkpoint	biological_process	0.20497	1	1	53	255	63360	Cluster-11054.33031
GO:0045786	negative regulation of cell cycle	biological_process	0.20579	1	1	53	271	63360	Cluster-11054.33031
GO:0005982	starch metabolic process	biological_process	0.20586	1	1	53	302	63360	Cluster-11054.60253
GO:0051336	regulation of hydrolase activity	biological_process	0.20607	1	2	53	652	63360	Cluster-11054.48563,Cluster-11054.74407
GO:0005985	sucrose metabolic process	biological_process	0.20661	1	1	53	304	63360	Cluster-11054.60253
GO:0098609	cell-cell adhesion	biological_process	0.21153	1	1	53	249	63360	Cluster-11054.39072
GO:0005984	disaccharide metabolic process	biological_process	0.21421	1	1	53	310	63360	Cluster-11054.60253
GO:0051247	positive regulation of protein metabolic process	biological_process	0.21472	1	1	53	296	63360	Cluster-11054.60253
GO:0036459	ubiquitinyl hydrolase activity	molecular_function	0.21491	1	1	53	175	63360	Cluster-11054.53370
GO:0008565	protein transporter activity	molecular_function	0.21552	1	2	53	1199	63360	Cluster-11054.34159,Cluster-11054.44742
GO:0006396	RNA processing	biological_process	0.21681	1	4	53	2614	63360	Cluster-11054.51502,Cluster-11054.22506,Cluster-11054.80512,Cluster-11054.33031
GO:0006163	purine nucleotide metabolic process	biological_process	0.22113	1	3	53	1791	63360	Cluster-11054.51840,Cluster-11054.63374,Cluster-11054.62863
GO:0003824	catalytic activity	molecular_function	0.22117	1	27	53	26881	63360	Cluster-11054.51502,Cluster-11054.31281,Cluster-11054.7959,Cluster-11054.60253,Cluster-11054.47269,Cluster-11054.64727,Cluster-11054.46692,Cluster-11054.86199,Cluster-11054.67709,Cluster-11054.59630,Cluster-11054.27844,Cluster-11054.51840,Cluster-11054.48110,Cluster-11054.63374,Cluster-11054.80512,Cluster-11054.53370,Cluster-11054.71908,Cluster-11054.68428,Cluster-11054.33031,Cluster-11054.69607,…
GO:0016579	protein deubiquitination	biological_process	0.22171	1	1	53	183	63360	Cluster-11054.53370
GO:0070646	protein modification by small protein removal	biological_process	0.22217	1	1	53	184	63360	Cluster-11054.53370
GO:0030162	regulation of proteolysis	biological_process	0.22468	1	1	53	325	63360	Cluster-11054.33031
GO:0019013	viral nucleocapsid	cellular_component	0.2251	1	1	53	340	63360	Cluster-11054.51322
GO:0006073	cellular glucan metabolic process	biological_process	0.22674	1	1	53	334	63360	Cluster-11054.60253
GO:0044042	glucan metabolic process	biological_process	0.22674	1	1	53	334	63360	Cluster-11054.60253
GO:0034660	ncRNA metabolic process	biological_process	0.22679	1	3	53	1888	63360	Cluster-11054.80512,Cluster-11054.51502,Cluster-11054.22506
GO:0016787	hydrolase activity	molecular_function	0.22722	1	15	53	13816	63360	Cluster-11054.33031,Cluster-11054.68428,Cluster-11054.60253,Cluster-11054.53370,Cluster-11054.31281,Cluster-11054.33600,Cluster-11054.80512,Cluster-11054.63374,Cluster-11054.27844,Cluster-11054.86199,Cluster-11054.62863,Cluster-11054.52995,Cluster-11054.64727,Cluster-11054.51322,Cluster-11054.72896
GO:0010564	regulation of cell cycle process	biological_process	0.22755	1	1	53	310	63360	Cluster-11054.33031
GO:0022892	substrate-specific transporter activity	molecular_function	0.22805	1	9	53	8229	63360	Cluster-11054.7959,Cluster-11054.69607,Cluster-11054.51322,Cluster-11054.62863,Cluster-11054.59630,Cluster-11054.51840,Cluster-11054.44742,Cluster-11054.34159,Cluster-11054.63374
GO:0004252	serine-type endopeptidase activity	molecular_function	0.22899	1	3	53	2209	63360	Cluster-11054.33600,Cluster-11054.27844,Cluster-11054.64727
GO:0009893	positive regulation of metabolic process	biological_process	0.22923	1	2	53	1080	63360	Cluster-11054.60253,Cluster-11054.72896
GO:0022607	cellular component assembly	biological_process	0.22961	1	4	53	2841	63360	Cluster-11054.72896,Cluster-11054.31051,Cluster-11054.47269,Cluster-11054.59630
GO:0051129	negative regulation of cellular component organization	biological_process	0.23082	1	1	53	308	63360	Cluster-11054.33031
GO:0007155	cell adhesion	biological_process	0.2331	1	2	53	986	63360	Cluster-11054.39072,Cluster-11054.31994
GO:0030001	metal ion transport	biological_process	0.2347	1	6	53	5318	63360	Cluster-11054.63374,Cluster-11054.69607,Cluster-11054.51322,Cluster-11054.43962,Cluster-11054.62863,Cluster-11054.7959
GO:0051716	cellular response to stimulus	biological_process	0.23519	1	12	53	9854	63360	Cluster-11054.27844,Cluster-11054.34159,Cluster-11054.80512,Cluster-11054.72896,Cluster-11054.44294,Cluster-11054.58508,Cluster-11054.60253,Cluster-11054.31281,Cluster-11054.62179,Cluster-11054.63223,Cluster-11054.31994,Cluster-11054.74407
GO:0006351	transcription, DNA-templated	biological_process	0.23818	1	10	53	8802	63360	Cluster-11054.33031,Cluster-11054.69607,Cluster-11054.51502,Cluster-11054.24956,Cluster-11054.7959,Cluster-11054.27844,Cluster-11054.34159,Cluster-11054.80512,Cluster-11054.72896,Cluster-11054.44294
GO:0097659	nucleic acid-templated transcription	biological_process	0.23818	1	10	53	8802	63360	Cluster-11054.27844,Cluster-11054.80512,Cluster-11054.34159,Cluster-11054.44294,Cluster-11054.72896,Cluster-11054.69607,Cluster-11054.33031,Cluster-11054.51502,Cluster-11054.7959,Cluster-11054.24956
GO:0005509	calcium ion binding	molecular_function	0.24044	1	2	53	942	63360	Cluster-11054.39072,Cluster-11054.64727
GO:0016741	transferase activity, transferring one-carbon groups	molecular_function	0.2406	1	2	53	1035	63360	Cluster-11054.62863,Cluster-11054.63374
GO:0045502	dynein binding	molecular_function	0.24085	1	1	53	295	63360	Cluster-11054.72896
GO:0005672	transcription factor TFIIA complex	cellular_component	0.24303	1	1	53	231	63360	Cluster-11054.34159
GO:0005577	fibrinogen complex	cellular_component	0.24345	1	1	53	333	63360	Cluster-11054.72896
GO:0006631	fatty acid metabolic process	biological_process	0.24412	1	1	53	299	63360	Cluster-11054.51502
GO:0022610	biological adhesion	biological_process	0.24626	1	2	53	1027	63360	Cluster-11054.31994,Cluster-11054.39072
GO:0050662	coenzyme binding	molecular_function	0.24664	1	2	53	1044	63360	Cluster-11054.22506,Cluster-11054.51502
GO:0044712	single-organism catabolic process	biological_process	0.24682	1	2	53	1027	63360	Cluster-11054.68428,Cluster-11054.33031
GO:0032774	RNA biosynthetic process	biological_process	0.24739	1	10	53	8877	63360	Cluster-11054.24956,Cluster-11054.7959,Cluster-11054.51502,Cluster-11054.33031,Cluster-11054.69607,Cluster-11054.72896,Cluster-11054.44294,Cluster-11054.34159,Cluster-11054.80512,Cluster-11054.27844
GO:0008152	metabolic process	biological_process	0.25022	1	32	53	33251	63360	Cluster-11054.86199,Cluster-11054.44294,Cluster-11054.63374,Cluster-11054.80512,Cluster-11054.27844,Cluster-11054.51502,Cluster-11054.60253,Cluster-11054.62863,Cluster-11054.72896,Cluster-11054.22506,Cluster-11054.34159,Cluster-11054.33600,Cluster-11054.74407,Cluster-11054.69424,Cluster-11054.53370,Cluster-11054.67709,Cluster-11054.64727,Cluster-11054.46692,Cluster-11054.48563,Cluster-11054.48110…
GO:0043234	protein complex	cellular_component	0.25351	1	15	53	14216	63360	Cluster-11054.44294,Cluster-11054.51322,Cluster-11054.72896,Cluster-11054.62863,Cluster-11054.51840,Cluster-11054.44742,Cluster-11054.59630,Cluster-11054.80512,Cluster-11054.63374,Cluster-11054.34159,Cluster-11054.42540,Cluster-11054.60253,Cluster-11054.69607,Cluster-11054.47269,Cluster-11054.33031
GO:1902494	catalytic complex	cellular_component	0.25533	1	7	53	6081	63360	Cluster-11054.72896,Cluster-11054.69607,Cluster-11054.47269,Cluster-11054.33031,Cluster-11054.34159,Cluster-11054.42540,Cluster-11054.59630
GO:0001932	regulation of protein phosphorylation	biological_process	0.25576	1	1	53	326	63360	Cluster-11054.60253
GO:0030674	protein binding, bridging	molecular_function	0.25882	1	1	53	362	63360	Cluster-11054.72896
GO:0005488	binding	molecular_function	0.25898	1	34	53	33743	63360	Cluster-11054.34159,Cluster-11054.22506,Cluster-11054.72896,Cluster-11054.70172,Cluster-11054.59630,Cluster-11054.27844,Cluster-11054.80512,Cluster-11054.44294,Cluster-11054.86199,Cluster-11054.60253,Cluster-11054.60095,Cluster-15469.0,Cluster-11054.41707,Cluster-11054.51502,Cluster-11054.23418,Cluster-11054.39072,Cluster-11054.68428,Cluster-11054.69607,Cluster-11054.33031,Cluster-11054.63223,Clu…
GO:0060090	binding, bridging	molecular_function	0.25954	1	1	53	364	63360	Cluster-11054.72896
GO:0000377	RNA splicing, via transesterification reactions with bulged adenosine as nucleophile	biological_process	0.25989	1	1	53	344	63360	Cluster-11054.33031
GO:0000398	mRNA splicing, via spliceosome	biological_process	0.25989	1	1	53	344	63360	Cluster-11054.33031
GO:0048523	negative regulation of cellular process	biological_process	0.26141	1	2	53	1230	63360	Cluster-11054.33031,Cluster-11054.52995
GO:0000375	RNA splicing, via transesterification reactions	biological_process	0.26243	1	1	53	351	63360	Cluster-11054.33031
GO:0043086	negative regulation of catalytic activity	biological_process	0.2625	1	1	53	350	63360	Cluster-11054.33031
GO:0044421	extracellular region part	cellular_component	0.26331	1	2	53	1014	63360	Cluster-11054.60253,Cluster-11054.72896
GO:0042302	structural constituent of cuticle	molecular_function	0.26424	1	1	53	560	63360	Cluster-11054.69804
GO:0042325	regulation of phosphorylation	biological_process	0.2646	1	1	53	337	63360	Cluster-11054.60253
GO:0098798	mitochondrial protein complex	cellular_component	0.26503	1	2	53	1273	63360	Cluster-11054.62863,Cluster-11054.63374
GO:0010508	positive regulation of autophagy	biological_process	0.26513	1	1	53	340	63360	Cluster-11054.72896
GO:0030168	platelet activation	biological_process	0.26534	1	1	53	367	63360	Cluster-11054.72896
GO:0032040	small-subunit processome	cellular_component	0.26659	1	1	53	379	63360	Cluster-11054.33031
GO:0030286	dynein complex	cellular_component	0.26712	1	1	53	334	63360	Cluster-11054.72896
GO:0005874	microtubule	cellular_component	0.26895	1	1	53	324	63360	Cluster-11054.72896
GO:0005576	extracellular region	cellular_component	0.26906	1	5	53	3972	63360	Cluster-11054.48563,Cluster-11054.41707,Cluster-11054.60253,Cluster-11054.86199,Cluster-11054.72896
GO:0044455	mitochondrial membrane part	cellular_component	0.27	1	2	53	1283	63360	Cluster-11054.63374,Cluster-11054.62863
GO:0032269	negative regulation of cellular protein metabolic process	biological_process	0.27019	1	1	53	385	63360	Cluster-11054.33031
GO:0044264	cellular polysaccharide metabolic process	biological_process	0.27086	1	1	53	405	63360	Cluster-11054.60253
GO:0051248	negative regulation of protein metabolic process	biological_process	0.27502	1	1	53	395	63360	Cluster-11054.33031
GO:0008236	serine-type peptidase activity	molecular_function	0.27504	1	3	53	2434	63360	Cluster-11054.64727,Cluster-11054.33600,Cluster-11054.27844
GO:0017171	serine hydrolase activity	molecular_function	0.27504	1	3	53	2434	63360	Cluster-11054.33600,Cluster-11054.27844,Cluster-11054.64727
GO:0035023	regulation of Rho protein signal transduction	biological_process	0.27553	1	1	53	158	63360	Cluster-11054.74407
GO:0044092	negative regulation of molecular function	biological_process	0.27647	1	1	53	383	63360	Cluster-11054.33031
GO:0007266	Rho protein signal transduction	biological_process	0.27789	1	1	53	161	63360	Cluster-11054.74407
GO:0098813	nuclear chromosome segregation	biological_process	0.27838	1	1	53	365	63360	Cluster-11054.33031
GO:0003724	RNA helicase activity	molecular_function	0.27967	1	1	53	258	63360	Cluster-11054.80512
GO:0009311	oligosaccharide metabolic process	biological_process	0.28117	1	1	53	400	63360	Cluster-11054.60253
GO:0005882	intermediate filament	cellular_component	0.28148	1	1	53	350	63360	Cluster-11054.72896
GO:0002949	tRNA threonylcarbamoyladenosine modification	biological_process	0.28361	1	1	53	244	63360	Cluster-11054.80512
GO:0070525	tRNA threonylcarbamoyladenosine metabolic process	biological_process	0.28361	1	1	53	244	63360	Cluster-11054.80512
GO:0080090	regulation of primary metabolic process	biological_process	0.28638	1	9	53	7943	63360	Cluster-11054.80512,Cluster-11054.27844,Cluster-11054.72896,Cluster-11054.44294,Cluster-11054.33031,Cluster-11054.69607,Cluster-11054.60253,Cluster-11054.7959,Cluster-11054.51502
GO:0060255	regulation of macromolecule metabolic process	biological_process	0.28816	1	9	53	7974	63360	Cluster-11054.7959,Cluster-11054.51502,Cluster-11054.69607,Cluster-11054.33031,Cluster-11054.60253,Cluster-11054.44294,Cluster-11054.72896,Cluster-11054.80512,Cluster-11054.27844
GO:0045111	intermediate filament cytoskeleton	cellular_component	0.28861	1	1	53	366	63360	Cluster-11054.72896
GO:0022402	cell cycle process	biological_process	0.28956	1	2	53	1231	63360	Cluster-11054.31051,Cluster-11054.33031
GO:0031331	positive regulation of cellular catabolic process	biological_process	0.28957	1	1	53	382	63360	Cluster-11054.72896
GO:0009896	positive regulation of catabolic process	biological_process	0.29129	1	1	53	385	63360	Cluster-11054.72896
GO:0006030	chitin metabolic process	biological_process	0.29223	1	1	53	462	63360	Cluster-11054.86199
GO:1901071	glucosamine-containing compound metabolic process	biological_process	0.29329	1	1	53	465	63360	Cluster-11054.86199
GO:0032268	regulation of cellular protein metabolic process	biological_process	0.29368	1	2	53	1409	63360	Cluster-11054.60253,Cluster-11054.33031
GO:0009966	regulation of signal transduction	biological_process	0.29378	1	2	53	901	63360	Cluster-11054.74407,Cluster-11054.34159
GO:0005976	polysaccharide metabolic process	biological_process	0.29512	1	1	53	443	63360	Cluster-11054.60253
GO:0006606	protein import into nucleus	biological_process	0.29621	1	1	53	389	63360	Cluster-11054.72896
GO:0044744	protein targeting to nucleus	biological_process	0.29621	1	1	53	389	63360	Cluster-11054.72896
GO:0051170	nuclear import	biological_process	0.29621	1	1	53	389	63360	Cluster-11054.72896
GO:1902593	single-organism nuclear import	biological_process	0.29621	1	1	53	389	63360	Cluster-11054.72896
GO:0007596	blood coagulation	biological_process	0.30086	1	1	53	438	63360	Cluster-11054.72896
GO:0097367	carbohydrate derivative binding	molecular_function	0.30152	1	8	53	6574	63360	Cluster-11054.86199,Cluster-11054.72896,Cluster-11054.43962,Cluster-11054.46692,Cluster-11054.80512,Cluster-11054.27844,Cluster-11054.51840,Cluster-11054.48110
GO:0034504	protein localization to nucleus	biological_process	0.30174	1	1	53	395	63360	Cluster-11054.72896
GO:0015077	monovalent inorganic cation transmembrane transporter activity	molecular_function	0.30303	1	4	53	3302	63360	Cluster-11054.63374,Cluster-11054.51840,Cluster-11054.7959,Cluster-11054.62863
GO:0010646	regulation of cell communication	biological_process	0.30356	1	2	53	939	63360	Cluster-11054.74407,Cluster-11054.34159
GO:0023051	regulation of signaling	biological_process	0.30373	1	2	53	938	63360	Cluster-11054.74407,Cluster-11054.34159
GO:0006576	cellular biogenic amine metabolic process	biological_process	0.30383	1	1	53	402	63360	Cluster-11054.80512
GO:0016301	kinase activity	molecular_function	0.30419	1	4	53	2562	63360	Cluster-11054.46692,Cluster-11054.23418,Cluster-11054.48110,Cluster-11054.51840
GO:0003008	system process	biological_process	0.30424	1	1	53	392	63360	Cluster-11054.48563
GO:0004672	protein kinase activity	molecular_function	0.30479	1	3	53	1685	63360	Cluster-11054.48110,Cluster-11054.51840,Cluster-11054.46692
GO:0051338	regulation of transferase activity	biological_process	0.30579	1	1	53	405	63360	Cluster-11054.33031
GO:0051246	regulation of protein metabolic process	biological_process	0.3058	1	2	53	1450	63360	Cluster-11054.60253,Cluster-11054.33031
GO:0008017	microtubule binding	molecular_function	0.3064	1	1	53	344	63360	Cluster-11054.72896
GO:0031323	regulation of cellular metabolic process	biological_process	0.30754	1	9	53	8124	63360	Cluster-11054.60253,Cluster-11054.69607,Cluster-11054.33031,Cluster-11054.51502,Cluster-11054.7959,Cluster-11054.27844,Cluster-11054.80512,Cluster-11054.44294,Cluster-11054.72896
GO:0044106	cellular amine metabolic process	biological_process	0.30989	1	1	53	418	63360	Cluster-11054.80512
GO:0040007	growth	biological_process	0.31063	1	1	53	499	63360	Cluster-11054.60253
GO:0009987	cellular process	biological_process	0.31097	1	35	53	37376	63360	Cluster-11054.31281,Cluster-11054.7959,Cluster-11054.42540,Cluster-11054.61711,Cluster-11054.74929,Cluster-11054.47269,Cluster-11054.46692,Cluster-11054.31051,Cluster-11054.58508,Cluster-11054.51840,Cluster-11054.48110,Cluster-11054.63223,Cluster-11054.62179,Cluster-11054.24956,Cluster-11054.31994,Cluster-11054.71908,Cluster-11054.68428,Cluster-11054.33031,Cluster-11054.69607,Cluster-11054.51322,…
GO:0090575	RNA polymerase II transcription factor complex	cellular_component	0.3115	1	1	53	349	63360	Cluster-11054.34159
GO:0019220	regulation of phosphate metabolic process	biological_process	0.31268	1	1	53	396	63360	Cluster-11054.60253
GO:0051174	regulation of phosphorus metabolic process	biological_process	0.31268	1	1	53	396	63360	Cluster-11054.60253
GO:0046873	metal ion transmembrane transporter activity	molecular_function	0.31306	1	5	53	4819	63360	Cluster-11054.51322,Cluster-11054.7959,Cluster-11054.62863,Cluster-11054.63374,Cluster-11054.69607
GO:0030684	preribosome	cellular_component	0.31363	1	1	53	475	63360	Cluster-11054.33031
GO:0007599	hemostasis	biological_process	0.31375	1	1	53	459	63360	Cluster-11054.72896
GO:0016740	transferase activity	molecular_function	0.31385	1	11	53	10302	63360	Cluster-11054.62863,Cluster-11054.46692,Cluster-11054.63374,Cluster-11054.23418,Cluster-11054.51840,Cluster-11054.48110,Cluster-11054.59630,Cluster-11054.71908,Cluster-11054.47269,Cluster-11054.69607,Cluster-11054.33031
GO:0050817	coagulation	biological_process	0.31409	1	1	53	460	63360	Cluster-11054.72896
GO:0050896	response to stimulus	biological_process	0.31707	1	13	53	11769	63360	Cluster-11054.58508,Cluster-11054.44294,Cluster-11054.72896,Cluster-11054.80512,Cluster-11054.34159,Cluster-11054.27844,Cluster-11054.74407,Cluster-11054.31994,Cluster-11054.63223,Cluster-11054.62179,Cluster-11054.31281,Cluster-11054.69607,Cluster-11054.60253
GO:0009308	amine metabolic process	biological_process	0.31741	1	1	53	436	63360	Cluster-11054.80512
GO:0046578	regulation of Ras protein signal transduction	biological_process	0.31753	1	1	53	200	63360	Cluster-11054.74407
GO:0048037	cofactor binding	molecular_function	0.31759	1	2	53	1266	63360	Cluster-11054.22506,Cluster-11054.51502
GO:0005089	Rho guanyl-nucleotide exchange factor activity	molecular_function	0.31938	1	1	53	203	63360	Cluster-11054.74407
GO:0050878	regulation of body fluid levels	biological_process	0.32136	1	1	53	475	63360	Cluster-11054.72896
GO:0043167	ion binding	molecular_function	0.32169	1	17	53	15670	63360	Cluster-11054.46692,Cluster-11054.64727,Cluster-11054.43962,Cluster-11054.70172,Cluster-11054.51840,Cluster-11054.48110,Cluster-11054.27844,Cluster-11054.80512,Cluster-11054.51502,Cluster-11054.60095,Cluster-11054.47269,Cluster-11054.74929,Cluster-11054.22506,Cluster-11054.72896,Cluster-11054.39072,Cluster-11054.69607,Cluster-11054.33031
GO:0033365	protein localization to organelle	biological_process	0.32187	1	2	53	1512	63360	Cluster-11054.72896,Cluster-11054.31051
GO:0005088	Ras guanyl-nucleotide exchange factor activity	molecular_function	0.32235	1	1	53	210	63360	Cluster-11054.74407
GO:0034613	cellular protein localization	biological_process	0.32417	1	4	53	3376	63360	Cluster-11054.72896,Cluster-11054.31051,Cluster-11054.59630,Cluster-11054.34159
GO:0005875	microtubule associated complex	cellular_component	0.32428	1	1	53	435	63360	Cluster-11054.72896
GO:0070727	cellular macromolecule localization	biological_process	0.32442	1	4	53	3378	63360	Cluster-11054.72896,Cluster-11054.31051,Cluster-11054.59630,Cluster-11054.34159
GO:0010506	regulation of autophagy	biological_process	0.32567	1	1	53	407	63360	Cluster-11054.72896
GO:0006040	amino sugar metabolic process	biological_process	0.32595	1	1	53	511	63360	Cluster-11054.86199
GO:0042803	protein homodimerization activity	molecular_function	0.32753	1	1	53	487	63360	Cluster-11054.72896
GO:0048519	negative regulation of biological process	biological_process	0.32775	1	2	53	1412	63360	Cluster-11054.33031,Cluster-11054.52995
GO:0007265	Ras protein signal transduction	biological_process	0.32857	1	1	53	223	63360	Cluster-11054.74407
GO:0006826	iron ion transport	biological_process	0.32874	1	1	53	415	63360	Cluster-11054.43962
GO:0016705	oxidoreductase activity, acting on paired donors, with incorporation or reduction of molecular oxygen	molecular_function	0.32882	1	1	53	476	63360	Cluster-11054.51502
GO:0001775	cell activation	biological_process	0.32885	1	1	53	502	63360	Cluster-11054.72896
GO:0044271	cellular nitrogen compound biosynthetic process	biological_process	0.33135	1	13	53	13014	63360	Cluster-11054.51502,Cluster-11054.7959,Cluster-11054.24956,Cluster-11054.69607,Cluster-11054.33031,Cluster-11054.44294,Cluster-11054.72896,Cluster-11054.62863,Cluster-11054.51840,Cluster-11054.27844,Cluster-11054.80512,Cluster-11054.63374,Cluster-11054.34159
GO:0019079	viral genome replication	biological_process	0.33244	1	1	53	374	63360	Cluster-11054.42540
GO:0006367	transcription initiation from RNA polymerase II promoter	biological_process	0.33274	1	1	53	389	63360	Cluster-11054.34159
GO:0004197	cysteine-type endopeptidase activity	molecular_function	0.33348	1	1	53	443	63360	Cluster-11054.31281
GO:0032991	macromolecular complex	cellular_component	0.33488	1	16	53	16416	63360	Cluster-11054.69607,Cluster-11054.33031,Cluster-11054.24956,Cluster-11054.34159,Cluster-11054.72896,Cluster-11054.51322,Cluster-11054.62863,Cluster-11054.42540,Cluster-11054.60253,Cluster-11054.47269,Cluster-11054.44742,Cluster-11054.51840,Cluster-11054.59630,Cluster-11054.80512,Cluster-11054.63374,Cluster-11054.44294
GO:0016772	transferase activity, transferring phosphorus-containing groups	molecular_function	0.3359	1	7	53	6252	63360	Cluster-11054.46692,Cluster-11054.59630,Cluster-11054.48110,Cluster-11054.23418,Cluster-11054.51840,Cluster-11054.33031,Cluster-11054.69607
GO:0045263	proton-transporting ATP synthase complex, coupling factor F(o)	cellular_component	0.33707	1	1	53	492	63360	Cluster-11054.51840
GO:0007067	mitotic nuclear division	biological_process	0.3376	1	1	53	479	63360	Cluster-11054.33031
GO:0019318	hexose metabolic process	biological_process	0.33839	1	1	53	450	63360	Cluster-11054.60253
GO:0044798	nuclear transcription factor complex	cellular_component	0.33844	1	1	53	417	63360	Cluster-11054.34159
GO:0051258	protein polymerization	biological_process	0.33865	1	1	53	523	63360	Cluster-11054.72896
GO:0016310	phosphorylation	biological_process	0.33931	1	4	53	2824	63360	Cluster-11054.60253,Cluster-11054.51840,Cluster-11054.48110,Cluster-11054.46692
GO:0051056	regulation of small GTPase mediated signal transduction	biological_process	0.34157	1	1	53	234	63360	Cluster-11054.74407
GO:0015672	monovalent inorganic cation transport	biological_process	0.34235	1	4	53	3587	63360	Cluster-11054.62863,Cluster-11054.7959,Cluster-11054.51840,Cluster-11054.63374
GO:0007264	small GTPase mediated signal transduction	biological_process	0.34263	1	2	53	972	63360	Cluster-11054.80512,Cluster-11054.74407
GO:0005506	iron ion binding	molecular_function	0.34369	1	1	53	542	63360	Cluster-11054.22506
GO:0005996	monosaccharide metabolic process	biological_process	0.34446	1	1	53	464	63360	Cluster-11054.60253
GO:0008104	protein localization	biological_process	0.34615	1	5	53	4648	63360	Cluster-11054.31051,Cluster-11054.72896,Cluster-11054.34159,Cluster-11054.44742,Cluster-11054.59630
GO:0051082	unfolded protein binding	molecular_function	0.34685	1	1	53	559	63360	Cluster-11054.72896
GO:0008283	cell proliferation	biological_process	0.3544	1	1	53	558	63360	Cluster-11054.60253
GO:0000226	microtubule cytoskeleton organization	biological_process	0.35495	1	1	53	501	63360	Cluster-11054.31051
GO:0015631	tubulin binding	molecular_function	0.3555	1	1	53	434	63360	Cluster-11054.72896
GO:0045298	tubulin complex	cellular_component	0.35592	1	1	53	435	63360	Cluster-11054.72896
GO:0051641	cellular localization	biological_process	0.35696	1	5	53	4620	63360	Cluster-11054.72896,Cluster-11054.31051,Cluster-11054.59630,Cluster-11054.44742,Cluster-11054.34159
GO:0022890	inorganic cation transmembrane transporter activity	molecular_function	0.35754	1	6	53	6047	63360	Cluster-11054.62863,Cluster-11054.7959,Cluster-11054.51322,Cluster-11054.69607,Cluster-11054.63374,Cluster-11054.51840
GO:0042060	wound healing	biological_process	0.35828	1	1	53	559	63360	Cluster-11054.72896
GO:0006511	ubiquitin-dependent protein catabolic process	biological_process	0.35843	1	1	53	471	63360	Cluster-11054.33031
GO:0006913	nucleocytoplasmic transport	biological_process	0.35874	1	1	53	492	63360	Cluster-11054.72896
GO:0046983	protein dimerization activity	molecular_function	0.35884	1	2	53	1606	63360	Cluster-11054.72896,Cluster-11054.44294
GO:0006144	purine nucleobase metabolic process	biological_process	0.35903	1	3	53	2601	63360	Cluster-11054.33031,Cluster-11054.63374,Cluster-11054.62863
GO:0019941	modification-dependent protein catabolic process	biological_process	0.36144	1	1	53	478	63360	Cluster-11054.33031
GO:0043632	modification-dependent macromolecule catabolic process	biological_process	0.36299	1	1	53	482	63360	Cluster-11054.33031
GO:0006812	cation transport	biological_process	0.36486	1	7	53	7084	63360	Cluster-11054.63374,Cluster-11054.69607,Cluster-11054.51840,Cluster-11054.62863,Cluster-11054.7959,Cluster-11054.51322,Cluster-11054.43962
GO:0015985	energy coupled proton transport, down electrochemical gradient	biological_process	0.36576	1	1	53	553	63360	Cluster-11054.51840
GO:0015986	ATP synthesis coupled proton transport	biological_process	0.36576	1	1	53	553	63360	Cluster-11054.51840
GO:0051169	nuclear transport	biological_process	0.36642	1	1	53	516	63360	Cluster-11054.72896
GO:0051726	regulation of cell cycle	biological_process	0.36656	1	1	53	512	63360	Cluster-11054.33031
GO:0006355	regulation of transcription, DNA-templated	biological_process	0.36725	1	7	53	6339	63360	Cluster-11054.7959,Cluster-11054.72896,Cluster-11054.51502,Cluster-11054.44294,Cluster-11054.69607,Cluster-11054.80512,Cluster-11054.27844
GO:1903506	regulation of nucleic acid-templated transcription	biological_process	0.36725	1	7	53	6339	63360	Cluster-11054.7959,Cluster-11054.44294,Cluster-11054.72896,Cluster-11054.51502,Cluster-11054.69607,Cluster-11054.80512,Cluster-11054.27844
GO:0033043	regulation of organelle organization	biological_process	0.37039	1	1	53	562	63360	Cluster-11054.33031
GO:0044763	single-organism cellular process	biological_process	0.37107	1	24	53	24763	63360	Cluster-11054.61711,Cluster-11054.60253,Cluster-11054.7959,Cluster-11054.31281,Cluster-11054.51502,Cluster-11054.63374,Cluster-21276.0,Cluster-11054.80512,Cluster-11054.27844,Cluster-11054.51840,Cluster-11054.58508,Cluster-11054.44294,Cluster-11054.31051,Cluster-11054.33031,Cluster-11054.68428,Cluster-11054.31994,Cluster-11054.74407,Cluster-11054.62179,Cluster-11054.63223,Cluster-11054.34159,Clus…
GO:2001141	regulation of RNA biosynthetic process	biological_process	0.37253	1	7	53	6358	63360	Cluster-11054.7959,Cluster-11054.51502,Cluster-11054.72896,Cluster-11054.44294,Cluster-11054.69607,Cluster-11054.80512,Cluster-11054.27844
GO:0006259	DNA metabolic process	biological_process	0.37255	1	6	53	5628	63360	Cluster-11054.80512,Cluster-11054.69607,Cluster-11054.33031,Cluster-11054.42540,Cluster-11054.44294,Cluster-11054.72896
GO:0048583	regulation of response to stimulus	biological_process	0.37404	1	2	53	1171	63360	Cluster-11054.34159,Cluster-11054.74407
GO:0009611	response to wounding	biological_process	0.37433	1	1	53	598	63360	Cluster-11054.72896
GO:0051239	regulation of multicellular organismal process	biological_process	0.37476	1	1	53	530	63360	Cluster-11054.48563
GO:0051603	proteolysis involved in cellular protein catabolic process	biological_process	0.37612	1	1	53	515	63360	Cluster-11054.33031
GO:0048522	positive regulation of cellular process	biological_process	0.37765	1	2	53	1609	63360	Cluster-11054.72896,Cluster-11054.60253
GO:0045259	proton-transporting ATP synthase complex	cellular_component	0.37895	1	1	53	575	63360	Cluster-11054.51840
GO:0055086	nucleobase-containing small molecule metabolic process	biological_process	0.37992	1	5	53	4707	63360	Cluster-11054.68428,Cluster-11054.51840,Cluster-11054.33031,Cluster-11054.63374,Cluster-11054.62863
GO:0044257	cellular protein catabolic process	biological_process	0.38243	1	1	53	520	63360	Cluster-11054.33031
GO:0006261	DNA-dependent DNA replication	biological_process	0.3838	1	2	53	1827	63360	Cluster-11054.72896,Cluster-11054.80512
GO:0005198	structural molecule activity	molecular_function	0.3852	1	4	53	3920	63360	Cluster-11054.69804,Cluster-11054.24956,Cluster-11054.72896,Cluster-11054.51322
GO:0006811	ion transport	biological_process	0.38838	1	8	53	8295	63360	Cluster-11054.62863,Cluster-11054.43962,Cluster-11054.51322,Cluster-11054.80512,Cluster-11054.63374,Cluster-11054.51840,Cluster-11054.7959,Cluster-11054.69607
GO:1901576	organic substance biosynthetic process	biological_process	0.38884	1	16	53	17126	63360	Cluster-11054.69607,Cluster-11054.33031,Cluster-11054.71908,Cluster-11054.24956,Cluster-11054.23418,Cluster-11054.34159,Cluster-11054.72896,Cluster-11054.62863,Cluster-11054.42540,Cluster-11054.51502,Cluster-11054.7959,Cluster-11054.51840,Cluster-11054.27844,Cluster-11054.80512,Cluster-11054.63374,Cluster-11054.44294
GO:0044262	cellular carbohydrate metabolic process	biological_process	0.38913	1	1	53	615	63360	Cluster-11054.60253
GO:0031966	mitochondrial membrane	cellular_component	0.38991	1	2	53	1767	63360	Cluster-11054.63374,Cluster-11054.62863
GO:0044260	cellular macromolecule metabolic process	biological_process	0.39016	1	20	53	21058	63360	Cluster-11054.80512,Cluster-11054.51840,Cluster-11054.48110,Cluster-11054.27844,Cluster-11054.44294,Cluster-11054.46692,Cluster-11054.47269,Cluster-11054.74929,Cluster-11054.42540,Cluster-11054.60253,Cluster-11054.7959,Cluster-11054.51502,Cluster-11054.34159,Cluster-11054.22506,Cluster-11054.72896,Cluster-11054.69607,Cluster-11054.33031,Cluster-11054.71908,Cluster-11054.24956,Cluster-11054.53370
GO:0000280	nuclear division	biological_process	0.39307	1	1	53	570	63360	Cluster-11054.33031
GO:0009112	nucleobase metabolic process	biological_process	0.39484	1	3	53	2733	63360	Cluster-11054.33031,Cluster-11054.63374,Cluster-11054.62863
GO:0006754	ATP biosynthetic process	biological_process	0.39726	1	1	53	612	63360	Cluster-11054.51840
GO:0043168	anion binding	molecular_function	0.39804	1	8	53	7009	63360	Cluster-11054.51502,Cluster-11054.46692,Cluster-11054.43962,Cluster-11054.72896,Cluster-11054.22506,Cluster-11054.48110,Cluster-11054.51840,Cluster-11054.80512
GO:0008380	RNA splicing	biological_process	0.39907	1	1	53	600	63360	Cluster-11054.33031
GO:0006366	transcription from RNA polymerase II promoter	biological_process	0.40109	1	2	53	1507	63360	Cluster-11054.34159,Cluster-11054.72896
GO:0042802	identical protein binding	molecular_function	0.4026	1	1	53	626	63360	Cluster-11054.72896
GO:0044281	small molecule metabolic process	biological_process	0.40299	1	9	53	9035	63360	Cluster-11054.23418,Cluster-11054.51840,Cluster-11054.63374,Cluster-11054.62863,Cluster-11054.68428,Cluster-11054.33031,Cluster-11054.51502,Cluster-11054.7959,Cluster-11054.71908
GO:0030163	protein catabolic process	biological_process	0.40444	1	1	53	565	63360	Cluster-11054.33031
GO:0005102	receptor binding	molecular_function	0.4053	1	2	53	1521	63360	Cluster-11054.60253,Cluster-11054.72896
GO:0005215	transporter activity	molecular_function	0.4077	1	9	53	9654	63360	Cluster-11054.7959,Cluster-11054.69607,Cluster-11054.51322,Cluster-11054.62863,Cluster-11054.44742,Cluster-11054.51840,Cluster-11054.59630,Cluster-11054.63374,Cluster-11054.34159
GO:0006400	tRNA modification	biological_process	0.40896	1	1	53	497	63360	Cluster-11054.80512
GO:0008324	cation transmembrane transporter activity	molecular_function	0.40957	1	6	53	6372	63360	Cluster-11054.51840,Cluster-11054.69607,Cluster-11054.63374,Cluster-11054.51322,Cluster-11054.62863,Cluster-11054.7959
GO:0004175	endopeptidase activity	molecular_function	0.40977	1	5	53	5548	63360	Cluster-11054.27844,Cluster-11054.33600,Cluster-11054.64727,Cluster-11054.51322,Cluster-11054.31281
GO:0044423	virion part	cellular_component	0.41148	1	3	53	2464	63360	Cluster-11054.51322,Cluster-11054.72896,Cluster-11054.22506
GO:0046907	intracellular transport	biological_process	0.41229	1	4	53	3832	63360	Cluster-11054.34159,Cluster-11054.59630,Cluster-11054.44742,Cluster-11054.72896
GO:0044085	cellular component biogenesis	biological_process	0.41244	1	5	53	5069	63360	Cluster-11054.59630,Cluster-11054.47269,Cluster-11054.72896,Cluster-11054.31051,Cluster-11054.24956
GO:0000166	nucleotide binding	molecular_function	0.41309	1	8	53	7140	63360	Cluster-11054.51502,Cluster-11054.72896,Cluster-11054.22506,Cluster-11054.46692,Cluster-11054.43962,Cluster-11054.48110,Cluster-11054.51840,Cluster-11054.80512
GO:1901265	nucleoside phosphate binding	molecular_function	0.41309	1	8	53	7140	63360	Cluster-11054.46692,Cluster-11054.43962,Cluster-11054.72896,Cluster-11054.22506,Cluster-11054.51840,Cluster-11054.48110,Cluster-11054.80512,Cluster-11054.51502
GO:0010604	positive regulation of macromolecule metabolic process	biological_process	0.41472	1	1	53	667	63360	Cluster-11054.60253
GO:0009127	purine nucleoside monophosphate biosynthetic process	biological_process	0.41707	1	1	53	649	63360	Cluster-11054.51840
GO:0009168	purine ribonucleoside monophosphate biosynthetic process	biological_process	0.41707	1	1	53	649	63360	Cluster-11054.51840
GO:0009058	biosynthetic process	biological_process	0.41914	1	16	53	17415	63360	Cluster-11054.23418,Cluster-11054.34159,Cluster-11054.72896,Cluster-11054.62863,Cluster-11054.69607,Cluster-11054.33031,Cluster-11054.71908,Cluster-11054.24956,Cluster-11054.51840,Cluster-11054.27844,Cluster-11054.80512,Cluster-11054.63374,Cluster-11054.44294,Cluster-11054.42540,Cluster-11054.51502,Cluster-11054.7959
GO:0072509	divalent inorganic cation transmembrane transporter activity	molecular_function	0.42027	1	2	53	1817	63360	Cluster-11054.51322,Cluster-11054.69607
GO:0005740	mitochondrial envelope	cellular_component	0.42288	1	2	53	1854	63360	Cluster-11054.63374,Cluster-11054.62863
GO:0009145	purine nucleoside triphosphate biosynthetic process	biological_process	0.42443	1	1	53	648	63360	Cluster-11054.51840
GO:0009206	purine ribonucleoside triphosphate biosynthetic process	biological_process	0.42443	1	1	53	648	63360	Cluster-11054.51840
GO:0008234	cysteine-type peptidase activity	molecular_function	0.42459	1	1	53	592	63360	Cluster-11054.31281
GO:0016591	DNA-directed RNA polymerase II, holoenzyme	cellular_component	0.42504	1	1	53	532	63360	Cluster-11054.34159
GO:0009142	nucleoside triphosphate biosynthetic process	biological_process	0.42534	1	1	53	651	63360	Cluster-11054.51840
GO:0009201	ribonucleoside triphosphate biosynthetic process	biological_process	0.42534	1	1	53	651	63360	Cluster-11054.51840
GO:0035556	intracellular signal transduction	biological_process	0.42937	1	3	53	2081	63360	Cluster-11054.58508,Cluster-11054.74407,Cluster-11054.80512
GO:0005085	guanyl-nucleotide exchange factor activity	molecular_function	0.42945	1	1	53	333	63360	Cluster-11054.74407
GO:0048518	positive regulation of biological process	biological_process	0.43072	1	2	53	1780	63360	Cluster-11054.60253,Cluster-11054.72896
GO:0009156	ribonucleoside monophosphate biosynthetic process	biological_process	0.43099	1	1	53	680	63360	Cluster-11054.51840
GO:0036094	small molecule binding	molecular_function	0.43192	1	8	53	7284	63360	Cluster-11054.51502,Cluster-11054.48110,Cluster-11054.51840,Cluster-11054.80512,Cluster-11054.72896,Cluster-11054.22506,Cluster-11054.43962,Cluster-11054.46692
GO:0051252	regulation of RNA metabolic process	biological_process	0.43223	1	7	53	6717	63360	Cluster-11054.69607,Cluster-11054.80512,Cluster-11054.27844,Cluster-11054.7959,Cluster-11054.51502,Cluster-11054.72896,Cluster-11054.44294
GO:0046915	transition metal ion transmembrane transporter activity	molecular_function	0.434	1	1	53	635	63360	Cluster-11054.69607
GO:0005524	ATP binding	molecular_function	0.43493	1	6	53	5113	63360	Cluster-11054.80512,Cluster-11054.48110,Cluster-11054.51840,Cluster-11054.72896,Cluster-11054.46692,Cluster-11054.43962
GO:0009124	nucleoside monophosphate biosynthetic process	biological_process	0.43571	1	1	53	691	63360	Cluster-11054.51840
GO:0032559	adenyl ribonucleotide binding	molecular_function	0.43581	1	6	53	5121	63360	Cluster-11054.51840,Cluster-11054.48110,Cluster-11054.80512,Cluster-11054.72896,Cluster-11054.43962,Cluster-11054.46692
GO:0051301	cell division	biological_process	0.43638	1	1	53	664	63360	Cluster-11054.33031
GO:0007059	chromosome segregation	biological_process	0.43661	1	1	53	675	63360	Cluster-11054.33031
GO:0016773	phosphotransferase activity, alcohol group as acceptor	molecular_function	0.43953	1	4	53	3611	63360	Cluster-11054.46692,Cluster-11054.51840,Cluster-11054.48110,Cluster-11054.59630
GO:0022891	substrate-specific transmembrane transporter activity	molecular_function	0.43998	1	7	53	7672	63360	Cluster-11054.69607,Cluster-11054.63374,Cluster-11054.51840,Cluster-11054.59630,Cluster-11054.7959,Cluster-11054.62863,Cluster-11054.51322
GO:2000112	regulation of cellular macromolecule biosynthetic process	biological_process	0.44053	1	7	53	6967	63360	Cluster-11054.72896,Cluster-11054.51502,Cluster-11054.44294,Cluster-11054.7959,Cluster-11054.27844,Cluster-11054.69607,Cluster-11054.80512
GO:0019219	regulation of nucleobase-containing compound metabolic process	biological_process	0.44284	1	7	53	6796	63360	Cluster-11054.27844,Cluster-11054.80512,Cluster-11054.69607,Cluster-11054.44294,Cluster-11054.72896,Cluster-11054.51502,Cluster-11054.7959
GO:0004842	ubiquitin-protein transferase activity	molecular_function	0.44645	1	1	53	563	63360	Cluster-11054.47269
GO:0010556	regulation of macromolecule biosynthetic process	biological_process	0.44661	1	7	53	6993	63360	Cluster-11054.7959,Cluster-11054.44294,Cluster-11054.72896,Cluster-11054.51502,Cluster-11054.69607,Cluster-11054.80512,Cluster-11054.27844
GO:0030554	adenyl nucleotide binding	molecular_function	0.44698	1	6	53	5200	63360	Cluster-11054.48110,Cluster-11054.51840,Cluster-11054.80512,Cluster-11054.72896,Cluster-11054.46692,Cluster-11054.43962
GO:0019787	ubiquitin-like protein transferase activity	molecular_function	0.447	1	1	53	565	63360	Cluster-11054.47269
GO:0006139	nucleobase-containing compound metabolic process	biological_process	0.44767	1	16	53	16990	63360	Cluster-11054.42540,Cluster-11054.7959,Cluster-11054.51502,Cluster-11054.63374,Cluster-11054.80512,Cluster-11054.27844,Cluster-11054.51840,Cluster-11054.44294,Cluster-11054.33031,Cluster-11054.69607,Cluster-11054.68428,Cluster-11054.24956,Cluster-11054.34159,Cluster-11054.62863,Cluster-11054.22506,Cluster-11054.72896
GO:0031326	regulation of cellular biosynthetic process	biological_process	0.44773	1	7	53	7003	63360	Cluster-11054.27844,Cluster-11054.69607,Cluster-11054.80512,Cluster-11054.44294,Cluster-11054.72896,Cluster-11054.51502,Cluster-11054.7959
GO:0031324	negative regulation of cellular metabolic process	biological_process	0.44804	1	1	53	699	63360	Cluster-11054.33031
GO:0009889	regulation of biosynthetic process	biological_process	0.44905	1	7	53	7015	63360	Cluster-11054.27844,Cluster-11054.80512,Cluster-11054.69607,Cluster-11054.44294,Cluster-11054.72896,Cluster-11054.51502,Cluster-11054.7959
GO:0046872	metal ion binding	molecular_function	0.45133	1	10	53	9749	63360	Cluster-11054.74929,Cluster-11054.33031,Cluster-11054.47269,Cluster-11054.60095,Cluster-11054.69607,Cluster-11054.22506,Cluster-11054.64727,Cluster-11054.27844,Cluster-11054.70172,Cluster-11054.39072
GO:0010605	negative regulation of macromolecule metabolic process	biological_process	0.45349	1	1	53	711	63360	Cluster-11054.33031
GO:0016070	RNA metabolic process	biological_process	0.45457	1	11	53	11601	63360	Cluster-11054.22506,Cluster-11054.72896,Cluster-11054.44294,Cluster-11054.34159,Cluster-11054.80512,Cluster-11054.27844,Cluster-11054.24956,Cluster-11054.7959,Cluster-11054.51502,Cluster-11054.33031,Cluster-11054.69607
GO:0005739	mitochondrion	cellular_component	0.45469	1	4	53	4551	63360	Cluster-11054.69833,Cluster-11054.63374,Cluster-11054.62863,Cluster-11054.24956
GO:0015629	actin cytoskeleton	cellular_component	0.45516	1	1	53	867	63360	Cluster-11054.51322
GO:0010468	regulation of gene expression	biological_process	0.45604	1	7	53	7066	63360	Cluster-11054.69607,Cluster-11054.80512,Cluster-11054.27844,Cluster-11054.7959,Cluster-11054.44294,Cluster-11054.72896,Cluster-11054.51502
GO:0044248	cellular catabolic process	biological_process	0.45924	1	3	53	2700	63360	Cluster-11054.72896,Cluster-11054.33031,Cluster-11054.68428
GO:0019012	virion	cellular_component	0.46054	1	3	53	2649	63360	Cluster-11054.51322,Cluster-11054.72896,Cluster-11054.22506
GO:0006022	aminoglycan metabolic process	biological_process	0.46101	1	1	53	776	63360	Cluster-11054.86199
GO:0072521	purine-containing compound metabolic process	biological_process	0.46276	1	4	53	4142	63360	Cluster-11054.62863,Cluster-11054.51840,Cluster-11054.33031,Cluster-11054.63374
GO:0043169	cation binding	molecular_function	0.4646	1	10	53	9847	63360	Cluster-11054.22506,Cluster-11054.64727,Cluster-11054.39072,Cluster-11054.27844,Cluster-11054.70172,Cluster-11054.74929,Cluster-11054.33031,Cluster-11054.47269,Cluster-11054.69607,Cluster-11054.60095
GO:0042451	purine nucleoside biosynthetic process	biological_process	0.46865	1	1	53	741	63360	Cluster-11054.51840
GO:0046129	purine ribonucleoside biosynthetic process	biological_process	0.46865	1	1	53	741	63360	Cluster-11054.51840
GO:0044249	cellular biosynthetic process	biological_process	0.46943	1	15	53	16761	63360	Cluster-11054.62863,Cluster-11054.72896,Cluster-11054.44294,Cluster-11054.34159,Cluster-11054.63374,Cluster-11054.80512,Cluster-11054.27844,Cluster-11054.51840,Cluster-11054.24956,Cluster-11054.7959,Cluster-11054.71908,Cluster-11054.51502,Cluster-11054.33031,Cluster-11054.69607,Cluster-11054.42540
GO:0044428	nuclear part	cellular_component	0.47008	1	5	53	5524	63360	Cluster-11054.47269,Cluster-11054.33031,Cluster-11054.34159,Cluster-11054.44294,Cluster-11054.72896
GO:0033036	macromolecule localization	biological_process	0.47582	1	5	53	5400	63360	Cluster-11054.72896,Cluster-11054.31051,Cluster-11054.59630,Cluster-11054.44742,Cluster-11054.34159
GO:0031967	organelle envelope	cellular_component	0.47973	1	2	53	2072	63360	Cluster-11054.62863,Cluster-11054.63374
GO:1903047	mitotic cell cycle process	biological_process	0.48231	1	1	53	784	63360	Cluster-11054.33031
GO:0005634	nucleus	cellular_component	0.48356	1	9	53	10176	63360	Cluster-11054.33031,Cluster-11054.69607,Cluster-11054.47269,Cluster-11054.51502,Cluster-11054.24956,Cluster-11054.27844,Cluster-11054.34159,Cluster-11054.72896,Cluster-11054.44294
GO:0003774	motor activity	molecular_function	0.48436	1	1	53	861	63360	Cluster-11054.72896
GO:0098796	membrane protein complex	cellular_component	0.48545	1	5	53	5313	63360	Cluster-11054.63374,Cluster-11054.51840,Cluster-11054.44742,Cluster-11054.59630,Cluster-11054.62863
GO:0016592	mediator complex	cellular_component	0.48607	1	1	53	719	63360	Cluster-11054.72896
GO:0001104	RNA polymerase II transcription cofactor activity	molecular_function	0.48681	1	1	53	721	63360	Cluster-11054.72896
GO:0006352	DNA-templated transcription, initiation	biological_process	0.48722	1	1	53	718	63360	Cluster-11054.34159
GO:0034655	nucleobase-containing compound catabolic process	biological_process	0.48736	1	1	53	807	63360	Cluster-11054.68428
GO:0001076	transcription factor activity, RNA polymerase II transcription factor binding	molecular_function	0.48905	1	1	53	728	63360	Cluster-11054.72896
GO:0000278	mitotic cell cycle	biological_process	0.48991	1	1	53	802	63360	Cluster-11054.33031
GO:0072511	divalent inorganic cation transport	biological_process	0.48995	1	2	53	2028	63360	Cluster-11054.69607,Cluster-11054.51322
GO:0031975	envelope	cellular_component	0.4903	1	2	53	2113	63360	Cluster-11054.62863,Cluster-11054.63374
GO:0042455	ribonucleoside biosynthetic process	biological_process	0.49187	1	1	53	790	63360	Cluster-11054.51840
GO:0048285	organelle fission	biological_process	0.49246	1	1	53	862	63360	Cluster-11054.33031
GO:1901566	organonitrogen compound biosynthetic process	biological_process	0.49272	1	5	53	5343	63360	Cluster-11054.80512,Cluster-11054.63374,Cluster-11054.51840,Cluster-11054.62863,Cluster-11054.24956
GO:0009163	nucleoside biosynthetic process	biological_process	0.49381	1	1	53	797	63360	Cluster-11054.51840
GO:0044765	single-organism transport	biological_process	0.49581	1	11	53	12444	63360	Cluster-11054.7959,Cluster-11054.69607,Cluster-11054.51322,Cluster-11054.72896,Cluster-11054.43962,Cluster-11054.62863,Cluster-11054.59630,Cluster-11054.51840,Cluster-11054.44742,Cluster-11054.63374,Cluster-11054.80512
GO:0009892	negative regulation of metabolic process	biological_process	0.49723	1	1	53	802	63360	Cluster-11054.33031
GO:1902531	regulation of intracellular signal transduction	biological_process	0.49727	1	1	53	541	63360	Cluster-11054.74407
GO:1901659	glycosyl compound biosynthetic process	biological_process	0.49811	1	1	53	809	63360	Cluster-11054.51840
GO:0070011	peptidase activity, acting on L-amino acid peptides	molecular_function	0.50191	1	5	53	6112	63360	Cluster-11054.51322,Cluster-11054.31281,Cluster-11054.64727,Cluster-11054.27844,Cluster-11054.33600
GO:0009152	purine ribonucleotide biosynthetic process	biological_process	0.50942	1	1	53	801	63360	Cluster-11054.51840
GO:0006886	intracellular protein transport	biological_process	0.50997	1	3	53	3151	63360	Cluster-11054.72896,Cluster-11054.59630,Cluster-11054.34159
GO:0051171	regulation of nitrogen compound metabolic process	biological_process	0.51023	1	7	53	7397	63360	Cluster-11054.27844,Cluster-11054.80512,Cluster-11054.69607,Cluster-11054.72896,Cluster-11054.51502,Cluster-11054.44294,Cluster-11054.7959
GO:0015031	protein transport	biological_process	0.5104	1	4	53	4422	63360	Cluster-11054.72896,Cluster-11054.34159,Cluster-11054.44742,Cluster-11054.59630
GO:1902578	single-organism localization	biological_process	0.51177	1	11	53	12581	63360	Cluster-11054.69607,Cluster-11054.7959,Cluster-11054.80512,Cluster-11054.63374,Cluster-11054.51840,Cluster-11054.44742,Cluster-11054.59630,Cluster-11054.62863,Cluster-11054.43962,Cluster-11054.51322,Cluster-11054.72896
GO:0045184	establishment of protein localization	biological_process	0.51917	1	4	53	4488	63360	Cluster-11054.59630,Cluster-11054.44742,Cluster-11054.34159,Cluster-11054.72896
GO:0051649	establishment of localization in cell	biological_process	0.52121	1	4	53	4396	63360	Cluster-11054.34159,Cluster-11054.44742,Cluster-11054.59630,Cluster-11054.72896
GO:0009260	ribonucleotide biosynthetic process	biological_process	0.52134	1	1	53	832	63360	Cluster-11054.51840
GO:0046390	ribose phosphate biosynthetic process	biological_process	0.52187	1	1	53	834	63360	Cluster-11054.51840
GO:0004386	helicase activity	molecular_function	0.52224	1	1	53	622	63360	Cluster-11054.80512
GO:0033177	proton-transporting two-sector ATPase complex, proton-transporting domain	cellular_component	0.52238	1	1	53	902	63360	Cluster-11054.51840
GO:0046700	heterocycle catabolic process	biological_process	0.52269	1	1	53	901	63360	Cluster-11054.68428
GO:0044270	cellular nitrogen compound catabolic process	biological_process	0.5227	1	1	53	901	63360	Cluster-11054.68428
GO:0044711	single-organism biosynthetic process	biological_process	0.52649	1	4	53	4165	63360	Cluster-11054.62863,Cluster-11054.63374,Cluster-11054.23418,Cluster-11054.51840
GO:0051128	regulation of cellular component organization	biological_process	0.52695	1	1	53	960	63360	Cluster-11054.33031
GO:0019752	carboxylic acid metabolic process	biological_process	0.53319	1	4	53	4191	63360	Cluster-11054.51502,Cluster-11054.62863,Cluster-11054.7959,Cluster-11054.63374
GO:0015075	ion transmembrane transporter activity	molecular_function	0.53499	1	6	53	7100	63360	Cluster-11054.51322,Cluster-11054.62863,Cluster-11054.7959,Cluster-11054.51840,Cluster-11054.63374,Cluster-11054.69607
GO:1901360	organic cyclic compound metabolic process	biological_process	0.53499	1	17	53	19087	63360	Cluster-11054.68428,Cluster-11054.69607,Cluster-11054.33031,Cluster-11054.24956,Cluster-11054.23418,Cluster-11054.34159,Cluster-11054.22506,Cluster-11054.72896,Cluster-11054.62863,Cluster-11054.42540,Cluster-11054.51502,Cluster-11054.7959,Cluster-11054.51840,Cluster-11054.27844,Cluster-11054.80512,Cluster-11054.63374,Cluster-11054.44294
GO:0044446	intracellular organelle part	cellular_component	0.53722	1	10	53	11988	63360	Cluster-11054.44294,Cluster-11054.51322,Cluster-11054.72896,Cluster-11054.62863,Cluster-11054.63374,Cluster-11054.34159,Cluster-11054.24956,Cluster-11054.60253,Cluster-11054.47269,Cluster-11054.33031
GO:0009108	coenzyme biosynthetic process	biological_process	0.53781	1	1	53	752	63360	Cluster-11054.80512
GO:0044710	single-organism metabolic process	biological_process	0.539	1	14	53	15480	63360	Cluster-11054.68428,Cluster-11054.60253,Cluster-11054.33031,Cluster-11054.69424,Cluster-11054.51502,Cluster-11054.71908,Cluster-11054.7959,Cluster-11054.23418,Cluster-11054.51840,Cluster-11054.48563,Cluster-11054.63374,Cluster-11054.44294,Cluster-11054.22506,Cluster-11054.62863
GO:0043436	oxoacid metabolic process	biological_process	0.54073	1	4	53	4247	63360	Cluster-11054.51502,Cluster-11054.62863,Cluster-11054.7959,Cluster-11054.63374
GO:0006082	organic acid metabolic process	biological_process	0.54096	1	4	53	4249	63360	Cluster-11054.51502,Cluster-11054.62863,Cluster-11054.7959,Cluster-11054.63374
GO:0009451	RNA modification	biological_process	0.54174	1	1	53	772	63360	Cluster-11054.80512
GO:0009056	catabolic process	biological_process	0.54265	1	3	53	3053	63360	Cluster-11054.68428,Cluster-11054.33031,Cluster-11054.72896
GO:1901605	alpha-amino acid metabolic process	biological_process	0.54396	1	3	53	3066	63360	Cluster-11054.7959,Cluster-11054.62863,Cluster-11054.63374
GO:1901361	organic cyclic compound catabolic process	biological_process	0.54442	1	1	53	951	63360	Cluster-11054.68428
GO:0034645	cellular macromolecule biosynthetic process	biological_process	0.54734	1	12	53	14152	63360	Cluster-11054.72896,Cluster-11054.44294,Cluster-11054.34159,Cluster-11054.80512,Cluster-11054.27844,Cluster-11054.24956,Cluster-11054.71908,Cluster-11054.7959,Cluster-11054.51502,Cluster-11054.33031,Cluster-11054.69607,Cluster-11054.42540
GO:0004553	hydrolase activity, hydrolyzing O-glycosyl compounds	molecular_function	0.54829	1	1	53	794	63360	Cluster-11054.60253
GO:0044422	organelle part	cellular_component	0.55035	1	10	53	12073	63360	Cluster-11054.62863,Cluster-11054.44294,Cluster-11054.51322,Cluster-11054.72896,Cluster-11054.34159,Cluster-11054.63374,Cluster-11054.24956,Cluster-11054.47269,Cluster-11054.33031,Cluster-11054.60253
GO:0035639	purine ribonucleoside triphosphate binding	molecular_function	0.55196	1	6	53	5944	63360	Cluster-11054.80512,Cluster-11054.48110,Cluster-11054.51840,Cluster-11054.72896,Cluster-11054.43962,Cluster-11054.46692
GO:0032549	ribonucleoside binding	molecular_function	0.55256	1	6	53	5950	63360	Cluster-11054.48110,Cluster-11054.51840,Cluster-11054.80512,Cluster-11054.72896,Cluster-11054.46692,Cluster-11054.43962
GO:0032550	purine ribonucleoside binding	molecular_function	0.55256	1	6	53	5950	63360	Cluster-11054.43962,Cluster-11054.46692,Cluster-11054.72896,Cluster-11054.51840,Cluster-11054.48110,Cluster-11054.80512
GO:0032555	purine ribonucleotide binding	molecular_function	0.55264	1	6	53	5951	63360	Cluster-11054.51840,Cluster-11054.48110,Cluster-11054.80512,Cluster-11054.46692,Cluster-11054.43962,Cluster-11054.72896
GO:0001883	purine nucleoside binding	molecular_function	0.55272	1	6	53	5952	63360	Cluster-11054.72896,Cluster-11054.46692,Cluster-11054.43962,Cluster-11054.48110,Cluster-11054.51840,Cluster-11054.80512
GO:0019439	aromatic compound catabolic process	biological_process	0.55448	1	1	53	969	63360	Cluster-11054.68428
GO:0001882	nucleoside binding	molecular_function	0.55456	1	6	53	5963	63360	Cluster-11054.72896,Cluster-11054.43962,Cluster-11054.46692,Cluster-11054.80512,Cluster-11054.51840,Cluster-11054.48110
GO:0016407	acetyltransferase activity	molecular_function	0.5577	1	1	53	1149	63360	Cluster-11054.71908
GO:0006725	cellular aromatic compound metabolic process	biological_process	0.55842	1	16	53	18027	63360	Cluster-11054.62863,Cluster-11054.22506,Cluster-11054.72896,Cluster-11054.34159,Cluster-11054.24956,Cluster-11054.69607,Cluster-11054.33031,Cluster-11054.68428,Cluster-11054.44294,Cluster-11054.80512,Cluster-11054.63374,Cluster-11054.51840,Cluster-11054.27844,Cluster-11054.7959,Cluster-11054.51502,Cluster-11054.42540
GO:0009059	macromolecule biosynthetic process	biological_process	0.56274	1	12	53	14286	63360	Cluster-11054.71908,Cluster-11054.7959,Cluster-11054.24956,Cluster-11054.51502,Cluster-11054.69607,Cluster-11054.33031,Cluster-11054.42540,Cluster-11054.44294,Cluster-11054.72896,Cluster-11054.80512,Cluster-11054.34159,Cluster-11054.27844
GO:0017076	purine nucleotide binding	molecular_function	0.5638	1	6	53	6039	63360	Cluster-11054.46692,Cluster-11054.43962,Cluster-11054.72896,Cluster-11054.80512,Cluster-11054.48110,Cluster-11054.51840
GO:0032553	ribonucleotide binding	molecular_function	0.56596	1	6	53	6013	63360	Cluster-11054.72896,Cluster-11054.46692,Cluster-11054.43962,Cluster-11054.51840,Cluster-11054.48110,Cluster-11054.80512
GO:0032403	protein complex binding	molecular_function	0.56991	1	1	53	776	63360	Cluster-11054.72896
GO:0006914	autophagy	biological_process	0.57046	1	1	53	927	63360	Cluster-11054.72896
GO:0044430	cytoskeletal part	cellular_component	0.57252	1	2	53	2169	63360	Cluster-11054.51322,Cluster-11054.72896
GO:0008233	peptidase activity	molecular_function	0.57383	1	5	53	6513	63360	Cluster-11054.33600,Cluster-11054.27844,Cluster-11054.31281,Cluster-11054.51322,Cluster-11054.64727
GO:0016798	hydrolase activity, acting on glycosyl bonds	molecular_function	0.57822	1	1	53	869	63360	Cluster-11054.60253
GO:0022857	transmembrane transporter activity	molecular_function	0.58016	1	7	53	8582	63360	Cluster-11054.7959,Cluster-11054.62863,Cluster-11054.51322,Cluster-11054.63374,Cluster-11054.69607,Cluster-11054.59630,Cluster-11054.51840
GO:1902600	hydrogen ion transmembrane transport	biological_process	0.58743	1	1	53	1049	63360	Cluster-11054.51840
GO:0008982	protein-N(PI)-phosphohistidine-sugar phosphotransferase activity	molecular_function	0.58747	1	1	53	1370	63360	Cluster-11054.59630
GO:0009357	protein-N(PI)-phosphohistidine-sugar phosphotransferase complex	cellular_component	0.58747	1	1	53	1370	63360	Cluster-11054.59630
GO:0006357	regulation of transcription from RNA polymerase II promoter	biological_process	0.59454	1	1	53	1039	63360	Cluster-11054.72896
GO:0006397	mRNA processing	biological_process	0.59673	1	1	53	983	63360	Cluster-11054.33031
GO:0016469	proton-transporting two-sector ATPase complex	cellular_component	0.59682	1	1	53	1073	63360	Cluster-11054.51840
GO:0043623	cellular protein complex assembly	biological_process	0.59796	1	1	53	1040	63360	Cluster-11054.72896
GO:0017038	protein import	biological_process	0.59995	1	1	53	1228	63360	Cluster-11054.72896
GO:0006928	movement of cell or subcellular component	biological_process	0.59998	1	1	53	1055	63360	Cluster-11054.72896
GO:0005975	carbohydrate metabolic process	biological_process	0.60241	1	2	53	2296	63360	Cluster-11054.60253,Cluster-11054.86199
GO:0042967	acyl-carrier-protein biosynthetic process	biological_process	0.60315	1	1	53	1258	63360	Cluster-11054.71908
GO:0008610	lipid biosynthetic process	biological_process	0.60464	1	1	53	1104	63360	Cluster-11054.23418
GO:0015144	carbohydrate transmembrane transporter activity	molecular_function	0.61118	1	1	53	1420	63360	Cluster-11054.59630
GO:1901476	carbohydrate transporter activity	molecular_function	0.61118	1	1	53	1420	63360	Cluster-11054.59630
GO:0046483	heterocycle metabolic process	biological_process	0.61305	1	16	53	18716	63360	Cluster-11054.44294,Cluster-11054.80512,Cluster-11054.63374,Cluster-11054.51840,Cluster-11054.27844,Cluster-11054.7959,Cluster-11054.51502,Cluster-11054.42540,Cluster-11054.62863,Cluster-11054.72896,Cluster-11054.22506,Cluster-11054.34159,Cluster-11054.24956,Cluster-11054.69607,Cluster-11054.33031,Cluster-11054.68428
GO:0051179	localization	biological_process	0.61749	1	13	53	15726	63360	Cluster-11054.43962,Cluster-11054.31051,Cluster-11054.72896,Cluster-11054.51322,Cluster-11054.62863,Cluster-11054.51840,Cluster-11054.44742,Cluster-11054.59630,Cluster-11054.80512,Cluster-11054.63374,Cluster-11054.34159,Cluster-11054.7959,Cluster-11054.69607
GO:0015630	microtubule cytoskeleton	cellular_component	0.61942	1	1	53	1035	63360	Cluster-11054.72896
GO:1901363	heterocyclic compound binding	molecular_function	0.62094	1	15	53	17135	63360	Cluster-11054.51840,Cluster-11054.48110,Cluster-11054.80512,Cluster-11054.34159,Cluster-11054.31051,Cluster-11054.46692,Cluster-11054.43962,Cluster-11054.22506,Cluster-11054.72896,Cluster-11054.69607,Cluster-11054.33031,Cluster-11054.74929,Cluster-11054.27355,Cluster-11054.51502,Cluster-11054.24956
GO:0097159	organic cyclic compound binding	molecular_function	0.62115	1	15	53	17138	63360	Cluster-11054.74929,Cluster-11054.27355,Cluster-11054.33031,Cluster-11054.69607,Cluster-11054.51502,Cluster-11054.24956,Cluster-11054.48110,Cluster-11054.51840,Cluster-11054.34159,Cluster-11054.80512,Cluster-11054.22506,Cluster-11054.72896,Cluster-11054.43962,Cluster-11054.31051,Cluster-11054.46692
GO:0010467	gene expression	biological_process	0.62305	1	11	53	13350	63360	Cluster-11054.51502,Cluster-11054.24956,Cluster-11054.7959,Cluster-11054.33031,Cluster-11054.69607,Cluster-11054.22506,Cluster-11054.72896,Cluster-11054.44294,Cluster-11054.27844,Cluster-11054.34159,Cluster-11054.80512
GO:1902582	single-organism intracellular transport	biological_process	0.62802	1	2	53	2714	63360	Cluster-11054.44742,Cluster-11054.72896
GO:0051188	cofactor biosynthetic process	biological_process	0.62918	1	1	53	988	63360	Cluster-11054.80512
GO:0008643	carbohydrate transport	biological_process	0.63612	1	1	53	1493	63360	Cluster-11054.59630
GO:0043231	intracellular membrane-bounded organelle	cellular_component	0.63901	1	13	53	16757	63360	Cluster-11054.27844,Cluster-11054.34159,Cluster-11054.63374,Cluster-11054.72896,Cluster-11054.44294,Cluster-11054.62863,Cluster-11054.60253,Cluster-11054.69833,Cluster-11054.33031,Cluster-11054.47269,Cluster-11054.69607,Cluster-11054.51502,Cluster-11054.24956
GO:1901575	organic substance catabolic process	biological_process	0.63991	1	2	53	2339	63360	Cluster-11054.33031,Cluster-11054.68428
GO:0043227	membrane-bounded organelle	cellular_component	0.64063	1	13	53	16776	63360	Cluster-11054.62863,Cluster-11054.72896,Cluster-11054.44294,Cluster-11054.34159,Cluster-11054.63374,Cluster-11054.27844,Cluster-11054.24956,Cluster-11054.51502,Cluster-11054.33031,Cluster-11054.47269,Cluster-11054.69607,Cluster-11054.60253,Cluster-11054.69833
GO:0006520	cellular amino acid metabolic process	biological_process	0.64413	1	3	53	3617	63360	Cluster-11054.7959,Cluster-11054.62863,Cluster-11054.63374
GO:0005856	cytoskeleton	cellular_component	0.64677	1	2	53	2367	63360	Cluster-11054.72896,Cluster-11054.51322
GO:0016779	nucleotidyltransferase activity	molecular_function	0.64687	1	2	53	2766	63360	Cluster-11054.33031,Cluster-11054.69607
GO:0019058	viral life cycle	biological_process	0.64899	1	1	53	1131	63360	Cluster-11054.42540
GO:0044237	cellular metabolic process	biological_process	0.65029	1	23	53	27094	63360	Cluster-11054.68428,Cluster-11054.33031,Cluster-11054.69607,Cluster-11054.53370,Cluster-11054.24956,Cluster-11054.71908,Cluster-11054.34159,Cluster-11054.22506,Cluster-11054.72896,Cluster-11054.62863,Cluster-11054.60253,Cluster-11054.42540,Cluster-11054.74929,Cluster-11054.47269,Cluster-11054.51502,Cluster-11054.7959,Cluster-11054.27844,Cluster-11054.51840,Cluster-11054.48110,Cluster-11054.63374,…
GO:0005667	transcription factor complex	cellular_component	0.65058	1	3	53	3638	63360	Cluster-11054.72896,Cluster-11054.80512,Cluster-11054.34159
GO:0016747	transferase activity, transferring acyl groups other than amino-acyl groups	molecular_function	0.65091	1	1	53	1423	63360	Cluster-11054.71908
GO:0051704	multi-organism process	biological_process	0.6526	1	4	53	4929	63360	Cluster-11054.31051,Cluster-11054.7959,Cluster-11054.52995,Cluster-11054.42540
GO:0044265	cellular macromolecule catabolic process	biological_process	0.65718	1	1	53	1226	63360	Cluster-11054.33031
GO:0004872	receptor activity	molecular_function	0.658	1	2	53	2641	63360	Cluster-11054.27844,Cluster-11054.31994
GO:0005217	intracellular ligand-gated ion channel activity	molecular_function	0.65965	1	1	53	1511	63360	Cluster-11054.51322
GO:0005218	intracellular ligand-gated calcium channel activity	molecular_function	0.65965	1	1	53	1511	63360	Cluster-11054.51322
GO:0005219	ryanodine-sensitive calcium-release channel activity	molecular_function	0.65965	1	1	53	1511	63360	Cluster-11054.51322
GO:0015278	calcium-release channel activity	molecular_function	0.65965	1	1	53	1511	63360	Cluster-11054.51322
GO:1902589	single-organism organelle organization	biological_process	0.66053	1	2	53	2679	63360	Cluster-11054.33031,Cluster-11054.31051
GO:0072594	establishment of protein localization to organelle	biological_process	0.66218	1	1	53	1404	63360	Cluster-11054.72896
GO:0006732	coenzyme metabolic process	biological_process	0.66554	1	1	53	1121	63360	Cluster-11054.80512
GO:0005262	calcium channel activity	molecular_function	0.67095	1	1	53	1547	63360	Cluster-11054.51322
GO:0016071	mRNA metabolic process	biological_process	0.67164	1	1	53	1176	63360	Cluster-11054.33031
GO:0006810	transport	biological_process	0.67505	1	12	53	15143	63360	Cluster-11054.7959,Cluster-11054.69607,Cluster-11054.62863,Cluster-11054.51322,Cluster-11054.72896,Cluster-11054.43962,Cluster-11054.63374,Cluster-11054.34159,Cluster-11054.80512,Cluster-11054.59630,Cluster-11054.44742,Cluster-11054.51840
GO:0051234	establishment of localization	biological_process	0.67848	1	12	53	15194	63360	Cluster-11054.62863,Cluster-11054.72896,Cluster-11054.51322,Cluster-11054.43962,Cluster-11054.63374,Cluster-11054.34159,Cluster-11054.80512,Cluster-11054.59630,Cluster-11054.51840,Cluster-11054.44742,Cluster-11054.7959,Cluster-11054.69607
GO:0003924	GTPase activity	molecular_function	0.68219	1	1	53	1237	63360	Cluster-11054.80512
GO:0090304	nucleic acid metabolic process	biological_process	0.68466	1	12	53	14787	63360	Cluster-11054.7959,Cluster-11054.24956,Cluster-11054.51502,Cluster-11054.69607,Cluster-11054.33031,Cluster-11054.42540,Cluster-11054.44294,Cluster-11054.72896,Cluster-11054.22506,Cluster-11054.80512,Cluster-11054.34159,Cluster-11054.27844
GO:0015085	calcium ion transmembrane transporter activity	molecular_function	0.68606	1	1	53	1575	63360	Cluster-11054.51322
GO:0019031	viral envelope	cellular_component	0.69041	1	1	53	1215	63360	Cluster-11054.72896
GO:0036338	viral membrane	cellular_component	0.69041	1	1	53	1215	63360	Cluster-11054.72896
GO:0044707	single-multicellular organism process	biological_process	0.6906	1	2	53	2612	63360	Cluster-11054.72896,Cluster-11054.48563
GO:0019867	outer membrane	cellular_component	0.69119	1	1	53	1424	63360	Cluster-11054.41707
GO:0005737	cytoplasm	cellular_component	0.69461	1	10	53	14065	63360	Cluster-11054.24956,Cluster-11054.60253,Cluster-11054.69833,Cluster-11054.62863,Cluster-11054.51322,Cluster-11054.72896,Cluster-11054.63374,Cluster-11054.27844,Cluster-11054.59630,Cluster-11054.23418
GO:0044723	single-organism carbohydrate metabolic process	biological_process	0.69463	1	1	53	1389	63360	Cluster-11054.60253
GO:0034622	cellular macromolecular complex assembly	biological_process	0.70009	1	1	53	1420	63360	Cluster-11054.72896
GO:1902495	transmembrane transporter complex	cellular_component	0.70758	1	1	53	1707	63360	Cluster-11054.59630
GO:0016020	membrane	cellular_component	0.70783	1	19	53	23775	63360	Cluster-11054.46692,Cluster-11054.80512,Cluster-11054.63374,Cluster-11054.48110,Cluster-11054.51840,Cluster-11054.44742,Cluster-11054.59630,Cluster-11054.27844,Cluster-11054.7959,Cluster-11054.41707,Cluster-11054.62863,Cluster-11054.72896,Cluster-11054.51322,Cluster-11054.34159,Cluster-11054.39072,Cluster-11054.74407,Cluster-11054.31994,Cluster-11054.69607,Cluster-11054.69804
GO:1990351	transporter complex	cellular_component	0.70803	1	1	53	1710	63360	Cluster-11054.59630
GO:0044451	nucleoplasm part	cellular_component	0.71132	1	2	53	3168	63360	Cluster-11054.34159,Cluster-11054.72896
GO:0003712	transcription cofactor activity	molecular_function	0.71168	1	1	53	1563	63360	Cluster-11054.72896
GO:0006270	DNA replication initiation	biological_process	0.71179	1	1	53	1708	63360	Cluster-11054.80512
GO:0003723	RNA binding	molecular_function	0.71184	1	2	53	2685	63360	Cluster-11054.80512,Cluster-11054.33031
GO:0000989	transcription factor activity, transcription factor binding	molecular_function	0.71338	1	1	53	1571	63360	Cluster-11054.72896
GO:0006874	cellular calcium ion homeostasis	biological_process	0.71449	1	1	53	1742	63360	Cluster-11054.51322
GO:0055074	calcium ion homeostasis	biological_process	0.71449	1	1	53	1742	63360	Cluster-11054.51322
GO:0072503	cellular divalent inorganic cation homeostasis	biological_process	0.7151	1	1	53	1746	63360	Cluster-11054.51322
GO:0072507	divalent inorganic cation homeostasis	biological_process	0.7151	1	1	53	1746	63360	Cluster-11054.51322
GO:0034641	cellular nitrogen compound metabolic process	biological_process	0.71798	1	16	53	19951	63360	Cluster-11054.80512,Cluster-11054.63374,Cluster-11054.51840,Cluster-11054.27844,Cluster-11054.44294,Cluster-11054.42540,Cluster-11054.7959,Cluster-11054.51502,Cluster-11054.34159,Cluster-11054.62863,Cluster-11054.22506,Cluster-11054.72896,Cluster-11054.69607,Cluster-11054.33031,Cluster-11054.68428,Cluster-11054.24956
GO:0030529	ribonucleoprotein complex	cellular_component	0.71853	1	2	53	3285	63360	Cluster-11054.24956,Cluster-11054.33031
GO:1902580	single-organism cellular localization	biological_process	0.71898	1	1	53	1673	63360	Cluster-11054.72896
GO:0003735	structural constituent of ribosome	molecular_function	0.71984	1	1	53	1625	63360	Cluster-11054.24956
GO:0044877	macromolecular complex binding	molecular_function	0.72328	1	1	53	1373	63360	Cluster-11054.72896
GO:0015078	hydrogen ion transmembrane transporter activity	molecular_function	0.72407	1	1	53	1424	63360	Cluster-11054.51840
GO:0015276	ligand-gated ion channel activity	molecular_function	0.7242	1	1	53	1752	63360	Cluster-11054.51322
GO:0022834	ligand-gated channel activity	molecular_function	0.7242	1	1	53	1752	63360	Cluster-11054.51322
GO:0070013	intracellular organelle lumen	cellular_component	0.72454	1	3	53	4756	63360	Cluster-11054.34159,Cluster-11054.72896,Cluster-11054.24956
GO:0043233	organelle lumen	cellular_component	0.72593	1	3	53	4767	63360	Cluster-11054.72896,Cluster-11054.24956,Cluster-11054.34159
GO:0006875	cellular metal ion homeostasis	biological_process	0.72636	1	1	53	1815	63360	Cluster-11054.51322
GO:0006873	cellular ion homeostasis	biological_process	0.7265	1	1	53	1816	63360	Cluster-11054.51322
GO:0030003	cellular cation homeostasis	biological_process	0.7265	1	1	53	1816	63360	Cluster-11054.51322
GO:0055065	metal ion homeostasis	biological_process	0.72857	1	1	53	1826	63360	Cluster-11054.51322
GO:0098772	molecular function regulator	molecular_function	0.73034	1	2	53	2670	63360	Cluster-11054.42540,Cluster-11054.74407
GO:0005654	nucleoplasm	cellular_component	0.73259	1	2	53	3314	63360	Cluster-11054.72896,Cluster-11054.34159
GO:0031974	membrane-enclosed lumen	cellular_component	0.73283	1	3	53	4812	63360	Cluster-11054.34159,Cluster-11054.72896,Cluster-11054.24956
GO:0003676	nucleic acid binding	molecular_function	0.73336	1	9	53	11499	63360	Cluster-11054.69607,Cluster-11054.33031,Cluster-11054.74929,Cluster-11054.27355,Cluster-11054.24956,Cluster-11054.80512,Cluster-11054.34159,Cluster-11054.31051,Cluster-11054.72896
GO:0006816	calcium ion transport	biological_process	0.73495	1	1	53	1768	63360	Cluster-11054.51322
GO:0055082	cellular chemical homeostasis	biological_process	0.73569	1	1	53	1841	63360	Cluster-11054.51322
GO:0044283	small molecule biosynthetic process	biological_process	0.73754	1	1	53	1420	63360	Cluster-11054.23418
GO:0006605	protein targeting	biological_process	0.74209	1	1	53	1795	63360	Cluster-11054.72896
GO:0044424	intracellular part	cellular_component	0.74216	1	19	53	24556	63360	Cluster-11054.23418,Cluster-11054.34159,Cluster-11054.51322,Cluster-11054.72896,Cluster-11054.62863,Cluster-11054.69833,Cluster-11054.33031,Cluster-11054.69607,Cluster-11054.24956,Cluster-11054.59630,Cluster-11054.27844,Cluster-11054.51840,Cluster-11054.63374,Cluster-11054.80512,Cluster-11054.44294,Cluster-11054.60253,Cluster-11054.42540,Cluster-11054.47269,Cluster-11054.51502
GO:0016746	transferase activity, transferring acyl groups	molecular_function	0.74496	1	1	53	1751	63360	Cluster-11054.71908
GO:0046034	ATP metabolic process	biological_process	0.74555	1	1	53	1566	63360	Cluster-11054.51840
GO:0055080	cation homeostasis	biological_process	0.74713	1	1	53	1887	63360	Cluster-11054.51322
GO:0098771	inorganic ion homeostasis	biological_process	0.74713	1	1	53	1887	63360	Cluster-11054.51322
GO:0009057	macromolecule catabolic process	biological_process	0.74723	1	1	53	1485	63360	Cluster-11054.33031
GO:0050801	ion homeostasis	biological_process	0.7475	1	1	53	1890	63360	Cluster-11054.51322
GO:0071702	organic substance transport	biological_process	0.74898	1	4	53	6139	63360	Cluster-11054.34159,Cluster-11054.44742,Cluster-11054.59630,Cluster-11054.72896
GO:0051186	cofactor metabolic process	biological_process	0.75117	1	1	53	1452	63360	Cluster-11054.80512
GO:0009126	purine nucleoside monophosphate metabolic process	biological_process	0.75393	1	1	53	1602	63360	Cluster-11054.51840
GO:0009167	purine ribonucleoside monophosphate metabolic process	biological_process	0.75393	1	1	53	1602	63360	Cluster-11054.51840
GO:0000988	transcription factor activity, protein binding	molecular_function	0.75447	1	1	53	1752	63360	Cluster-11054.72896
GO:0032501	multicellular organismal process	biological_process	0.75523	1	2	53	2947	63360	Cluster-11054.48563,Cluster-11054.72896
GO:0016482	cytoplasmic transport	biological_process	0.75855	1	1	53	1790	63360	Cluster-11054.72896
GO:0009161	ribonucleoside monophosphate metabolic process	biological_process	0.75979	1	1	53	1632	63360	Cluster-11054.51840
GO:0048878	chemical homeostasis	biological_process	0.76142	1	1	53	1942	63360	Cluster-11054.51322
GO:0009123	nucleoside monophosphate metabolic process	biological_process	0.76223	1	1	53	1646	63360	Cluster-11054.51840
GO:0060089	molecular transducer activity	molecular_function	0.76258	1	2	53	3135	63360	Cluster-11054.27844,Cluster-11054.31994
GO:0006281	DNA repair	biological_process	0.76583	1	1	53	1319	63360	Cluster-11054.44294
GO:0044255	cellular lipid metabolic process	biological_process	0.76638	1	1	53	1554	63360	Cluster-11054.51502
GO:0000428	DNA-directed RNA polymerase complex	cellular_component	0.76698	1	1	53	1932	63360	Cluster-11054.34159
GO:0055029	nuclear DNA-directed RNA polymerase complex	cellular_component	0.76698	1	1	53	1932	63360	Cluster-11054.34159
GO:0007010	cytoskeleton organization	biological_process	0.76795	1	1	53	1702	63360	Cluster-11054.31051
GO:0006818	hydrogen transport	biological_process	0.76977	1	1	53	1676	63360	Cluster-11054.51840
GO:0015992	proton transport	biological_process	0.76977	1	1	53	1676	63360	Cluster-11054.51840
GO:0009205	purine ribonucleoside triphosphate metabolic process	biological_process	0.77	1	1	53	1650	63360	Cluster-11054.51840
GO:0009144	purine nucleoside triphosphate metabolic process	biological_process	0.77023	1	1	53	1652	63360	Cluster-11054.51840
GO:0016043	cellular component organization	biological_process	0.7703	1	5	53	7429	63360	Cluster-11054.59630,Cluster-11054.33031,Cluster-11054.47269,Cluster-11054.72896,Cluster-11054.31051
GO:0009199	ribonucleoside triphosphate metabolic process	biological_process	0.77037	1	1	53	1653	63360	Cluster-11054.51840
GO:0019725	cellular homeostasis	biological_process	0.77071	1	1	53	2004	63360	Cluster-11054.51322
GO:0005525	GTP binding	molecular_function	0.77129	1	1	53	1511	63360	Cluster-11054.80512
GO:0032561	guanyl ribonucleotide binding	molecular_function	0.7714	1	1	53	1512	63360	Cluster-11054.80512
GO:0009141	nucleoside triphosphate metabolic process	biological_process	0.77371	1	1	53	1669	63360	Cluster-11054.51840
GO:0019001	guanyl nucleotide binding	molecular_function	0.77594	1	1	53	1538	63360	Cluster-11054.80512
GO:0008092	cytoskeletal protein binding	molecular_function	0.77804	1	1	53	1643	63360	Cluster-11054.72896
GO:0022836	gated channel activity	molecular_function	0.78109	1	1	53	2000	63360	Cluster-11054.51322
GO:0055085	transmembrane transport	biological_process	0.78175	1	4	53	6490	63360	Cluster-11054.62863,Cluster-11054.7959,Cluster-11054.63374,Cluster-11054.51840
GO:0005622	intracellular	cellular_component	0.78233	1	19	53	25112	63360	Cluster-11054.80512,Cluster-11054.63374,Cluster-11054.51840,Cluster-11054.59630,Cluster-11054.27844,Cluster-11054.44294,Cluster-11054.47269,Cluster-11054.42540,Cluster-11054.60253,Cluster-11054.51502,Cluster-11054.34159,Cluster-11054.23418,Cluster-11054.62863,Cluster-11054.72896,Cluster-11054.51322,Cluster-11054.69607,Cluster-11054.33031,Cluster-11054.69833,Cluster-11054.24956
GO:0016192	vesicle-mediated transport	biological_process	0.78646	1	1	53	1605	63360	Cluster-11054.44742
GO:0005261	cation channel activity	molecular_function	0.78761	1	1	53	1997	63360	Cluster-11054.51322
GO:0016887	ATPase activity	molecular_function	0.79368	1	1	53	1414	63360	Cluster-11054.80512
GO:0009150	purine ribonucleotide metabolic process	biological_process	0.79572	1	1	53	1760	63360	Cluster-11054.51840
GO:0006974	cellular response to DNA damage stimulus	biological_process	0.79679	1	1	53	1476	63360	Cluster-11054.44294
GO:0051276	chromosome organization	biological_process	0.7973	1	1	53	1777	63360	Cluster-11054.33031
GO:0070838	divalent metal ion transport	biological_process	0.79764	1	1	53	1996	63360	Cluster-11054.51322
GO:0009259	ribonucleotide metabolic process	biological_process	0.80067	1	1	53	1790	63360	Cluster-11054.51840
GO:0046128	purine ribonucleoside metabolic process	biological_process	0.80208	1	1	53	1818	63360	Cluster-11054.51840
GO:0042278	purine nucleoside metabolic process	biological_process	0.80229	1	1	53	1820	63360	Cluster-11054.51840
GO:0030234	enzyme regulator activity	molecular_function	0.80267	1	1	53	1868	63360	Cluster-11054.42540
GO:0042254	ribosome biogenesis	biological_process	0.80801	1	1	53	2074	63360	Cluster-11054.24956
GO:0009119	ribonucleoside metabolic process	biological_process	0.81031	1	1	53	1866	63360	Cluster-11054.51840
GO:0006807	nitrogen compound metabolic process	biological_process	0.81062	1	17	53	22428	63360	Cluster-11054.44294,Cluster-11054.86199,Cluster-11054.27844,Cluster-11054.51840,Cluster-11054.63374,Cluster-11054.80512,Cluster-11054.51502,Cluster-11054.7959,Cluster-11054.42540,Cluster-11054.72896,Cluster-11054.22506,Cluster-11054.62863,Cluster-11054.34159,Cluster-11054.24956,Cluster-11054.68428,Cluster-11054.33031,Cluster-11054.69607
GO:1901564	organonitrogen compound metabolic process	biological_process	0.81217	1	8	53	11769	63360	Cluster-11054.62863,Cluster-11054.86199,Cluster-11054.51840,Cluster-11054.80512,Cluster-11054.63374,Cluster-11054.7959,Cluster-11054.24956,Cluster-11054.33031
GO:0022613	ribonucleoprotein complex biogenesis	biological_process	0.81623	1	1	53	2126	63360	Cluster-11054.24956
GO:0030880	RNA polymerase complex	cellular_component	0.81662	1	1	53	2129	63360	Cluster-11054.34159
GO:0044425	membrane part	cellular_component	0.81856	1	12	53	16698	63360	Cluster-11054.69804,Cluster-11054.7959,Cluster-11054.74407,Cluster-11054.31994,Cluster-11054.51840,Cluster-11054.44742,Cluster-11054.59630,Cluster-11054.63374,Cluster-11054.34159,Cluster-11054.51322,Cluster-11054.72896,Cluster-11054.62863
GO:0019693	ribose phosphate metabolic process	biological_process	0.81929	1	1	53	1909	63360	Cluster-11054.51840
GO:0071840	cellular component organization or biogenesis	biological_process	0.82247	1	6	53	9476	63360	Cluster-11054.72896,Cluster-11054.31051,Cluster-11054.24956,Cluster-11054.59630,Cluster-11054.33031,Cluster-11054.47269
GO:0005623	cell	cellular_component	0.82276	1	20	53	27008	63360	Cluster-11054.27844,Cluster-11054.59630,Cluster-11054.51840,Cluster-11054.44742,Cluster-11054.63374,Cluster-11054.80512,Cluster-11054.44294,Cluster-11054.60253,Cluster-11054.42540,Cluster-11054.47269,Cluster-11054.51502,Cluster-11054.23418,Cluster-11054.34159,Cluster-11054.72896,Cluster-11054.51322,Cluster-11054.62863,Cluster-11054.69833,Cluster-11054.33031,Cluster-11054.69607,Cluster-11054.24956
GO:0044464	cell part	cellular_component	0.82276	1	20	53	27008	63360	Cluster-11054.24956,Cluster-11054.69607,Cluster-11054.33031,Cluster-11054.69833,Cluster-11054.62863,Cluster-11054.51322,Cluster-11054.72896,Cluster-11054.34159,Cluster-11054.23418,Cluster-11054.51502,Cluster-11054.47269,Cluster-11054.42540,Cluster-11054.60253,Cluster-11054.44294,Cluster-11054.80512,Cluster-11054.63374,Cluster-11054.44742,Cluster-11054.51840,Cluster-11054.59630,Cluster-11054.27844
GO:0005840	ribosome	cellular_component	0.82283	1	1	53	2300	63360	Cluster-11054.24956
GO:0009116	nucleoside metabolic process	biological_process	0.82509	1	1	53	1938	63360	Cluster-11054.51840
GO:1901137	carbohydrate derivative biosynthetic process	biological_process	0.82571	1	1	53	2063	63360	Cluster-11054.51840
GO:1901657	glycosyl compound metabolic process	biological_process	0.82629	1	1	53	1948	63360	Cluster-11054.51840
GO:0017111	nucleoside-triphosphatase activity	molecular_function	0.83194	1	2	53	3363	63360	Cluster-11054.72896,Cluster-11054.80512
GO:0016462	pyrophosphatase activity	molecular_function	0.83543	1	2	53	3405	63360	Cluster-11054.72896,Cluster-11054.80512
GO:0042592	homeostatic process	biological_process	0.83642	1	1	53	2412	63360	Cluster-11054.51322
GO:0004190	aspartic-type endopeptidase activity	molecular_function	0.8384	1	1	53	2510	63360	Cluster-11054.51322
GO:0070001	aspartic-type peptidase activity	molecular_function	0.8384	1	1	53	2510	63360	Cluster-11054.51322
GO:0022804	active transmembrane transporter activity	molecular_function	0.83858	1	1	53	2279	63360	Cluster-11054.59630
GO:0016818	hydrolase activity, acting on acid anhydrides, in phosphorus-containing anhydrides	molecular_function	0.84864	1	2	53	3493	63360	Cluster-11054.80512,Cluster-11054.72896
GO:0043229	intracellular organelle	cellular_component	0.8487	1	14	53	20486	63360	Cluster-11054.34159,Cluster-11054.63374,Cluster-11054.27844,Cluster-11054.62863,Cluster-11054.44294,Cluster-11054.51322,Cluster-11054.72896,Cluster-11054.47269,Cluster-11054.69607,Cluster-11054.33031,Cluster-11054.69833,Cluster-11054.60253,Cluster-11054.24956,Cluster-11054.51502
GO:0007186	G-protein coupled receptor signaling pathway	biological_process	0.84891	1	1	53	2255	63360	Cluster-11054.34159
GO:0012505	endomembrane system	cellular_component	0.8577	1	2	53	4368	63360	Cluster-11054.60253,Cluster-11054.44742
GO:0003677	DNA binding	molecular_function	0.85805	1	5	53	7962	63360	Cluster-11054.69607,Cluster-11054.33031,Cluster-11054.31051,Cluster-11054.72896,Cluster-11054.24956
GO:0043226	organelle	cellular_component	0.86017	1	14	53	20658	63360	Cluster-11054.34159,Cluster-11054.63374,Cluster-11054.27844,Cluster-11054.62863,Cluster-11054.72896,Cluster-11054.51322,Cluster-11054.44294,Cluster-11054.33031,Cluster-11054.69607,Cluster-11054.47269,Cluster-11054.60253,Cluster-11054.69833,Cluster-11054.24956,Cluster-11054.51502
GO:0005216	ion channel activity	molecular_function	0.86681	1	1	53	2440	63360	Cluster-11054.51322
GO:0022838	substrate-specific channel activity	molecular_function	0.86681	1	1	53	2440	63360	Cluster-11054.51322
GO:0044444	cytoplasmic part	cellular_component	0.86836	1	7	53	12300	63360	Cluster-11054.63374,Cluster-11054.60253,Cluster-11054.59630,Cluster-11054.69833,Cluster-11054.24956,Cluster-11054.62863,Cluster-11054.51322
GO:0015267	channel activity	molecular_function	0.86919	1	1	53	2460	63360	Cluster-11054.51322
GO:0022803	passive transmembrane transporter activity	molecular_function	0.86919	1	1	53	2460	63360	Cluster-11054.51322
GO:1901135	carbohydrate derivative metabolic process	biological_process	0.87039	1	2	53	4072	63360	Cluster-11054.51840,Cluster-11054.86199
GO:0016817	hydrolase activity, acting on acid anhydrides	molecular_function	0.87714	1	2	53	3752	63360	Cluster-11054.80512,Cluster-11054.72896
GO:0044432	endoplasmic reticulum part	cellular_component	0.87718	1	1	53	2824	63360	Cluster-11054.60253
GO:0042221	response to chemical	biological_process	0.87728	1	1	53	2619	63360	Cluster-11054.69607
GO:0031981	nuclear lumen	cellular_component	0.87892	1	2	53	4545	63360	Cluster-11054.34159,Cluster-11054.72896
GO:0001071	nucleic acid binding transcription factor activity	molecular_function	0.88239	1	1	53	2135	63360	Cluster-11054.27844
GO:0003700	transcription factor activity, sequence-specific DNA binding	molecular_function	0.88239	1	1	53	2135	63360	Cluster-11054.27844
GO:0006412	translation	biological_process	0.88274	1	1	53	2782	63360	Cluster-11054.24956
GO:0016491	oxidoreductase activity	molecular_function	0.88788	1	2	53	4032	63360	Cluster-11054.22506,Cluster-11054.51502
GO:0043043	peptide biosynthetic process	biological_process	0.89409	1	1	53	2859	63360	Cluster-11054.24956
GO:0055114	oxidation-reduction process	biological_process	0.89948	1	2	53	4243	63360	Cluster-11054.22506,Cluster-11054.51502
GO:0031090	organelle membrane	cellular_component	0.90703	1	2	53	5033	63360	Cluster-11054.63374,Cluster-11054.62863
GO:0033554	cellular response to stress	biological_process	0.91169	1	1	53	2669	63360	Cluster-11054.44294
GO:0006518	peptide metabolic process	biological_process	0.91206	1	1	53	3055	63360	Cluster-11054.24956
GO:0005783	endoplasmic reticulum	cellular_component	0.91354	1	1	53	3274	63360	Cluster-11054.60253
GO:0006950	response to stress	biological_process	0.91616	1	2	53	4580	63360	Cluster-11054.44294,Cluster-11054.72896
GO:0043604	amide biosynthetic process	biological_process	0.92708	1	1	53	3187	63360	Cluster-11054.24956
GO:0016021	integral component of membrane	cellular_component	0.93123	1	8	53	14013	63360	Cluster-11054.72896,Cluster-11054.51322,Cluster-11054.59630,Cluster-11054.34159,Cluster-11054.31994,Cluster-11054.74407,Cluster-11054.7959,Cluster-11054.69804
GO:0006996	organelle organization	biological_process	0.93213	1	2	53	5105	63360	Cluster-11054.33031,Cluster-11054.31051
GO:0016788	hydrolase activity, acting on ester bonds	molecular_function	0.93282	1	1	53	2713	63360	Cluster-11054.52995
GO:0031224	intrinsic component of membrane	cellular_component	0.93408	1	8	53	14088	63360	Cluster-11054.31994,Cluster-11054.74407,Cluster-11054.7959,Cluster-11054.69804,Cluster-11054.72896,Cluster-11054.51322,Cluster-11054.34159,Cluster-11054.59630
GO:0043603	cellular amide metabolic process	biological_process	0.94951	1	1	53	3517	63360	Cluster-11054.24956
GO:0043232	intracellular non-membrane-bounded organelle	cellular_component	0.97402	1	3	53	8403	63360	Cluster-11054.72896,Cluster-11054.51322,Cluster-11054.24956
GO:0043228	non-membrane-bounded organelle	cellular_component	0.97586	1	3	53	8520	63360	Cluster-11054.51322,Cluster-11054.72896,Cluster-11054.24956
