# Supplementary material for: Screening of the candidate genes related to low-temperature tolerance of Fenneropenaeus chinensis based on high-throughput transcriptome sequencing
Source: PLoS One. 2019 Apr 8;14(4):e0211182. doi: 10.1371/journal.pone.0211182 (PMC6453463; doi:10.1371/journal.pone.0211182)
Supplement: S1 File — (ZIP) [file pone.0211182.s001.zip › Fc-low-tem-SNP-GO/DEG_GOenrichment/11.1.GOenrichment/LvsN_up.DEG_GO_enrichment_result.xls]

GO_accession	Description	Term_type	Over_represented_pValue	Corrected_pValue	DEG_item	DEG_list	Bg_item	Bg_list	Gene_names
GO:0006200	obsolete ATP catabolic process	biological_process	0.0010948	1	2	76	41	63360	Cluster-11054.55918,Cluster-11054.54276
GO:0008440	inositol-1,4,5-trisphosphate 3-kinase activity	molecular_function	0.0012278	1	2	76	35	63360	Cluster-11054.40113,Cluster-11054.40114
GO:0051766	inositol trisphosphate kinase activity	molecular_function	0.0017637	1	2	76	44	63360	Cluster-11054.40114,Cluster-11054.40113
GO:0031225	anchored component of membrane	cellular_component	0.002187	1	2	76	54	63360	Cluster-11054.60710,Cluster-11054.50114
GO:0009036	Type II site-specific deoxyribonuclease activity	molecular_function	0.0049237	1	2	76	78	63360	Cluster-11054.31737,Cluster-11054.34233
GO:0009359	Type II site-specific deoxyribonuclease complex	cellular_component	0.0049237	1	2	76	78	63360	Cluster-11054.34233,Cluster-11054.31737
GO:0015666	restriction endodeoxyribonuclease activity	molecular_function	0.0049237	1	2	76	78	63360	Cluster-11054.34233,Cluster-11054.31737
GO:0009307	DNA restriction-modification system	biological_process	0.0052232	1	2	76	81	63360	Cluster-11054.31737,Cluster-11054.34233
GO:0044355	clearance of foreign intracellular DNA	biological_process	0.0052232	1	2	76	81	63360	Cluster-11054.31737,Cluster-11054.34233
GO:0016893	endonuclease activity, active with either ribo- or deoxyribonucleic acids and producing 5'-phosphomonoesters	molecular_function	0.005386	1	3	76	282	63360	Cluster-11054.59469,Cluster-11054.31737,Cluster-11054.34233
GO:0015035	protein disulfide oxidoreductase activity	molecular_function	0.0069563	1	2	76	103	63360	Cluster-11054.39485,Cluster-11054.39487
GO:0015036	disulfide oxidoreductase activity	molecular_function	0.0071435	1	2	76	105	63360	Cluster-11054.39485,Cluster-11054.39487
GO:0003950	NAD+ ADP-ribosyltransferase activity	molecular_function	0.0073325	1	2	76	78	63360	Cluster-11054.63714,Cluster-11054.54952
GO:0005158	insulin receptor binding	molecular_function	0.0083067	1	2	76	49	63360	Cluster-11054.40313,Cluster-11054.44711
GO:0005899	insulin receptor complex	cellular_component	0.0083067	1	2	76	49	63360	Cluster-11054.44711,Cluster-11054.40313
GO:0016437	tRNA cytidylyltransferase activity	molecular_function	0.0083717	1	1	76	6	63360	Cluster-11054.43014
GO:0051252	regulation of RNA metabolic process	biological_process	0.011546	1	16	76	6717	63360	Cluster-11054.45313,Cluster-11054.38938,Cluster-11054.37559,Cluster-11054.51870,Cluster-11054.41929,Cluster-11054.70339,Cluster-11054.40917,Cluster-11054.40113,Cluster-11054.59469,Cluster-11054.30925,Cluster-11054.53074,Cluster-11054.39487,Cluster-11054.38847,Cluster-11054.39485,Cluster-11054.68963,Cluster-11054.40114
GO:0016888	endodeoxyribonuclease activity, producing 5'-phosphomonoesters	molecular_function	0.011595	1	2	76	129	63360	Cluster-11054.31737,Cluster-11054.34233
GO:0019219	regulation of nucleobase-containing compound metabolic process	biological_process	0.012698	1	16	76	6796	63360	Cluster-11054.51870,Cluster-11054.41929,Cluster-11054.70339,Cluster-11054.40917,Cluster-11054.38938,Cluster-11054.45313,Cluster-11054.37559,Cluster-11054.59469,Cluster-11054.40113,Cluster-11054.53074,Cluster-11054.39487,Cluster-11054.38847,Cluster-11054.30925,Cluster-11054.68963,Cluster-11054.39485,Cluster-11054.40114
GO:0004540	ribonuclease activity	molecular_function	0.015246	1	3	76	377	63360	Cluster-11054.59469,Cluster-11054.40917,Cluster-11054.37559
GO:0009247	glycolipid biosynthetic process	biological_process	0.015568	1	3	76	446	63360	Cluster-11054.57109,Cluster-11054.60858,Cluster-11054.44073
GO:0045454	cell redox homeostasis	biological_process	0.015994	1	2	76	151	63360	Cluster-11054.39485,Cluster-11054.39487
GO:0046467	membrane lipid biosynthetic process	biological_process	0.016137	1	3	76	454	63360	Cluster-11054.57109,Cluster-11054.60858,Cluster-11054.44073
GO:0005780	extrinsic component of intraperoxisomal membrane	cellular_component	0.01654	1	1	76	8	63360	Cluster-11054.61581
GO:0045033	peroxisome inheritance	biological_process	0.01654	1	1	76	8	63360	Cluster-11054.61581
GO:0031312	extrinsic component of organelle membrane	cellular_component	0.017339	1	1	76	9	63360	Cluster-11054.61581
GO:0070567	cytidylyltransferase activity	molecular_function	0.018433	1	1	76	15	63360	Cluster-11054.43014
GO:0000921	septin ring assembly	biological_process	0.018857	1	2	76	179	63360	Cluster-11054.51870,Cluster-11054.23943
GO:0005940	septin ring	cellular_component	0.018857	1	2	76	179	63360	Cluster-11054.51870,Cluster-11054.23943
GO:0031106	septin ring organization	biological_process	0.018857	1	2	76	179	63360	Cluster-11054.23943,Cluster-11054.51870
GO:0032156	septin cytoskeleton	cellular_component	0.018857	1	2	76	179	63360	Cluster-11054.51870,Cluster-11054.23943
GO:0032185	septin cytoskeleton organization	biological_process	0.018857	1	2	76	179	63360	Cluster-11054.23943,Cluster-11054.51870
GO:0007218	neuropeptide signaling pathway	biological_process	0.018872	1	2	76	187	63360	Cluster-11054.54952,Cluster-11054.81619
GO:0006304	DNA modification	biological_process	0.019119	1	2	76	173	63360	Cluster-11054.31737,Cluster-11054.34233
GO:0004520	endodeoxyribonuclease activity	molecular_function	0.019677	1	2	76	175	63360	Cluster-11054.31737,Cluster-11054.34233
GO:0098802	plasma membrane receptor complex	cellular_component	0.020963	1	2	76	113	63360	Cluster-11054.40313,Cluster-11054.44711
GO:0005887	integral component of plasma membrane	cellular_component	0.021436	1	4	76	793	63360	Cluster-11054.37506,Cluster-11054.37559,Cluster-11054.44711,Cluster-11054.40313
GO:0043235	receptor complex	cellular_component	0.021488	1	2	76	116	63360	Cluster-11054.44711,Cluster-11054.40313
GO:0031226	intrinsic component of plasma membrane	cellular_component	0.021928	1	4	76	799	63360	Cluster-11054.37559,Cluster-11054.37506,Cluster-11054.44711,Cluster-11054.40313
GO:0008705	methionine synthase activity	molecular_function	0.022361	1	1	76	10	63360	Cluster-11054.54624
GO:0042084	5-methyltetrahydrofolate-dependent methyltransferase activity	molecular_function	0.022361	1	1	76	10	63360	Cluster-11054.54624
GO:0051171	regulation of nitrogen compound metabolic process	biological_process	0.02248	1	16	76	7397	63360	Cluster-11054.51870,Cluster-11054.41929,Cluster-11054.70339,Cluster-11054.40917,Cluster-11054.45313,Cluster-11054.38938,Cluster-11054.37559,Cluster-11054.59469,Cluster-11054.40113,Cluster-11054.53074,Cluster-11054.39487,Cluster-11054.38847,Cluster-11054.30925,Cluster-11054.39485,Cluster-11054.40114,Cluster-11054.68963
GO:0004810	tRNA adenylyltransferase activity	molecular_function	0.022818	1	1	76	16	63360	Cluster-11054.43014
GO:0004518	nuclease activity	molecular_function	0.023789	1	5	76	1311	63360	Cluster-11054.34233,Cluster-11054.31737,Cluster-11054.37559,Cluster-11054.59469,Cluster-11054.40917
GO:0042626	ATPase activity, coupled to transmembrane movement of substances	molecular_function	0.024072	1	3	76	423	63360	Cluster-11054.55918,Cluster-11054.54276,Cluster-11054.55919
GO:0043015	gamma-tubulin binding	molecular_function	0.024141	1	1	76	25	63360	Cluster-11054.51870
GO:0043492	ATPase activity, coupled to movement of substances	molecular_function	0.024511	1	3	76	426	63360	Cluster-11054.54276,Cluster-11054.55919,Cluster-11054.55918
GO:0031323	regulation of cellular metabolic process	biological_process	0.024766	1	17	76	8124	63360	Cluster-11054.51870,Cluster-11054.41929,Cluster-11054.70339,Cluster-11054.40917,Cluster-11054.45313,Cluster-11054.38938,Cluster-11054.37559,Cluster-11054.59469,Cluster-11054.40113,Cluster-11054.53074,Cluster-11054.38847,Cluster-11054.39487,Cluster-11054.23943,Cluster-11054.30925,Cluster-11054.39485,Cluster-11054.68963,Cluster-11054.40114
GO:0019865	immunoglobulin binding	molecular_function	0.025605	1	1	76	10	63360	Cluster-11054.34236
GO:0015399	primary active transmembrane transporter activity	molecular_function	0.027681	1	3	76	461	63360	Cluster-11054.55919,Cluster-11054.54276,Cluster-11054.55918
GO:0015405	P-P-bond-hydrolysis-driven transmembrane transporter activity	molecular_function	0.027681	1	3	76	461	63360	Cluster-11054.55918,Cluster-11054.55919,Cluster-11054.54276
GO:0006471	protein ADP-ribosylation	biological_process	0.029646	1	1	76	27	63360	Cluster-11054.54952
GO:0031419	cobalamin binding	molecular_function	0.030581	1	1	76	21	63360	Cluster-11054.54624
GO:0016763	transferase activity, transferring pentosyl groups	molecular_function	0.031986	1	2	76	188	63360	Cluster-11054.63714,Cluster-11054.54952
GO:0044877	macromolecular complex binding	molecular_function	0.03295	1	5	76	1373	63360	Cluster-11054.40313,Cluster-11054.44711,Cluster-11054.39485,Cluster-11054.34236,Cluster-11054.39487
GO:0016820	hydrolase activity, acting on acid anhydrides, catalyzing transmembrane movement of substances	molecular_function	0.036477	1	3	76	495	63360	Cluster-11054.54276,Cluster-11054.55919,Cluster-11054.55918
GO:0008107	galactoside 2-alpha-L-fucosyltransferase activity	molecular_function	0.039068	1	1	76	31	63360	Cluster-11054.57109
GO:0031127	alpha-(1,2)-fucosyltransferase activity	molecular_function	0.039068	1	1	76	31	63360	Cluster-11054.57109
GO:0080090	regulation of primary metabolic process	biological_process	0.040386	1	16	76	7943	63360	Cluster-11054.51870,Cluster-11054.70339,Cluster-11054.41929,Cluster-11054.40917,Cluster-11054.38938,Cluster-11054.45313,Cluster-11054.37559,Cluster-11054.59469,Cluster-11054.40113,Cluster-11054.53074,Cluster-11054.39487,Cluster-11054.38847,Cluster-11054.30925,Cluster-11054.40114,Cluster-11054.39485,Cluster-11054.68963
GO:0004519	endonuclease activity	molecular_function	0.040462	1	3	76	608	63360	Cluster-11054.59469,Cluster-11054.31737,Cluster-11054.34233
GO:0060255	regulation of macromolecule metabolic process	biological_process	0.041128	1	16	76	7974	63360	Cluster-11054.30925,Cluster-11054.53074,Cluster-11054.38847,Cluster-11054.39487,Cluster-11054.68963,Cluster-11054.39485,Cluster-11054.40114,Cluster-11054.38938,Cluster-11054.45313,Cluster-11054.37559,Cluster-11054.40917,Cluster-11054.51870,Cluster-11054.70339,Cluster-11054.41929,Cluster-11054.40113,Cluster-11054.59469
GO:0050794	regulation of cellular process	biological_process	0.04133	1	27	76	15224	63360	Cluster-11054.44711,Cluster-11054.33625,Cluster-11054.44073,Cluster-11054.39485,Cluster-11054.68963,Cluster-11054.40114,Cluster-11054.54952,Cluster-11054.53074,Cluster-11054.67417,Cluster-11054.38847,Cluster-11054.39487,Cluster-11054.23943,Cluster-11054.30925,Cluster-11054.60858,Cluster-11054.59469,Cluster-11054.34236,Cluster-11054.40113,Cluster-11054.40313,Cluster-11054.51870,Cluster-11054.70339…
GO:0015095	magnesium ion transmembrane transporter activity	molecular_function	0.042221	1	1	76	21	63360	Cluster-11054.47412
GO:0015693	magnesium ion transport	biological_process	0.042221	1	1	76	21	63360	Cluster-11054.47412
GO:0009086	methionine biosynthetic process	biological_process	0.043757	1	1	76	25	63360	Cluster-11054.54624
GO:0033643	host cell part	cellular_component	0.044101	1	3	76	596	63360	Cluster-11054.34233,Cluster-11054.66262,Cluster-11054.38938
GO:0001575	globoside metabolic process	biological_process	0.046411	1	1	76	38	63360	Cluster-11054.57109
GO:0018995	host	cellular_component	0.046535	1	3	76	620	63360	Cluster-11054.66262,Cluster-11054.34233,Cluster-11054.38938
GO:0043657	host cell	cellular_component	0.046535	1	3	76	620	63360	Cluster-11054.66262,Cluster-11054.38938,Cluster-11054.34233
GO:0044215	other organism	cellular_component	0.046535	1	3	76	620	63360	Cluster-11054.34233,Cluster-11054.66262,Cluster-11054.38938
GO:0044216	other organism cell	cellular_component	0.046535	1	3	76	620	63360	Cluster-11054.38938,Cluster-11054.66262,Cluster-11054.34233
GO:0044217	other organism part	cellular_component	0.046535	1	3	76	620	63360	Cluster-11054.38938,Cluster-11054.66262,Cluster-11054.34233
GO:0046168	glycerol-3-phosphate catabolic process	biological_process	0.049984	1	1	76	35	63360	Cluster-11054.40917
GO:0000097	sulfur amino acid biosynthetic process	biological_process	0.050621	1	1	76	29	63360	Cluster-11054.54624
GO:0072509	divalent inorganic cation transmembrane transporter activity	molecular_function	0.050849	1	5	76	1817	63360	Cluster-11054.60858,Cluster-11054.34236,Cluster-11054.45545,Cluster-11054.44073,Cluster-11054.47412
GO:0006664	glycolipid metabolic process	biological_process	0.051167	1	3	76	638	63360	Cluster-11054.57109,Cluster-11054.60858,Cluster-11054.44073
GO:0019222	regulation of metabolic process	biological_process	0.052199	1	17	76	8716	63360	Cluster-11054.30925,Cluster-11054.23943,Cluster-11054.39487,Cluster-11054.38847,Cluster-11054.53074,Cluster-11054.39485,Cluster-11054.68963,Cluster-11054.40114,Cluster-11054.37559,Cluster-11054.38938,Cluster-11054.45313,Cluster-11054.70339,Cluster-11054.41929,Cluster-11054.51870,Cluster-11054.40917,Cluster-11054.40113,Cluster-11054.59469
GO:0006072	glycerol-3-phosphate metabolic process	biological_process	0.054632	1	1	76	38	63360	Cluster-11054.40917
GO:0006643	membrane lipid metabolic process	biological_process	0.055592	1	3	76	665	63360	Cluster-11054.44073,Cluster-11054.57109,Cluster-11054.60858
GO:0016286	small conductance calcium-activated potassium channel activity	molecular_function	0.055836	1	1	76	30	63360	Cluster-11054.44073
GO:0019725	cellular homeostasis	biological_process	0.056319	1	5	76	2004	63360	Cluster-11054.44073,Cluster-11054.45545,Cluster-11054.39485,Cluster-11054.39487,Cluster-11054.60858
GO:1902911	protein kinase complex	cellular_component	0.057504	1	2	76	235	63360	Cluster-11054.40313,Cluster-11054.44711
GO:0006811	ion transport	biological_process	0.057887	1	15	76	8295	63360	Cluster-11054.37506,Cluster-11054.54514,Cluster-11054.44073,Cluster-11054.55919,Cluster-11054.60630,Cluster-11054.29570,Cluster-11054.34236,Cluster-11054.60858,Cluster-11054.37559,Cluster-11054.47736,Cluster-11054.45545,Cluster-11054.66262,Cluster-11054.47412,Cluster-11054.54510,Cluster-11054.51870
GO:0050789	regulation of biological process	biological_process	0.058292	1	27	76	15739	63360	Cluster-11054.37559,Cluster-11054.45545,Cluster-11054.38938,Cluster-11054.45313,Cluster-11054.81619,Cluster-11054.40917,Cluster-11054.41929,Cluster-11054.70339,Cluster-11054.51870,Cluster-11054.40313,Cluster-11054.40113,Cluster-11054.59469,Cluster-11054.34236,Cluster-11054.60858,Cluster-11054.30925,Cluster-11054.23943,Cluster-11054.67417,Cluster-11054.39487,Cluster-11054.38847,Cluster-11054.54952…
GO:0016757	transferase activity, transferring glycosyl groups	molecular_function	0.059934	1	4	76	1133	63360	Cluster-11054.57109,Cluster-11054.18545,Cluster-11054.54952,Cluster-11054.63714
GO:1903509	liposaccharide metabolic process	biological_process	0.060821	1	3	76	690	63360	Cluster-11054.44073,Cluster-11054.57109,Cluster-11054.60858
GO:0052646	alditol phosphate metabolic process	biological_process	0.061928	1	1	76	45	63360	Cluster-11054.40917
GO:0006355	regulation of transcription, DNA-templated	biological_process	0.062358	1	13	76	6339	63360	Cluster-11054.45313,Cluster-11054.38938,Cluster-11054.30925,Cluster-11054.53074,Cluster-11054.39487,Cluster-11054.38847,Cluster-11054.51870,Cluster-11054.41929,Cluster-11054.70339,Cluster-11054.40114,Cluster-11054.39485,Cluster-11054.68963,Cluster-11054.40113
GO:1903506	regulation of nucleic acid-templated transcription	biological_process	0.062358	1	13	76	6339	63360	Cluster-11054.40113,Cluster-11054.39485,Cluster-11054.40114,Cluster-11054.68963,Cluster-11054.51870,Cluster-11054.41929,Cluster-11054.70339,Cluster-11054.53074,Cluster-11054.38847,Cluster-11054.39487,Cluster-11054.45313,Cluster-11054.38938,Cluster-11054.30925
GO:0007130	synaptonemal complex assembly	biological_process	0.063195	1	1	76	41	63360	Cluster-11054.44073
GO:0007129	synapsis	biological_process	0.063791	1	1	76	42	63360	Cluster-11054.44073
GO:0070192	chromosome organization involved in meiosis	biological_process	0.063791	1	1	76	42	63360	Cluster-11054.44073
GO:0070193	synaptonemal complex organization	biological_process	0.063791	1	1	76	42	63360	Cluster-11054.44073
GO:2001141	regulation of RNA biosynthetic process	biological_process	0.064176	1	13	76	6358	63360	Cluster-11054.40113,Cluster-11054.68963,Cluster-11054.39485,Cluster-11054.40114,Cluster-11054.30925,Cluster-11054.38938,Cluster-11054.45313,Cluster-11054.41929,Cluster-11054.70339,Cluster-11054.51870,Cluster-11054.38847,Cluster-11054.39487,Cluster-11054.53074
GO:0048308	organelle inheritance	biological_process	0.064507	1	1	76	56	63360	Cluster-11054.61581
GO:0045143	homologous chromosome segregation	biological_process	0.065057	1	1	76	44	63360	Cluster-11054.44073
GO:0019814	immunoglobulin complex	cellular_component	0.067303	1	1	76	48	63360	Cluster-11054.34236
GO:0030001	metal ion transport	biological_process	0.068639	1	10	76	5318	63360	Cluster-11054.51870,Cluster-11054.47412,Cluster-11054.45545,Cluster-11054.47736,Cluster-11054.37559,Cluster-11054.34236,Cluster-11054.60858,Cluster-11054.37506,Cluster-11054.44073,Cluster-11054.60630
GO:0045132	meiotic chromosome segregation	biological_process	0.069907	1	1	76	49	63360	Cluster-11054.44073
GO:0006506	GPI anchor biosynthetic process	biological_process	0.070921	1	2	76	379	63360	Cluster-11054.44073,Cluster-11054.60858
GO:0070838	divalent metal ion transport	biological_process	0.070963	1	5	76	1996	63360	Cluster-11054.45545,Cluster-11054.44073,Cluster-11054.47412,Cluster-11054.34236,Cluster-11054.60858
GO:0006497	protein lipidation	biological_process	0.071743	1	2	76	382	63360	Cluster-11054.60858,Cluster-11054.44073
GO:0001071	nucleic acid binding transcription factor activity	molecular_function	0.072978	1	6	76	2135	63360	Cluster-11054.38938,Cluster-11054.53074,Cluster-11054.38847,Cluster-11054.51870,Cluster-11054.41929,Cluster-11054.70339
GO:0003700	transcription factor activity, sequence-specific DNA binding	molecular_function	0.072978	1	6	76	2135	63360	Cluster-11054.51870,Cluster-11054.41929,Cluster-11054.70339,Cluster-11054.53074,Cluster-11054.38847,Cluster-11054.38938
GO:0042158	lipoprotein biosynthetic process	biological_process	0.073707	1	2	76	386	63360	Cluster-11054.60858,Cluster-11054.44073
GO:0006661	phosphatidylinositol biosynthetic process	biological_process	0.074588	1	2	76	390	63360	Cluster-11054.44073,Cluster-11054.60858
GO:0043565	sequence-specific DNA binding	molecular_function	0.075294	1	4	76	1110	63360	Cluster-11054.53074,Cluster-11054.41929,Cluster-11054.70339,Cluster-11054.51870
GO:0045893	positive regulation of transcription, DNA-templated	biological_process	0.076107	1	2	76	386	63360	Cluster-11054.40113,Cluster-11054.40114
GO:1903508	positive regulation of nucleic acid-templated transcription	biological_process	0.076107	1	2	76	386	63360	Cluster-11054.40114,Cluster-11054.40113
GO:0003682	chromatin binding	molecular_function	0.076749	1	2	76	387	63360	Cluster-11054.39487,Cluster-11054.39485
GO:1902680	positive regulation of RNA biosynthetic process	biological_process	0.077245	1	2	76	391	63360	Cluster-11054.40114,Cluster-11054.40113
GO:0051254	positive regulation of RNA metabolic process	biological_process	0.078034	1	2	76	394	63360	Cluster-11054.40113,Cluster-11054.40114
GO:0044448	cell cortex part	cellular_component	0.078064	1	2	76	363	63360	Cluster-11054.23943,Cluster-11054.51870
GO:0072511	divalent inorganic cation transport	biological_process	0.078883	1	5	76	2028	63360	Cluster-11054.45545,Cluster-11054.44073,Cluster-11054.47412,Cluster-11054.34236,Cluster-11054.60858
GO:0070566	adenylyltransferase activity	molecular_function	0.07917	1	1	76	54	63360	Cluster-11054.43014
GO:0046873	metal ion transmembrane transporter activity	molecular_function	0.080302	1	9	76	4819	63360	Cluster-11054.60630,Cluster-11054.44073,Cluster-11054.37506,Cluster-11054.60858,Cluster-11054.34236,Cluster-11054.29570,Cluster-11054.45545,Cluster-11054.47412,Cluster-11054.51870
GO:0005890	sodium:potassium-exchanging ATPase complex	cellular_component	0.080913	1	1	76	61	63360	Cluster-11054.37559
GO:0042623	ATPase activity, coupled	molecular_function	0.081326	1	3	76	696	63360	Cluster-11054.55918,Cluster-11054.54276,Cluster-11054.55919
GO:0004523	RNA-DNA hybrid ribonuclease activity	molecular_function	0.081805	1	1	76	81	63360	Cluster-11054.59469
GO:0046474	glycerophospholipid biosynthetic process	biological_process	0.083297	1	2	76	422	63360	Cluster-11054.44073,Cluster-11054.60858
GO:0090533	cation-transporting ATPase complex	cellular_component	0.083333	1	1	76	65	63360	Cluster-11054.37559
GO:0033646	host intracellular part	cellular_component	0.084561	1	2	76	412	63360	Cluster-11054.34233,Cluster-11054.38938
GO:0043656	intracellular region of host	cellular_component	0.084561	1	2	76	412	63360	Cluster-11054.38938,Cluster-11054.34233
GO:0004616	phosphogluconate dehydrogenase (decarboxylating) activity	molecular_function	0.084718	1	1	76	69	63360	Cluster-11054.40917
GO:0019521	D-gluconate metabolic process	biological_process	0.084718	1	1	76	69	63360	Cluster-11054.40917
GO:0007131	reciprocal meiotic recombination	biological_process	0.084797	1	1	76	62	63360	Cluster-11054.44073
GO:0035825	reciprocal DNA recombination	biological_process	0.084797	1	1	76	62	63360	Cluster-11054.44073
GO:0019520	aldonic acid metabolic process	biological_process	0.086054	1	1	76	71	63360	Cluster-11054.40917
GO:0044459	plasma membrane part	cellular_component	0.086925	1	4	76	1292	63360	Cluster-11054.37506,Cluster-11054.37559,Cluster-11054.40313,Cluster-11054.44711
GO:0045017	glycerolipid biosynthetic process	biological_process	0.087197	1	2	76	434	63360	Cluster-11054.44073,Cluster-11054.60858
GO:0030126	COPI vesicle coat	cellular_component	0.087617	1	1	76	71	63360	Cluster-11054.54666
GO:0098797	plasma membrane protein complex	cellular_component	0.088242	1	3	76	776	63360	Cluster-11054.40313,Cluster-11054.44711,Cluster-11054.37559
GO:0006505	GPI anchor metabolic process	biological_process	0.089388	1	2	76	416	63360	Cluster-11054.60858,Cluster-11054.44073
GO:0045935	positive regulation of nucleobase-containing compound metabolic process	biological_process	0.089506	1	2	76	429	63360	Cluster-11054.40114,Cluster-11054.40113
GO:0010557	positive regulation of macromolecule biosynthetic process	biological_process	0.090277	1	2	76	434	63360	Cluster-11054.40114,Cluster-11054.40113
GO:0016301	kinase activity	molecular_function	0.090361	1	7	76	2562	63360	Cluster-11054.36605,Cluster-11054.55919,Cluster-11054.54104,Cluster-11054.40113,Cluster-11054.40114,Cluster-11054.30925,Cluster-11054.34233
GO:0005938	cell cortex	cellular_component	0.090758	1	2	76	389	63360	Cluster-11054.23943,Cluster-11054.51870
GO:0000774	adenyl-nucleotide exchange factor activity	molecular_function	0.09105	1	1	76	87	63360	Cluster-11054.23943
GO:0031328	positive regulation of cellular biosynthetic process	biological_process	0.091201	1	2	76	436	63360	Cluster-11054.40113,Cluster-11054.40114
GO:0010628	positive regulation of gene expression	biological_process	0.091319	1	2	76	435	63360	Cluster-11054.40113,Cluster-11054.40114
GO:0030137	COPI-coated vesicle	cellular_component	0.091559	1	1	76	74	63360	Cluster-11054.54666
GO:0030663	COPI-coated vesicle membrane	cellular_component	0.091559	1	1	76	74	63360	Cluster-11054.54666
GO:0008285	negative regulation of cell proliferation	biological_process	0.09193	1	1	76	90	63360	Cluster-11054.45545
GO:0009891	positive regulation of biosynthetic process	biological_process	0.092779	1	2	76	442	63360	Cluster-11054.40113,Cluster-11054.40114
GO:0016740	transferase activity	molecular_function	0.093186	1	18	76	10302	63360	Cluster-11054.51846,Cluster-11054.43014,Cluster-11054.45313,Cluster-11054.29924,Cluster-11054.60858,Cluster-11054.40113,Cluster-11054.54952,Cluster-11054.18545,Cluster-11054.54624,Cluster-11054.30925,Cluster-11054.36605,Cluster-11054.57109,Cluster-11054.63714,Cluster-11054.54104,Cluster-11054.55919,Cluster-11054.34233,Cluster-11054.44073,Cluster-11054.40114
GO:0016573	histone acetylation	biological_process	0.09373	1	1	76	56	63360	Cluster-11054.29570
GO:0018393	internal peptidyl-lysine acetylation	biological_process	0.094761	1	1	76	57	63360	Cluster-11054.29570
GO:0018394	peptidyl-lysine acetylation	biological_process	0.094761	1	1	76	57	63360	Cluster-11054.29570
GO:0070925	organelle assembly	biological_process	0.094777	1	2	76	449	63360	Cluster-11054.23943,Cluster-11054.51870
GO:0005184	neuropeptide hormone activity	molecular_function	0.094947	1	1	76	113	63360	Cluster-11054.54952
GO:0005215	transporter activity	molecular_function	0.095851	1	16	76	9654	63360	Cluster-11054.60630,Cluster-11054.37506,Cluster-11054.55918,Cluster-11054.60858,Cluster-11054.34236,Cluster-11054.45545,Cluster-11054.47412,Cluster-11054.51870,Cluster-11054.55919,Cluster-11054.30786,Cluster-11054.54514,Cluster-11054.54276,Cluster-11054.44073,Cluster-11054.29570,Cluster-11054.66262,Cluster-11054.54510
GO:0098533	ATPase dependent transmembrane transport complex	cellular_component	0.096283	1	1	76	77	63360	Cluster-11054.37559
GO:0009067	aspartate family amino acid biosynthetic process	biological_process	0.096725	1	1	76	72	63360	Cluster-11054.54624
GO:1904564	Nbp35-Cfd1 ATPase complex	cellular_component	0.096876	1	1	76	78	63360	Cluster-11054.37559
GO:0019898	extrinsic component of membrane	cellular_component	0.097905	1	2	76	446	63360	Cluster-11054.61581,Cluster-11054.23943
GO:0051173	positive regulation of nitrogen compound metabolic process	biological_process	0.098244	1	2	76	457	63360	Cluster-11054.40113,Cluster-11054.40114
GO:2000112	regulation of cellular macromolecule biosynthetic process	biological_process	0.098994	1	13	76	6967	63360	Cluster-11054.53074,Cluster-11054.39487,Cluster-11054.38847,Cluster-11054.51870,Cluster-11054.70339,Cluster-11054.41929,Cluster-11054.38938,Cluster-11054.45313,Cluster-11054.30925,Cluster-11054.68963,Cluster-11054.39485,Cluster-11054.40114,Cluster-11054.40113
GO:0006475	internal protein amino acid acetylation	biological_process	0.1	1	1	76	63	63360	Cluster-11054.29570
GO:0030430	host cell cytoplasm	cellular_component	0.10014	1	1	76	80	63360	Cluster-11054.34233
GO:0006473	protein acetylation	biological_process	0.10135	1	1	76	65	63360	Cluster-11054.29570
GO:0010556	regulation of macromolecule biosynthetic process	biological_process	0.10193	1	13	76	6993	63360	Cluster-11054.39485,Cluster-11054.40114,Cluster-11054.68963,Cluster-11054.40113,Cluster-11054.39487,Cluster-11054.38847,Cluster-11054.53074,Cluster-11054.41929,Cluster-11054.70339,Cluster-11054.51870,Cluster-11054.30925,Cluster-11054.38938,Cluster-11054.45313
GO:0007050	cell cycle arrest	biological_process	0.10233	1	1	76	93	63360	Cluster-11054.45545
GO:0031326	regulation of cellular biosynthetic process	biological_process	0.10259	1	13	76	7003	63360	Cluster-11054.39485,Cluster-11054.40114,Cluster-11054.68963,Cluster-11054.40113,Cluster-11054.30925,Cluster-11054.38938,Cluster-11054.45313,Cluster-11054.38847,Cluster-11054.39487,Cluster-11054.53074,Cluster-11054.41929,Cluster-11054.70339,Cluster-11054.51870
GO:0016667	oxidoreductase activity, acting on a sulfur group of donors	molecular_function	0.10316	1	2	76	401	63360	Cluster-11054.39485,Cluster-11054.39487
GO:0009889	regulation of biosynthetic process	biological_process	0.10345	1	13	76	7015	63360	Cluster-11054.45313,Cluster-11054.38938,Cluster-11054.30925,Cluster-11054.53074,Cluster-11054.38847,Cluster-11054.39487,Cluster-11054.51870,Cluster-11054.70339,Cluster-11054.41929,Cluster-11054.40114,Cluster-11054.39485,Cluster-11054.68963,Cluster-11054.40113
GO:0043543	protein acylation	biological_process	0.10397	1	1	76	68	63360	Cluster-11054.29570
GO:0006555	methionine metabolic process	biological_process	0.10409	1	1	76	77	63360	Cluster-11054.54624
GO:0051087	chaperone binding	molecular_function	0.10413	1	1	76	102	63360	Cluster-11054.23943
GO:0032403	protein complex binding	molecular_function	0.10467	1	3	76	776	63360	Cluster-11054.40313,Cluster-11054.44711,Cluster-11054.34236
GO:0010468	regulation of gene expression	biological_process	0.1075	1	13	76	7066	63360	Cluster-11054.38938,Cluster-11054.45313,Cluster-11054.30925,Cluster-11054.53074,Cluster-11054.39487,Cluster-11054.38847,Cluster-11054.51870,Cluster-11054.70339,Cluster-11054.41929,Cluster-11054.39485,Cluster-11054.40114,Cluster-11054.68963,Cluster-11054.40113
GO:0000175	3'-5'-exoribonuclease activity	molecular_function	0.10994	1	1	76	84	63360	Cluster-11054.40917
GO:0016896	exoribonuclease activity, producing 5'-phosphomonoesters	molecular_function	0.10994	1	1	76	84	63360	Cluster-11054.40917
GO:0022804	active transmembrane transporter activity	molecular_function	0.11057	1	5	76	2279	63360	Cluster-11054.55919,Cluster-11054.54276,Cluster-11054.55918,Cluster-11054.60858,Cluster-11054.29570
GO:0042157	lipoprotein metabolic process	biological_process	0.11082	1	2	76	485	63360	Cluster-11054.60858,Cluster-11054.44073
GO:0042592	homeostatic process	biological_process	0.11095	1	5	76	2412	63360	Cluster-11054.44073,Cluster-11054.39485,Cluster-11054.45545,Cluster-11054.39487,Cluster-11054.60858
GO:0004402	histone acetyltransferase activity	molecular_function	0.11227	1	1	76	68	63360	Cluster-11054.45313
GO:0004532	exoribonuclease activity	molecular_function	0.11227	1	1	76	87	63360	Cluster-11054.40917
GO:0061733	peptide-lysine-N-acetyltransferase activity	molecular_function	0.11328	1	1	76	69	63360	Cluster-11054.45313
GO:0042803	protein homodimerization activity	molecular_function	0.11413	1	2	76	487	63360	Cluster-11054.51870,Cluster-11054.23943
GO:0006812	cation transport	biological_process	0.11492	1	12	76	7084	63360	Cluster-11054.66262,Cluster-11054.47412,Cluster-11054.37559,Cluster-11054.47736,Cluster-11054.45545,Cluster-11054.51870,Cluster-11054.37506,Cluster-11054.44073,Cluster-11054.60630,Cluster-11054.29570,Cluster-11054.34236,Cluster-11054.60858
GO:0034212	peptide N-acetyltransferase activity	molecular_function	0.1154	1	1	76	72	63360	Cluster-11054.45313
GO:0006814	sodium ion transport	biological_process	0.11768	1	4	76	1769	63360	Cluster-11054.60858,Cluster-11054.37506,Cluster-11054.47736,Cluster-11054.37559
GO:0007127	meiosis I	biological_process	0.11861	1	1	76	96	63360	Cluster-11054.44073
GO:0015269	calcium-activated potassium channel activity	molecular_function	0.11968	1	1	76	79	63360	Cluster-11054.44073
GO:0019842	vitamin binding	molecular_function	0.11996	1	1	76	101	63360	Cluster-11054.54624
GO:0005227	calcium activated cation channel activity	molecular_function	0.1209	1	1	76	81	63360	Cluster-11054.44073
GO:0022839	ion gated channel activity	molecular_function	0.1209	1	1	76	81	63360	Cluster-11054.44073
GO:0008417	fucosyltransferase activity	molecular_function	0.12125	1	1	76	105	63360	Cluster-11054.57109
GO:0016070	RNA metabolic process	biological_process	0.12147	1	19	76	11601	63360	Cluster-11054.37559,Cluster-11054.38938,Cluster-11054.45313,Cluster-11054.43014,Cluster-11054.51846,Cluster-11054.40917,Cluster-11054.70339,Cluster-11054.41929,Cluster-11054.51870,Cluster-11054.40113,Cluster-11054.59469,Cluster-11054.30925,Cluster-11054.38847,Cluster-11054.39487,Cluster-11054.53074,Cluster-11054.39485,Cluster-11054.68963,Cluster-11054.40114,Cluster-11054.33787
GO:0008172	S-methyltransferase activity	molecular_function	0.12224	1	1	76	85	63360	Cluster-11054.54624
GO:0031325	positive regulation of cellular metabolic process	biological_process	0.12227	1	3	76	1009	63360	Cluster-11054.40113,Cluster-11054.40114,Cluster-11054.23943
GO:0008654	phospholipid biosynthetic process	biological_process	0.12345	1	2	76	537	63360	Cluster-11054.60858,Cluster-11054.44073
GO:0006308	DNA catabolic process	biological_process	0.12725	1	2	76	558	63360	Cluster-11054.31737,Cluster-11054.34233
GO:0004536	deoxyribonuclease activity	molecular_function	0.12734	1	2	76	557	63360	Cluster-11054.34233,Cluster-11054.31737
GO:0005102	receptor binding	molecular_function	0.12755	1	4	76	1521	63360	Cluster-11054.40313,Cluster-11054.44711,Cluster-11054.51870,Cluster-11054.54952
GO:0022857	transmembrane transporter activity	molecular_function	0.128	1	14	76	8582	63360	Cluster-11054.45545,Cluster-11054.47412,Cluster-11054.66262,Cluster-11054.51870,Cluster-11054.30786,Cluster-11054.44073,Cluster-11054.37506,Cluster-11054.54276,Cluster-11054.55919,Cluster-11054.60630,Cluster-11054.34236,Cluster-11054.29570,Cluster-11054.55918,Cluster-11054.60858
GO:0055085	transmembrane transport	biological_process	0.12924	1	11	76	6490	63360	Cluster-11054.51870,Cluster-11054.54510,Cluster-11054.60858,Cluster-11054.55918,Cluster-11054.60630,Cluster-11054.55919,Cluster-11054.54276,Cluster-11054.37506,Cluster-11054.54514,Cluster-11054.44073,Cluster-11054.30786
GO:0046488	phosphatidylinositol metabolic process	biological_process	0.13174	1	2	76	515	63360	Cluster-11054.44073,Cluster-11054.60858
GO:0007126	meiotic nuclear division	biological_process	0.13618	1	1	76	117	63360	Cluster-11054.44073
GO:0065007	biological regulation	biological_process	0.13843	1	27	76	17401	63360	Cluster-11054.40113,Cluster-11054.40313,Cluster-11054.60858,Cluster-11054.59469,Cluster-11054.34236,Cluster-11054.45313,Cluster-11054.38938,Cluster-11054.37559,Cluster-11054.45545,Cluster-11054.51870,Cluster-11054.41929,Cluster-11054.70339,Cluster-11054.40917,Cluster-11054.81619,Cluster-11054.44711,Cluster-11054.33625,Cluster-11054.44073,Cluster-11054.39485,Cluster-11054.40114,Cluster-11054.68963…
GO:0030660	Golgi-associated vesicle membrane	cellular_component	0.13901	1	1	76	117	63360	Cluster-11054.54666
GO:1903046	meiotic cell cycle process	biological_process	0.13907	1	1	76	119	63360	Cluster-11054.44073
GO:0000785	chromatin	cellular_component	0.14148	1	2	76	549	63360	Cluster-11054.39487,Cluster-11054.39485
GO:0009893	positive regulation of metabolic process	biological_process	0.14399	1	3	76	1080	63360	Cluster-11054.40113,Cluster-11054.40114,Cluster-11054.23943
GO:0016020	membrane	cellular_component	0.14456	1	34	76	23775	63360	Cluster-11054.37506,Cluster-11054.55918,Cluster-11054.60858,Cluster-11054.52514,Cluster-11054.50114,Cluster-11054.37559,Cluster-11054.47412,Cluster-11054.51846,Cluster-11054.55919,Cluster-11054.44711,Cluster-11054.54104,Cluster-11054.30786,Cluster-11054.54276,Cluster-11054.57109,Cluster-11054.29570,Cluster-11054.67417,Cluster-11054.60710,Cluster-11054.74394,Cluster-11054.40313,Cluster-11054.60630…
GO:0022890	inorganic cation transmembrane transporter activity	molecular_function	0.14548	1	10	76	6047	63360	Cluster-11054.47412,Cluster-11054.66262,Cluster-11054.45545,Cluster-11054.51870,Cluster-11054.37506,Cluster-11054.44073,Cluster-11054.60630,Cluster-11054.29570,Cluster-11054.34236,Cluster-11054.60858
GO:0051321	meiotic cell cycle	biological_process	0.14637	1	1	76	124	63360	Cluster-11054.44073
GO:0006650	glycerophospholipid metabolic process	biological_process	0.14788	1	2	76	561	63360	Cluster-11054.44073,Cluster-11054.60858
GO:0008610	lipid biosynthetic process	biological_process	0.15042	1	3	76	1104	63360	Cluster-11054.44073,Cluster-11054.60858,Cluster-11054.57109
GO:0005798	Golgi-associated vesicle	cellular_component	0.15131	1	1	76	124	63360	Cluster-11054.54666
GO:0000096	sulfur amino acid metabolic process	biological_process	0.16117	1	1	76	119	63360	Cluster-11054.54624
GO:0006813	potassium ion transport	biological_process	0.162	1	2	76	529	63360	Cluster-11054.44073,Cluster-11054.37559
GO:0006733	oxidoreduction coenzyme metabolic process	biological_process	0.16421	1	2	76	557	63360	Cluster-11054.47736,Cluster-11054.40917
GO:0031224	intrinsic component of membrane	cellular_component	0.16923	1	21	76	14088	63360	Cluster-11054.60858,Cluster-11054.55918,Cluster-11054.34236,Cluster-11054.40313,Cluster-11054.37506,Cluster-11054.51870,Cluster-11054.51846,Cluster-11054.52514,Cluster-11054.47412,Cluster-11054.50114,Cluster-11054.37559,Cluster-11054.45545,Cluster-11054.29570,Cluster-11054.55919,Cluster-11054.44711,Cluster-11054.44073,Cluster-11054.54276,Cluster-11054.30786,Cluster-11054.74394,Cluster-11054.60710…
GO:0016887	ATPase activity	molecular_function	0.17026	1	4	76	1414	63360	Cluster-11054.55918,Cluster-11054.25195,Cluster-11054.55919,Cluster-11054.54276
GO:0018205	peptidyl-lysine modification	biological_process	0.17033	1	1	76	116	63360	Cluster-11054.29570
GO:0071944	cell periphery	cellular_component	0.1723	1	7	76	3868	63360	Cluster-11054.51870,Cluster-11054.44711,Cluster-11054.40313,Cluster-11054.23943,Cluster-11054.37559,Cluster-11054.37506,Cluster-11054.31737
GO:0042802	identical protein binding	molecular_function	0.17296	1	2	76	626	63360	Cluster-11054.51870,Cluster-11054.23943
GO:0016891	endoribonuclease activity, producing 5'-phosphomonoesters	molecular_function	0.17332	1	1	76	153	63360	Cluster-11054.59469
GO:0000775	chromosome, centromeric region	cellular_component	0.17569	1	2	76	619	63360	Cluster-11054.39487,Cluster-11054.39485
GO:0055036	virion membrane	cellular_component	0.1813	1	1	76	112	63360	Cluster-11054.66262
GO:0005667	transcription factor complex	cellular_component	0.18317	1	7	76	3638	63360	Cluster-11054.45313,Cluster-11054.38938,Cluster-11054.38847,Cluster-11054.53074,Cluster-11054.70339,Cluster-11054.41929,Cluster-11054.51870
GO:0098687	chromosomal region	cellular_component	0.18358	1	2	76	644	63360	Cluster-11054.39485,Cluster-11054.39487
GO:0043531	ADP binding	molecular_function	0.18687	1	1	76	134	63360	Cluster-11054.25195
GO:0008324	cation transmembrane transporter activity	molecular_function	0.18698	1	10	76	6372	63360	Cluster-11054.45545,Cluster-11054.47412,Cluster-11054.66262,Cluster-11054.51870,Cluster-11054.60630,Cluster-11054.37506,Cluster-11054.44073,Cluster-11054.60858,Cluster-11054.34236,Cluster-11054.29570
GO:0010604	positive regulation of macromolecule metabolic process	biological_process	0.18703	1	2	76	667	63360	Cluster-11054.40114,Cluster-11054.40113
GO:0006098	pentose-phosphate shunt	biological_process	0.18714	1	1	76	168	63360	Cluster-11054.40917
GO:0019682	glyceraldehyde-3-phosphate metabolic process	biological_process	0.18714	1	1	76	168	63360	Cluster-11054.40917
GO:0051028	mRNA transport	biological_process	0.18739	1	1	76	179	63360	Cluster-11054.48334
GO:0016773	phosphotransferase activity, alcohol group as acceptor	molecular_function	0.18908	1	7	76	3611	63360	Cluster-11054.54104,Cluster-11054.40113,Cluster-11054.40114,Cluster-11054.30925,Cluster-11054.34233,Cluster-11054.36605,Cluster-11054.60858
GO:0051156	glucose 6-phosphate metabolic process	biological_process	0.18995	1	1	76	172	63360	Cluster-11054.40917
GO:0006351	transcription, DNA-templated	biological_process	0.1903	1	14	76	8802	63360	Cluster-11054.39485,Cluster-11054.68963,Cluster-11054.40114,Cluster-11054.40113,Cluster-11054.38938,Cluster-11054.45313,Cluster-11054.30925,Cluster-11054.53074,Cluster-11054.38847,Cluster-11054.39487,Cluster-11054.51846,Cluster-11054.51870,Cluster-11054.70339,Cluster-11054.41929
GO:0097659	nucleic acid-templated transcription	biological_process	0.1903	1	14	76	8802	63360	Cluster-11054.39485,Cluster-11054.68963,Cluster-11054.40114,Cluster-11054.40113,Cluster-11054.38938,Cluster-11054.45313,Cluster-11054.30925,Cluster-11054.53074,Cluster-11054.38847,Cluster-11054.39487,Cluster-11054.51846,Cluster-11054.51870,Cluster-11054.70339,Cluster-11054.41929
GO:0000439	core TFIIH complex	cellular_component	0.19201	1	1	76	118	63360	Cluster-11054.68963
GO:0005217	intracellular ligand-gated ion channel activity	molecular_function	0.19319	1	3	76	1511	63360	Cluster-11054.45545,Cluster-11054.44073,Cluster-11054.60858
GO:0005218	intracellular ligand-gated calcium channel activity	molecular_function	0.19319	1	3	76	1511	63360	Cluster-11054.60858,Cluster-11054.45545,Cluster-11054.44073
GO:0005219	ryanodine-sensitive calcium-release channel activity	molecular_function	0.19319	1	3	76	1511	63360	Cluster-11054.60858,Cluster-11054.44073,Cluster-11054.45545
GO:0015278	calcium-release channel activity	molecular_function	0.19319	1	3	76	1511	63360	Cluster-11054.60858,Cluster-11054.45545,Cluster-11054.44073
GO:0003677	DNA binding	molecular_function	0.19588	1	13	76	7962	63360	Cluster-11054.38847,Cluster-11054.39487,Cluster-11054.51846,Cluster-11054.53074,Cluster-11054.70339,Cluster-11054.41929,Cluster-11054.51870,Cluster-11054.30925,Cluster-11054.31737,Cluster-11054.45313,Cluster-11054.52075,Cluster-11054.39485,Cluster-11054.34233
GO:0060590	ATPase regulator activity	molecular_function	0.19819	1	1	76	179	63360	Cluster-11054.23943
GO:0015075	ion transmembrane transporter activity	molecular_function	0.19831	1	11	76	7100	63360	Cluster-11054.60630,Cluster-11054.55919,Cluster-11054.44073,Cluster-11054.37506,Cluster-11054.60858,Cluster-11054.34236,Cluster-11054.29570,Cluster-11054.47412,Cluster-11054.66262,Cluster-11054.45545,Cluster-11054.51870
GO:0005326	neurotransmitter transporter activity	molecular_function	0.19908	1	1	76	145	63360	Cluster-11054.29570
GO:0005328	neurotransmitter:sodium symporter activity	molecular_function	0.19908	1	1	76	145	63360	Cluster-11054.29570
GO:0032774	RNA biosynthetic process	biological_process	0.19989	1	14	76	8877	63360	Cluster-11054.53074,Cluster-11054.51846,Cluster-11054.38847,Cluster-11054.39487,Cluster-11054.51870,Cluster-11054.41929,Cluster-11054.70339,Cluster-11054.38938,Cluster-11054.45313,Cluster-11054.30925,Cluster-11054.39485,Cluster-11054.68963,Cluster-11054.40114,Cluster-11054.40113
GO:0006810	transport	biological_process	0.20402	1	22	76	15143	63360	Cluster-11054.66262,Cluster-11054.48334,Cluster-11054.54510,Cluster-11054.30786,Cluster-11054.54514,Cluster-11054.54276,Cluster-11054.44073,Cluster-11054.55919,Cluster-11054.29570,Cluster-11054.45545,Cluster-11054.47736,Cluster-11054.37559,Cluster-11054.47412,Cluster-11054.31737,Cluster-11054.52514,Cluster-11054.51870,Cluster-11054.37506,Cluster-11054.60630,Cluster-11054.34236,Cluster-11054.55918…
GO:0090304	nucleic acid metabolic process	biological_process	0.20434	1	22	76	14787	63360	Cluster-11054.51846,Cluster-11054.40917,Cluster-11054.41929,Cluster-11054.70339,Cluster-11054.51870,Cluster-11054.37559,Cluster-11054.31737,Cluster-11054.45313,Cluster-11054.38938,Cluster-11054.43014,Cluster-11054.59469,Cluster-11054.40113,Cluster-11054.39487,Cluster-11054.38847,Cluster-11054.53074,Cluster-11054.30925,Cluster-11054.40114,Cluster-11054.39485,Cluster-11054.68963,Cluster-11054.44073…
GO:0005262	calcium channel activity	molecular_function	0.20542	1	3	76	1547	63360	Cluster-11054.45545,Cluster-11054.44073,Cluster-11054.60858
GO:0008408	3'-5' exonuclease activity	molecular_function	0.20663	1	1	76	168	63360	Cluster-11054.40917
GO:0051234	establishment of localization	biological_process	0.20774	1	22	76	15194	63360	Cluster-11054.48334,Cluster-11054.54510,Cluster-11054.66262,Cluster-11054.29570,Cluster-11054.44073,Cluster-11054.54514,Cluster-11054.54276,Cluster-11054.30786,Cluster-11054.55919,Cluster-11054.51870,Cluster-11054.31737,Cluster-11054.47412,Cluster-11054.45545,Cluster-11054.37559,Cluster-11054.47736,Cluster-11054.52514,Cluster-11054.34236,Cluster-11054.60858,Cluster-11054.54666,Cluster-11054.55918…
GO:0016702	oxidoreductase activity, acting on single donors with incorporation of molecular oxygen, incorporation of two atoms of oxygen	molecular_function	0.20862	1	1	76	178	63360	Cluster-11054.40552
GO:0006468	protein phosphorylation	biological_process	0.20888	1	4	76	1539	63360	Cluster-11054.34233,Cluster-11054.30925,Cluster-11054.54104,Cluster-11054.36605
GO:0003690	double-stranded DNA binding	molecular_function	0.21635	1	1	76	176	63360	Cluster-11054.52075
GO:0009055	electron carrier activity	molecular_function	0.21917	1	2	76	699	63360	Cluster-11054.39485,Cluster-11054.39487
GO:0005576	extracellular region	cellular_component	0.21995	1	7	76	3972	63360	Cluster-11054.81619,Cluster-11054.51870,Cluster-11054.42303,Cluster-11054.44073,Cluster-11054.66262,Cluster-11054.61581,Cluster-11054.55919
GO:0015085	calcium ion transmembrane transporter activity	molecular_function	0.22036	1	3	76	1575	63360	Cluster-11054.45545,Cluster-11054.44073,Cluster-11054.60858
GO:0003924	GTPase activity	molecular_function	0.2208	1	3	76	1237	63360	Cluster-11054.25195,Cluster-11054.34236,Cluster-11054.55919
GO:0045444	fat cell differentiation	biological_process	0.22121	1	1	76	141	63360	Cluster-11054.50981
GO:0008137	NADH dehydrogenase (ubiquinone) activity	molecular_function	0.22257	1	1	76	226	63360	Cluster-11054.47736
GO:0050136	NADH dehydrogenase (quinone) activity	molecular_function	0.22257	1	1	76	226	63360	Cluster-11054.47736
GO:0044272	sulfur compound biosynthetic process	biological_process	0.23292	1	1	76	194	63360	Cluster-11054.54624
GO:0044765	single-organism transport	biological_process	0.2332	1	18	76	12444	63360	Cluster-11054.51870,Cluster-11054.47412,Cluster-11054.37559,Cluster-11054.45545,Cluster-11054.47736,Cluster-11054.34236,Cluster-11054.60858,Cluster-11054.55918,Cluster-11054.37506,Cluster-11054.60630,Cluster-11054.54510,Cluster-11054.66262,Cluster-11054.29570,Cluster-11054.54514,Cluster-11054.54276,Cluster-11054.44073,Cluster-11054.30786,Cluster-11054.55919
GO:0007283	spermatogenesis	biological_process	0.23523	1	1	76	197	63360	Cluster-11054.44073
GO:0006836	neurotransmitter transport	biological_process	0.23587	1	1	76	193	63360	Cluster-11054.29570
GO:0006289	nucleotide-excision repair	biological_process	0.23623	1	1	76	165	63360	Cluster-11054.68963
GO:0015672	monovalent inorganic cation transport	biological_process	0.23757	1	6	76	3587	63360	Cluster-11054.66262,Cluster-11054.44073,Cluster-11054.37506,Cluster-11054.47736,Cluster-11054.37559,Cluster-11054.60858
GO:0048232	male gamete generation	biological_process	0.23758	1	1	76	199	63360	Cluster-11054.44073
GO:0006743	ubiquinone metabolic process	biological_process	0.23782	1	1	76	246	63360	Cluster-11054.47736
GO:0006744	ubiquinone biosynthetic process	biological_process	0.23782	1	1	76	246	63360	Cluster-11054.47736
GO:0016701	oxidoreductase activity, acting on single donors with incorporation of molecular oxygen	molecular_function	0.23787	1	1	76	207	63360	Cluster-11054.40552
GO:1901137	carbohydrate derivative biosynthetic process	biological_process	0.23802	1	4	76	2063	63360	Cluster-11054.60858,Cluster-11054.54952,Cluster-11054.57109,Cluster-11054.44073
GO:0003954	NADH dehydrogenase activity	molecular_function	0.24291	1	1	76	243	63360	Cluster-11054.47736
GO:2001256	regulation of store-operated calcium entry	biological_process	0.24429	1	1	76	268	63360	Cluster-11054.60858
GO:0002115	store-operated calcium entry	biological_process	0.24509	1	1	76	269	63360	Cluster-11054.60858
GO:1901136	carbohydrate derivative catabolic process	biological_process	0.24706	1	1	76	175	63360	Cluster-11054.40917
GO:1902578	single-organism localization	biological_process	0.24855	1	18	76	12581	63360	Cluster-11054.54510,Cluster-11054.66262,Cluster-11054.29570,Cluster-11054.30786,Cluster-11054.54514,Cluster-11054.44073,Cluster-11054.54276,Cluster-11054.55919,Cluster-11054.51870,Cluster-11054.37559,Cluster-11054.47736,Cluster-11054.45545,Cluster-11054.47412,Cluster-11054.34236,Cluster-11054.55918,Cluster-11054.60858,Cluster-11054.37506,Cluster-11054.60630
GO:0015081	sodium ion transmembrane transporter activity	molecular_function	0.24867	1	3	76	1600	63360	Cluster-11054.29570,Cluster-11054.60858,Cluster-11054.37506
GO:0004521	endoribonuclease activity	molecular_function	0.24998	1	1	76	219	63360	Cluster-11054.59469
GO:0006644	phospholipid metabolic process	biological_process	0.25098	1	2	76	782	63360	Cluster-11054.60858,Cluster-11054.44073
GO:0006687	glycosphingolipid metabolic process	biological_process	0.25161	1	1	76	187	63360	Cluster-11054.57109
GO:0034655	nucleobase-containing compound catabolic process	biological_process	0.25303	1	2	76	807	63360	Cluster-11054.34233,Cluster-11054.31737
GO:0051924	regulation of calcium ion transport	biological_process	0.25348	1	1	76	281	63360	Cluster-11054.60858
GO:1901663	quinone biosynthetic process	biological_process	0.25521	1	1	76	258	63360	Cluster-11054.47736
GO:1901661	quinone metabolic process	biological_process	0.25644	1	1	76	260	63360	Cluster-11054.47736
GO:0042181	ketone biosynthetic process	biological_process	0.25747	1	1	76	261	63360	Cluster-11054.47736
GO:0006874	cellular calcium ion homeostasis	biological_process	0.25824	1	3	76	1742	63360	Cluster-11054.60858,Cluster-11054.45545,Cluster-11054.44073
GO:0055074	calcium ion homeostasis	biological_process	0.25824	1	3	76	1742	63360	Cluster-11054.60858,Cluster-11054.45545,Cluster-11054.44073
GO:0046486	glycerolipid metabolic process	biological_process	0.25837	1	2	76	780	63360	Cluster-11054.44073,Cluster-11054.60858
GO:0072503	cellular divalent inorganic cation homeostasis	biological_process	0.25915	1	3	76	1746	63360	Cluster-11054.60858,Cluster-11054.45545,Cluster-11054.44073
GO:0072507	divalent inorganic cation homeostasis	biological_process	0.25915	1	3	76	1746	63360	Cluster-11054.60858,Cluster-11054.44073,Cluster-11054.45545
GO:0006120	mitochondrial electron transport, NADH to ubiquinone	biological_process	0.2621	1	1	76	256	63360	Cluster-11054.47736
GO:0016491	oxidoreductase activity	molecular_function	0.26422	1	7	76	4032	63360	Cluster-11054.39487,Cluster-11054.13138,Cluster-11054.40917,Cluster-11054.40552,Cluster-11054.45822,Cluster-11054.47736,Cluster-11054.39485
GO:1901363	heterocyclic compound binding	molecular_function	0.26534	1	25	76	17135	63360	Cluster-11054.36605,Cluster-11054.59082,Cluster-11054.55919,Cluster-11054.54104,Cluster-11054.34233,Cluster-11054.54276,Cluster-11054.39485,Cluster-11054.53074,Cluster-11054.39487,Cluster-11054.38847,Cluster-11054.54624,Cluster-11054.52075,Cluster-11054.30925,Cluster-11054.23943,Cluster-11054.25195,Cluster-11054.55918,Cluster-11054.59469,Cluster-11054.34236,Cluster-11054.51870,Cluster-11054.70339…
GO:0097159	organic cyclic compound binding	molecular_function	0.2656	1	25	76	17138	63360	Cluster-11054.59469,Cluster-11054.34236,Cluster-11054.55918,Cluster-11054.25195,Cluster-11054.31737,Cluster-11054.45313,Cluster-11054.51846,Cluster-11054.40917,Cluster-11054.70339,Cluster-11054.41929,Cluster-11054.51870,Cluster-11054.39485,Cluster-11054.54276,Cluster-11054.34233,Cluster-11054.54104,Cluster-11054.55919,Cluster-11054.59082,Cluster-11054.36605,Cluster-11054.30925,Cluster-11054.23943…
GO:0016772	transferase activity, transferring phosphorus-containing groups	molecular_function	0.26709	1	10	76	6252	63360	Cluster-11054.36605,Cluster-11054.60858,Cluster-11054.40114,Cluster-11054.34233,Cluster-11054.54104,Cluster-11054.55919,Cluster-11054.40113,Cluster-11054.51846,Cluster-11054.30925,Cluster-11054.43014
GO:0046983	protein dimerization activity	molecular_function	0.26717	1	3	76	1606	63360	Cluster-11054.23943,Cluster-11054.68963,Cluster-11054.51870
GO:0031683	G-protein beta/gamma-subunit complex binding	molecular_function	0.26717	1	1	76	223	63360	Cluster-11054.34236
GO:0046434	organophosphate catabolic process	biological_process	0.26749	1	1	76	218	63360	Cluster-11054.40917
GO:0051179	localization	biological_process	0.26835	1	22	76	15726	63360	Cluster-11054.29570,Cluster-11054.55919,Cluster-11054.30786,Cluster-11054.54514,Cluster-11054.54276,Cluster-11054.44073,Cluster-11054.54510,Cluster-11054.48334,Cluster-11054.66262,Cluster-11054.55918,Cluster-11054.60858,Cluster-11054.54666,Cluster-11054.34236,Cluster-11054.60630,Cluster-11054.37506,Cluster-11054.51870,Cluster-11054.52514,Cluster-11054.47736,Cluster-11054.45545,Cluster-11054.37559…
GO:0051213	dioxygenase activity	molecular_function	0.26846	1	1	76	240	63360	Cluster-11054.40552
GO:0004672	protein kinase activity	molecular_function	0.26892	1	4	76	1685	63360	Cluster-11054.34233,Cluster-11054.30925,Cluster-11054.54104,Cluster-11054.36605
GO:0006739	NADP metabolic process	biological_process	0.26947	1	1	76	209	63360	Cluster-11054.40917
GO:0022891	substrate-specific transmembrane transporter activity	molecular_function	0.27028	1	11	76	7672	63360	Cluster-11054.47412,Cluster-11054.66262,Cluster-11054.45545,Cluster-11054.51870,Cluster-11054.60630,Cluster-11054.55919,Cluster-11054.44073,Cluster-11054.37506,Cluster-11054.60858,Cluster-11054.34236,Cluster-11054.29570
GO:0007186	G-protein coupled receptor signaling pathway	biological_process	0.27125	1	4	76	2255	63360	Cluster-11054.60858,Cluster-11054.81619,Cluster-11054.54952,Cluster-11054.34236
GO:0042127	regulation of cell proliferation	biological_process	0.27137	1	1	76	271	63360	Cluster-11054.45545
GO:0010959	regulation of metal ion transport	biological_process	0.27196	1	1	76	301	63360	Cluster-11054.60858
GO:0006665	sphingolipid metabolic process	biological_process	0.27363	1	1	76	215	63360	Cluster-11054.57109
GO:0006875	cellular metal ion homeostasis	biological_process	0.27524	1	3	76	1815	63360	Cluster-11054.45545,Cluster-11054.44073,Cluster-11054.60858
GO:0006873	cellular ion homeostasis	biological_process	0.27547	1	3	76	1816	63360	Cluster-11054.45545,Cluster-11054.44073,Cluster-11054.60858
GO:0030003	cellular cation homeostasis	biological_process	0.27547	1	3	76	1816	63360	Cluster-11054.60858,Cluster-11054.45545,Cluster-11054.44073
GO:0015276	ligand-gated ion channel activity	molecular_function	0.27567	1	3	76	1752	63360	Cluster-11054.60858,Cluster-11054.45545,Cluster-11054.44073
GO:0022834	ligand-gated channel activity	molecular_function	0.27567	1	3	76	1752	63360	Cluster-11054.60858,Cluster-11054.45545,Cluster-11054.44073
GO:0043269	regulation of ion transport	biological_process	0.27675	1	1	76	309	63360	Cluster-11054.60858
GO:0005815	microtubule organizing center	cellular_component	0.27748	1	1	76	275	63360	Cluster-11054.51870
GO:0005488	binding	molecular_function	0.27846	1	47	76	33743	63360	Cluster-11054.55918,Cluster-11054.60858,Cluster-11054.25195,Cluster-11054.47412,Cluster-11054.51846,Cluster-11054.40917,Cluster-11054.41929,Cluster-11054.68963,Cluster-11054.39485,Cluster-11054.54276,Cluster-11054.55919,Cluster-11054.54104,Cluster-11054.44711,Cluster-11054.36605,Cluster-11054.30925,Cluster-11054.44996,Cluster-11054.36172,Cluster-11054.54624,Cluster-11054.52075,Cluster-11054.48334…
GO:0055065	metal ion homeostasis	biological_process	0.27854	1	3	76	1826	63360	Cluster-11054.60858,Cluster-11054.44073,Cluster-11054.45545
GO:0015093	ferrous iron transmembrane transporter activity	molecular_function	0.28111	1	1	76	212	63360	Cluster-11054.34236
GO:0015684	ferrous iron transport	biological_process	0.28111	1	1	76	212	63360	Cluster-11054.34236
GO:0008080	N-acetyltransferase activity	molecular_function	0.28195	1	2	76	1055	63360	Cluster-11054.51846,Cluster-11054.45313
GO:0006816	calcium ion transport	biological_process	0.28241	1	3	76	1768	63360	Cluster-11054.60858,Cluster-11054.45545,Cluster-11054.44073
GO:0033644	host cell membrane	cellular_component	0.28311	1	1	76	200	63360	Cluster-11054.66262
GO:0044218	other organism cell membrane	cellular_component	0.28311	1	1	76	200	63360	Cluster-11054.66262
GO:0044279	other organism membrane	cellular_component	0.28311	1	1	76	200	63360	Cluster-11054.66262
GO:0009405	pathogenesis	biological_process	0.28325	1	3	76	1452	63360	Cluster-11054.61581,Cluster-11054.55919,Cluster-11054.34236
GO:0045786	negative regulation of cell cycle	biological_process	0.28605	1	1	76	271	63360	Cluster-11054.45545
GO:0003676	nucleic acid binding	molecular_function	0.28663	1	17	76	11499	63360	Cluster-11054.25195,Cluster-11054.59469,Cluster-11054.41929,Cluster-11054.70339,Cluster-11054.51870,Cluster-11054.51846,Cluster-11054.40917,Cluster-11054.31737,Cluster-11054.45313,Cluster-11054.59082,Cluster-11054.39485,Cluster-11054.34233,Cluster-11054.38847,Cluster-11054.39487,Cluster-11054.53074,Cluster-11054.52075,Cluster-11054.30925
GO:0055082	cellular chemical homeostasis	biological_process	0.28699	1	3	76	1841	63360	Cluster-11054.44073,Cluster-11054.45545,Cluster-11054.60858
GO:0042558	pteridine-containing compound metabolic process	biological_process	0.2873	1	1	76	214	63360	Cluster-11054.54624
GO:0016655	oxidoreductase activity, acting on NAD(P)H, quinone or similar compound as acceptor	molecular_function	0.28777	1	1	76	290	63360	Cluster-11054.47736
GO:0005778	peroxisomal membrane	cellular_component	0.28892	1	1	76	345	63360	Cluster-11054.61581
GO:0031903	microbody membrane	cellular_component	0.28892	1	1	76	345	63360	Cluster-11054.61581
GO:0065008	regulation of biological quality	biological_process	0.28894	1	6	76	3975	63360	Cluster-11054.39487,Cluster-11054.51870,Cluster-11054.60858,Cluster-11054.39485,Cluster-11054.45545,Cluster-11054.44073
GO:0006081	cellular aldehyde metabolic process	biological_process	0.2902	1	1	76	286	63360	Cluster-11054.40917
GO:0006464	cellular protein modification process	biological_process	0.29076	1	8	76	4489	63360	Cluster-11054.29570,Cluster-11054.60858,Cluster-11054.36605,Cluster-11054.34233,Cluster-11054.44073,Cluster-11054.54104,Cluster-11054.54952,Cluster-11054.30925
GO:0036211	protein modification process	biological_process	0.29076	1	8	76	4489	63360	Cluster-11054.30925,Cluster-11054.54952,Cluster-11054.54104,Cluster-11054.44073,Cluster-11054.34233,Cluster-11054.60858,Cluster-11054.36605,Cluster-11054.29570
GO:0044438	microbody part	cellular_component	0.2913	1	1	76	349	63360	Cluster-11054.61581
GO:0044439	peroxisomal part	cellular_component	0.2913	1	1	76	349	63360	Cluster-11054.61581
GO:0046483	heterocycle metabolic process	biological_process	0.29138	1	26	76	18716	63360	Cluster-11054.59469,Cluster-11054.60858,Cluster-11054.37506,Cluster-11054.40113,Cluster-11054.40917,Cluster-11054.51846,Cluster-11054.51870,Cluster-11054.70339,Cluster-11054.41929,Cluster-11054.45313,Cluster-11054.31737,Cluster-11054.38938,Cluster-11054.37559,Cluster-11054.47736,Cluster-11054.43014,Cluster-11054.44073,Cluster-11054.34233,Cluster-11054.39485,Cluster-11054.40114,Cluster-11054.68963…
GO:0046700	heterocycle catabolic process	biological_process	0.29231	1	2	76	901	63360	Cluster-11054.31737,Cluster-11054.34233
GO:0044270	cellular nitrogen compound catabolic process	biological_process	0.29235	1	2	76	901	63360	Cluster-11054.31737,Cluster-11054.34233
GO:0016410	N-acyltransferase activity	molecular_function	0.29586	1	2	76	1088	63360	Cluster-11054.51846,Cluster-11054.45313
GO:0048522	positive regulation of cellular process	biological_process	0.29876	1	3	76	1609	63360	Cluster-11054.23943,Cluster-11054.40114,Cluster-11054.40113
GO:0044425	membrane part	cellular_component	0.29915	1	23	76	16698	63360	Cluster-11054.37506,Cluster-11054.40313,Cluster-11054.34236,Cluster-11054.55918,Cluster-11054.60858,Cluster-11054.54666,Cluster-11054.50114,Cluster-11054.37559,Cluster-11054.45545,Cluster-11054.47412,Cluster-11054.52514,Cluster-11054.51846,Cluster-11054.51870,Cluster-11054.30786,Cluster-11054.61581,Cluster-11054.54276,Cluster-11054.44073,Cluster-11054.44711,Cluster-11054.55919,Cluster-11054.29570…
GO:1902494	catalytic complex	cellular_component	0.30194	1	9	76	6081	63360	Cluster-11054.51870,Cluster-11054.51846,Cluster-11054.45313,Cluster-11054.31737,Cluster-11054.37559,Cluster-11054.60858,Cluster-11054.44711,Cluster-11054.40313,Cluster-11054.34233
GO:0030120	vesicle coat	cellular_component	0.30259	1	1	76	271	63360	Cluster-11054.54666
GO:0055080	cation homeostasis	biological_process	0.30454	1	3	76	1887	63360	Cluster-11054.44073,Cluster-11054.45545,Cluster-11054.60858
GO:0098771	inorganic ion homeostasis	biological_process	0.30454	1	3	76	1887	63360	Cluster-11054.60858,Cluster-11054.44073,Cluster-11054.45545
GO:0050801	ion homeostasis	biological_process	0.3051	1	3	76	1890	63360	Cluster-11054.60858,Cluster-11054.45545,Cluster-11054.44073
GO:0005216	ion channel activity	molecular_function	0.30627	1	4	76	2440	63360	Cluster-11054.60858,Cluster-11054.55919,Cluster-11054.45545,Cluster-11054.44073
GO:0022838	substrate-specific channel activity	molecular_function	0.30627	1	4	76	2440	63360	Cluster-11054.55919,Cluster-11054.45545,Cluster-11054.44073,Cluster-11054.60858
GO:0016746	transferase activity, transferring acyl groups	molecular_function	0.30791	1	3	76	1751	63360	Cluster-11054.51846,Cluster-11054.45313,Cluster-11054.44073
GO:0043412	macromolecule modification	biological_process	0.30792	1	9	76	5260	63360	Cluster-11054.54104,Cluster-11054.34233,Cluster-11054.44073,Cluster-11054.36605,Cluster-11054.60858,Cluster-11054.29570,Cluster-11054.30925,Cluster-11054.31737,Cluster-11054.54952
GO:0015267	channel activity	molecular_function	0.31199	1	4	76	2460	63360	Cluster-11054.60858,Cluster-11054.55919,Cluster-11054.45545,Cluster-11054.44073
GO:0022803	passive transmembrane transporter activity	molecular_function	0.31199	1	4	76	2460	63360	Cluster-11054.60858,Cluster-11054.44073,Cluster-11054.45545,Cluster-11054.55919
GO:0016788	hydrolase activity, acting on ester bonds	molecular_function	0.31221	1	5	76	2713	63360	Cluster-11054.40917,Cluster-11054.59469,Cluster-11054.37559,Cluster-11054.31737,Cluster-11054.34233
GO:0042180	cellular ketone metabolic process	biological_process	0.31458	1	1	76	332	63360	Cluster-11054.47736
GO:0008948	oxaloacetate decarboxylase activity	molecular_function	0.31561	1	2	76	1103	63360	Cluster-11054.60858,Cluster-11054.37506
GO:0071436	sodium ion export	biological_process	0.31561	1	2	76	1103	63360	Cluster-11054.37506,Cluster-11054.60858
GO:1901361	organic cyclic compound catabolic process	biological_process	0.31635	1	2	76	951	63360	Cluster-11054.31737,Cluster-11054.34233
GO:0035725	sodium ion transmembrane transport	biological_process	0.31647	1	2	76	1106	63360	Cluster-11054.37506,Cluster-11054.60858
GO:0051287	NAD binding	molecular_function	0.31793	1	1	76	292	63360	Cluster-11054.40917
GO:0030662	coated vesicle membrane	cellular_component	0.32216	1	1	76	292	63360	Cluster-11054.54666
GO:0045502	dynein binding	molecular_function	0.32363	1	1	76	295	63360	Cluster-11054.51870
GO:0042025	host cell nucleus	cellular_component	0.32554	1	1	76	352	63360	Cluster-11054.38938
GO:0016021	integral component of membrane	cellular_component	0.32562	1	19	76	14013	63360	Cluster-11054.47412,Cluster-11054.45545,Cluster-11054.37559,Cluster-11054.52514,Cluster-11054.51846,Cluster-11054.51870,Cluster-11054.37506,Cluster-11054.40313,Cluster-11054.34236,Cluster-11054.60858,Cluster-11054.55918,Cluster-11054.23943,Cluster-11054.74394,Cluster-11054.44073,Cluster-11054.54276,Cluster-11054.30786,Cluster-11054.44711,Cluster-11054.55919,Cluster-11054.29570
GO:0050657	nucleic acid transport	biological_process	0.32587	1	1	76	341	63360	Cluster-11054.48334
GO:0050658	RNA transport	biological_process	0.32587	1	1	76	341	63360	Cluster-11054.48334
GO:0051236	establishment of RNA localization	biological_process	0.32587	1	1	76	341	63360	Cluster-11054.48334
GO:0048878	chemical homeostasis	biological_process	0.3261	1	3	76	1942	63360	Cluster-11054.44073,Cluster-11054.45545,Cluster-11054.60858
GO:0005577	fibrinogen complex	cellular_component	0.32645	1	1	76	333	63360	Cluster-11054.51870
GO:0019439	aromatic compound catabolic process	biological_process	0.32717	1	2	76	969	63360	Cluster-11054.34233,Cluster-11054.31737
GO:0043566	structure-specific DNA binding	molecular_function	0.33041	1	1	76	298	63360	Cluster-11054.52075
GO:0016407	acetyltransferase activity	molecular_function	0.33056	1	2	76	1149	63360	Cluster-11054.51846,Cluster-11054.45313
GO:0016569	covalent chromatin modification	biological_process	0.33085	1	1	76	279	63360	Cluster-11054.29570
GO:0016570	histone modification	biological_process	0.33085	1	1	76	279	63360	Cluster-11054.29570
GO:0006403	RNA localization	biological_process	0.33293	1	1	76	347	63360	Cluster-11054.48334
GO:0044255	cellular lipid metabolic process	biological_process	0.33419	1	3	76	1554	63360	Cluster-11054.60858,Cluster-11054.57109,Cluster-11054.44073
GO:1901360	organic cyclic compound metabolic process	biological_process	0.33451	1	26	76	19087	63360	Cluster-11054.33787,Cluster-11054.40114,Cluster-11054.39485,Cluster-11054.68963,Cluster-11054.34233,Cluster-11054.44073,Cluster-11054.38847,Cluster-11054.39487,Cluster-11054.53074,Cluster-11054.54624,Cluster-11054.30925,Cluster-11054.60858,Cluster-11054.59469,Cluster-11054.40113,Cluster-11054.37506,Cluster-11054.41929,Cluster-11054.70339,Cluster-11054.51870,Cluster-11054.51846,Cluster-11054.40917…
GO:0005886	plasma membrane	cellular_component	0.33577	1	5	76	3279	63360	Cluster-11054.40313,Cluster-11054.44711,Cluster-11054.37559,Cluster-11054.37506,Cluster-11054.31737
GO:0005578	proteinaceous extracellular matrix	cellular_component	0.33612	1	1	76	331	63360	Cluster-11054.44073
GO:0007010	cytoskeleton organization	biological_process	0.33672	1	3	76	1702	63360	Cluster-11054.50981,Cluster-11054.51870,Cluster-11054.23943
GO:0030135	coated vesicle	cellular_component	0.33788	1	1	76	308	63360	Cluster-11054.54666
GO:0030659	cytoplasmic vesicle membrane	cellular_component	0.33837	1	1	76	321	63360	Cluster-11054.54666
GO:0034654	nucleobase-containing compound biosynthetic process	biological_process	0.3407	1	14	76	9859	63360	Cluster-11054.68963,Cluster-11054.39485,Cluster-11054.40114,Cluster-11054.40113,Cluster-11054.30925,Cluster-11054.45313,Cluster-11054.38938,Cluster-11054.39487,Cluster-11054.38847,Cluster-11054.51846,Cluster-11054.53074,Cluster-11054.41929,Cluster-11054.70339,Cluster-11054.51870
GO:0005525	GTP binding	molecular_function	0.34209	1	3	76	1511	63360	Cluster-11054.25195,Cluster-11054.34236,Cluster-11054.55919
GO:0032561	guanyl ribonucleotide binding	molecular_function	0.34228	1	3	76	1512	63360	Cluster-11054.34236,Cluster-11054.25195,Cluster-11054.55919
GO:0006486	protein glycosylation	biological_process	0.34567	1	1	76	369	63360	Cluster-11054.54952
GO:0043413	macromolecule glycosylation	biological_process	0.34567	1	1	76	369	63360	Cluster-11054.54952
GO:0008168	methyltransferase activity	molecular_function	0.3461	1	2	76	987	63360	Cluster-11054.54624,Cluster-11054.29924
GO:0008092	cytoskeletal protein binding	molecular_function	0.34633	1	3	76	1643	63360	Cluster-11054.23943,Cluster-11054.50981,Cluster-11054.51870
GO:0030674	protein binding, bridging	molecular_function	0.34727	1	1	76	362	63360	Cluster-11054.51870
GO:0033647	host intracellular organelle	cellular_component	0.34768	1	1	76	369	63360	Cluster-11054.38938
GO:0033648	host intracellular membrane-bounded organelle	cellular_component	0.34768	1	1	76	369	63360	Cluster-11054.38938
GO:0060090	binding, bridging	molecular_function	0.34828	1	1	76	364	63360	Cluster-11054.51870
GO:0005856	cytoskeleton	cellular_component	0.34863	1	4	76	2367	63360	Cluster-11054.51870,Cluster-11054.23943,Cluster-11054.40313,Cluster-11054.44711
GO:0010508	positive regulation of autophagy	biological_process	0.34982	1	1	76	340	63360	Cluster-11054.23943
GO:0019001	guanyl nucleotide binding	molecular_function	0.3507	1	3	76	1538	63360	Cluster-11054.55919,Cluster-11054.25195,Cluster-11054.34236
GO:0006118	obsolete electron transport	biological_process	0.35234	1	2	76	936	63360	Cluster-11054.39485,Cluster-11054.39487
GO:0015077	monovalent inorganic cation transmembrane transporter activity	molecular_function	0.35304	1	5	76	3302	63360	Cluster-11054.66262,Cluster-11054.44073,Cluster-11054.37506,Cluster-11054.29570,Cluster-11054.60858
GO:0046496	nicotinamide nucleotide metabolic process	biological_process	0.35305	1	1	76	298	63360	Cluster-11054.40917
GO:0012506	vesicle membrane	cellular_component	0.3544	1	1	76	339	63360	Cluster-11054.54666
GO:0010467	gene expression	biological_process	0.35452	1	18	76	13350	63360	Cluster-11054.40113,Cluster-11054.40917,Cluster-11054.51846,Cluster-11054.51870,Cluster-11054.41929,Cluster-11054.70339,Cluster-11054.38938,Cluster-11054.45313,Cluster-11054.37559,Cluster-11054.43014,Cluster-11054.40114,Cluster-11054.39485,Cluster-11054.68963,Cluster-11054.33787,Cluster-11054.53074,Cluster-11054.39487,Cluster-11054.38847,Cluster-11054.30925
GO:0005267	potassium channel activity	molecular_function	0.35471	1	1	76	300	63360	Cluster-11054.44073
GO:0070085	glycosylation	biological_process	0.35512	1	1	76	377	63360	Cluster-11054.54952
GO:0022892	substrate-specific transporter activity	molecular_function	0.35523	1	11	76	8229	63360	Cluster-11054.34236,Cluster-11054.29570,Cluster-11054.60858,Cluster-11054.37506,Cluster-11054.44073,Cluster-11054.55919,Cluster-11054.60630,Cluster-11054.51870,Cluster-11054.45545,Cluster-11054.66262,Cluster-11054.47412
GO:0030168	platelet activation	biological_process	0.35528	1	1	76	367	63360	Cluster-11054.51870
GO:0003724	RNA helicase activity	molecular_function	0.35633	1	1	76	258	63360	Cluster-11054.25195
GO:0030286	dynein complex	cellular_component	0.35659	1	1	76	334	63360	Cluster-11054.51870
GO:0000139	Golgi membrane	cellular_component	0.35844	1	1	76	343	63360	Cluster-11054.54666
GO:0048518	positive regulation of biological process	biological_process	0.35869	1	3	76	1780	63360	Cluster-11054.40113,Cluster-11054.40114,Cluster-11054.23943
GO:0005882	intermediate filament	cellular_component	0.36025	1	1	76	350	63360	Cluster-11054.51870
GO:0022836	gated channel activity	molecular_function	0.36238	1	3	76	2000	63360	Cluster-11054.60858,Cluster-11054.45545,Cluster-11054.44073
GO:0043623	cellular protein complex assembly	biological_process	0.3631	1	2	76	1040	63360	Cluster-11054.51870,Cluster-11054.23943
GO:0005261	cation channel activity	molecular_function	0.36524	1	3	76	1997	63360	Cluster-11054.60858,Cluster-11054.45545,Cluster-11054.44073
GO:0019362	pyridine nucleotide metabolic process	biological_process	0.36639	1	1	76	311	63360	Cluster-11054.40917
GO:0006952	defense response	biological_process	0.36823	1	2	76	1040	63360	Cluster-11054.34233,Cluster-11054.31737
GO:0019915	lipid storage	biological_process	0.37048	1	1	76	410	63360	Cluster-11054.60858
GO:0045111	intermediate filament cytoskeleton	cellular_component	0.37056	1	1	76	366	63360	Cluster-11054.51870
GO:0098813	nuclear chromosome segregation	biological_process	0.3714	1	1	76	365	63360	Cluster-11054.44073
GO:0009101	glycoprotein biosynthetic process	biological_process	0.37155	1	1	76	406	63360	Cluster-11054.54952
GO:0015370	solute:sodium symporter activity	molecular_function	0.37436	1	1	76	394	63360	Cluster-11054.29570
GO:0006139	nucleobase-containing compound metabolic process	biological_process	0.37664	1	23	76	16990	63360	Cluster-11054.43014,Cluster-11054.31737,Cluster-11054.45313,Cluster-11054.38938,Cluster-11054.37559,Cluster-11054.47736,Cluster-11054.51870,Cluster-11054.41929,Cluster-11054.70339,Cluster-11054.40917,Cluster-11054.51846,Cluster-11054.40113,Cluster-11054.59469,Cluster-11054.30925,Cluster-11054.53074,Cluster-11054.39487,Cluster-11054.38847,Cluster-11054.33787,Cluster-11054.44073,Cluster-11054.34233…
GO:0032787	monocarboxylic acid metabolic process	biological_process	0.37675	1	3	76	1889	63360	Cluster-11054.40917,Cluster-11054.60858,Cluster-11054.37506
GO:0044260	cellular macromolecule metabolic process	biological_process	0.37758	1	28	76	21058	63360	Cluster-11054.60858,Cluster-11054.59469,Cluster-11054.40113,Cluster-11054.70339,Cluster-11054.41929,Cluster-11054.51870,Cluster-11054.51846,Cluster-11054.40917,Cluster-11054.43014,Cluster-11054.37559,Cluster-11054.31737,Cluster-11054.45313,Cluster-11054.38938,Cluster-11054.36605,Cluster-11054.29570,Cluster-11054.54104,Cluster-11054.33787,Cluster-11054.39485,Cluster-11054.68963,Cluster-11054.40114…
GO:0009100	glycoprotein metabolic process	biological_process	0.37861	1	1	76	417	63360	Cluster-11054.54952
GO:0006560	proline metabolic process	biological_process	0.3789	1	2	76	1234	63360	Cluster-11054.37506,Cluster-11054.60858
GO:0044433	cytoplasmic vesicle part	cellular_component	0.37902	1	1	76	374	63360	Cluster-11054.54666
GO:0007276	gamete generation	biological_process	0.37933	1	1	76	370	63360	Cluster-11054.44073
GO:1901135	carbohydrate derivative metabolic process	biological_process	0.37966	1	6	76	4072	63360	Cluster-11054.47736,Cluster-11054.44073,Cluster-11054.60858,Cluster-11054.57109,Cluster-11054.54952,Cluster-11054.40917
GO:0016310	phosphorylation	biological_process	0.38023	1	5	76	2824	63360	Cluster-11054.30925,Cluster-11054.47736,Cluster-11054.34233,Cluster-11054.54104,Cluster-11054.36605
GO:0006525	arginine metabolic process	biological_process	0.38103	1	2	76	1242	63360	Cluster-11054.37506,Cluster-11054.60858
GO:0009066	aspartate family amino acid metabolic process	biological_process	0.38137	1	1	76	371	63360	Cluster-11054.54624
GO:0031331	positive regulation of cellular catabolic process	biological_process	0.38152	1	1	76	382	63360	Cluster-11054.23943
GO:0042967	acyl-carrier-protein biosynthetic process	biological_process	0.38375	1	2	76	1258	63360	Cluster-11054.45313,Cluster-11054.51846
GO:0009896	positive regulation of catabolic process	biological_process	0.38384	1	1	76	385	63360	Cluster-11054.23943
GO:0016741	transferase activity, transferring one-carbon groups	molecular_function	0.38489	1	2	76	1035	63360	Cluster-11054.29924,Cluster-11054.54624
GO:0072524	pyridine-containing compound metabolic process	biological_process	0.38918	1	1	76	341	63360	Cluster-11054.40917
GO:0006606	protein import into nucleus	biological_process	0.39184	1	1	76	389	63360	Cluster-11054.51870
GO:0044744	protein targeting to nucleus	biological_process	0.39184	1	1	76	389	63360	Cluster-11054.51870
GO:0051170	nuclear import	biological_process	0.39184	1	1	76	389	63360	Cluster-11054.51870
GO:1902593	single-organism nuclear import	biological_process	0.39184	1	1	76	389	63360	Cluster-11054.51870
GO:0031514	motile cilium	cellular_component	0.39365	1	1	76	382	63360	Cluster-11054.51870
GO:0044421	extracellular region part	cellular_component	0.39489	1	2	76	1014	63360	Cluster-11054.51870,Cluster-11054.44073
GO:0046906	tetrapyrrole binding	molecular_function	0.39498	1	1	76	448	63360	Cluster-11054.54624
GO:0034504	protein localization to nucleus	biological_process	0.39794	1	1	76	395	63360	Cluster-11054.51870
GO:0008033	tRNA processing	biological_process	0.40005	1	2	76	1021	63360	Cluster-11054.37559,Cluster-11054.43014
GO:0016616	oxidoreductase activity, acting on the CH-OH group of donors, NAD or NADP as acceptor	molecular_function	0.4016	1	1	76	375	63360	Cluster-11054.40917
GO:0030414	peptidase inhibitor activity	molecular_function	0.40305	1	1	76	442	63360	Cluster-11054.42303
GO:0007596	blood coagulation	biological_process	0.40386	1	1	76	438	63360	Cluster-11054.51870
GO:0016796	exonuclease activity, active with either ribo- or deoxyribonucleic acids and producing 5'-phosphomonoesters	molecular_function	0.40433	1	1	76	461	63360	Cluster-11054.40917
GO:0051049	regulation of transport	biological_process	0.40466	1	1	76	503	63360	Cluster-11054.60858
GO:0005179	hormone activity	molecular_function	0.40488	1	1	76	417	63360	Cluster-11054.54952
GO:0009987	cellular process	biological_process	0.40524	1	48	76	37376	63360	Cluster-11054.39487,Cluster-11054.54952,Cluster-11054.54510,Cluster-11054.23943,Cluster-11054.40114,Cluster-11054.34233,Cluster-11054.54514,Cluster-11054.44073,Cluster-11054.61581,Cluster-11054.33625,Cluster-11054.33787,Cluster-11054.81619,Cluster-11054.50981,Cluster-11054.70339,Cluster-11054.51870,Cluster-11054.45545,Cluster-11054.31737,Cluster-11054.45313,Cluster-11054.38938,Cluster-11054.43014…
GO:0061134	peptidase regulator activity	molecular_function	0.40622	1	1	76	447	63360	Cluster-11054.42303
GO:0048609	multicellular organismal reproductive process	biological_process	0.40745	1	1	76	409	63360	Cluster-11054.44073
GO:0005381	iron ion transmembrane transporter activity	molecular_function	0.40841	1	1	76	396	63360	Cluster-11054.34236
GO:0015079	potassium ion transmembrane transporter activity	molecular_function	0.40935	1	1	76	387	63360	Cluster-11054.44073
GO:0006725	cellular aromatic compound metabolic process	biological_process	0.4095	1	24	76	18027	63360	Cluster-11054.59469,Cluster-11054.40113,Cluster-11054.40917,Cluster-11054.51846,Cluster-11054.51870,Cluster-11054.70339,Cluster-11054.41929,Cluster-11054.31737,Cluster-11054.45313,Cluster-11054.38938,Cluster-11054.47736,Cluster-11054.37559,Cluster-11054.43014,Cluster-11054.44073,Cluster-11054.34233,Cluster-11054.68963,Cluster-11054.39485,Cluster-11054.40114,Cluster-11054.33787,Cluster-11054.53074…
GO:0005929	cilium	cellular_component	0.40983	1	1	76	409	63360	Cluster-11054.51870
GO:0015294	solute:cation symporter activity	molecular_function	0.41074	1	1	76	435	63360	Cluster-11054.29570
GO:0016831	carboxy-lyase activity	molecular_function	0.41103	1	2	76	1324	63360	Cluster-11054.37506,Cluster-11054.60858
GO:0015293	symporter activity	molecular_function	0.41163	1	1	76	437	63360	Cluster-11054.29570
GO:0006090	pyruvate metabolic process	biological_process	0.41196	1	2	76	1293	63360	Cluster-11054.37506,Cluster-11054.60858
GO:0015931	nucleobase-containing compound transport	biological_process	0.41368	1	1	76	472	63360	Cluster-11054.48334
GO:0007599	hemostasis	biological_process	0.41964	1	1	76	459	63360	Cluster-11054.51870
GO:0050817	coagulation	biological_process	0.42011	1	1	76	460	63360	Cluster-11054.51870
GO:0010506	regulation of autophagy	biological_process	0.42027	1	1	76	407	63360	Cluster-11054.23943
GO:0032504	multicellular organism reproduction	biological_process	0.42223	1	1	76	434	63360	Cluster-11054.44073
GO:0046872	metal ion binding	molecular_function	0.42311	1	14	76	9749	63360	Cluster-11054.51846,Cluster-11054.38847,Cluster-11054.40552,Cluster-11054.40035,Cluster-11054.47412,Cluster-11054.45313,Cluster-11054.36172,Cluster-11054.54624,Cluster-11054.49485,Cluster-11054.29824,Cluster-11054.59082,Cluster-11054.60858,Cluster-11054.25195,Cluster-11054.44073
GO:0036094	small molecule binding	molecular_function	0.42599	1	11	76	7284	63360	Cluster-11054.36605,Cluster-11054.55918,Cluster-11054.25195,Cluster-11054.34236,Cluster-11054.55919,Cluster-11054.54104,Cluster-11054.54276,Cluster-11054.34233,Cluster-11054.40917,Cluster-11054.54624,Cluster-11054.23943
GO:0005875	microtubule associated complex	cellular_component	0.42996	1	1	76	435	63360	Cluster-11054.51870
GO:0050878	regulation of body fluid levels	biological_process	0.43001	1	1	76	475	63360	Cluster-11054.51870
GO:0006826	iron ion transport	biological_process	0.43082	1	1	76	415	63360	Cluster-11054.34236
GO:0003824	catalytic activity	molecular_function	0.43282	1	35	76	26881	63360	Cluster-11054.34233,Cluster-11054.44073,Cluster-11054.40114,Cluster-11054.63714,Cluster-11054.54952,Cluster-11054.67589,Cluster-11054.39487,Cluster-11054.40552,Cluster-11054.59469,Cluster-11054.34236,Cluster-11054.40113,Cluster-11054.45313,Cluster-11054.31737,Cluster-11054.43014,Cluster-11054.57109,Cluster-11054.36605,Cluster-11054.54276,Cluster-11054.39485,Cluster-11054.54104,Cluster-11054.55919…
GO:0009064	glutamine family amino acid metabolic process	biological_process	0.43404	1	2	76	1354	63360	Cluster-11054.60858,Cluster-11054.37506
GO:0043169	cation binding	molecular_function	0.43881	1	14	76	9847	63360	Cluster-11054.45313,Cluster-11054.47412,Cluster-11054.36172,Cluster-11054.54624,Cluster-11054.38847,Cluster-11054.51846,Cluster-11054.40552,Cluster-11054.40035,Cluster-11054.44073,Cluster-11054.49485,Cluster-11054.29824,Cluster-11054.59082,Cluster-11054.60858,Cluster-11054.25195
GO:0016830	carbon-carbon lyase activity	molecular_function	0.44071	1	2	76	1397	63360	Cluster-11054.60858,Cluster-11054.37506
GO:0006396	RNA processing	biological_process	0.44085	1	4	76	2614	63360	Cluster-11054.37559,Cluster-11054.33787,Cluster-11054.43014,Cluster-11054.40917
GO:0001775	cell activation	biological_process	0.44098	1	1	76	502	63360	Cluster-11054.51870
GO:0031012	extracellular matrix	cellular_component	0.44718	1	1	76	454	63360	Cluster-11054.44073
GO:0016747	transferase activity, transferring acyl groups other than amino-acyl groups	molecular_function	0.44805	1	2	76	1423	63360	Cluster-11054.51846,Cluster-11054.45313
GO:0051258	protein polymerization	biological_process	0.44848	1	1	76	523	63360	Cluster-11054.51870
GO:0016614	oxidoreductase activity, acting on CH-OH group of donors	molecular_function	0.45051	1	1	76	435	63360	Cluster-11054.40917
GO:0015631	tubulin binding	molecular_function	0.45217	1	1	76	434	63360	Cluster-11054.51870
GO:0044702	single organism reproductive process	biological_process	0.45243	1	1	76	483	63360	Cluster-11054.44073
GO:0017111	nucleoside-triphosphatase activity	molecular_function	0.45259	1	5	76	3363	63360	Cluster-11054.25195,Cluster-11054.55918,Cluster-11054.34236,Cluster-11054.55919,Cluster-11054.54276
GO:0045298	tubulin complex	cellular_component	0.45279	1	1	76	435	63360	Cluster-11054.51870
GO:0006732	coenzyme metabolic process	biological_process	0.45448	1	2	76	1121	63360	Cluster-11054.47736,Cluster-11054.40917
GO:0019438	aromatic compound biosynthetic process	biological_process	0.45481	1	14	76	10622	63360	Cluster-11054.38938,Cluster-11054.45313,Cluster-11054.30925,Cluster-11054.51870,Cluster-11054.41929,Cluster-11054.70339,Cluster-11054.53074,Cluster-11054.39487,Cluster-11054.38847,Cluster-11054.51846,Cluster-11054.40113,Cluster-11054.40114,Cluster-11054.39485,Cluster-11054.68963
GO:0044265	cellular macromolecule catabolic process	biological_process	0.45491	1	2	76	1226	63360	Cluster-11054.34233,Cluster-11054.31737
GO:0019953	sexual reproduction	biological_process	0.45538	1	1	76	479	63360	Cluster-11054.44073
GO:0042775	mitochondrial ATP synthesis coupled electron transport	biological_process	0.45615	1	1	76	499	63360	Cluster-11054.47736
GO:0006796	phosphate-containing compound metabolic process	biological_process	0.45616	1	8	76	5380	63360	Cluster-11054.60858,Cluster-11054.36605,Cluster-11054.54104,Cluster-11054.34233,Cluster-11054.44073,Cluster-11054.40917,Cluster-11054.47736,Cluster-11054.30925
GO:0022402	cell cycle process	biological_process	0.45639	1	2	76	1231	63360	Cluster-11054.44073,Cluster-11054.45545
GO:0016462	pyrophosphatase activity	molecular_function	0.46098	1	5	76	3405	63360	Cluster-11054.54276,Cluster-11054.55919,Cluster-11054.34236,Cluster-11054.25195,Cluster-11054.55918
GO:0043170	macromolecule metabolic process	biological_process	0.46121	1	30	76	23607	63360	Cluster-11054.34233,Cluster-11054.44073,Cluster-11054.39485,Cluster-11054.40114,Cluster-11054.68963,Cluster-11054.33787,Cluster-11054.54104,Cluster-11054.29570,Cluster-11054.36605,Cluster-11054.30925,Cluster-11054.23943,Cluster-11054.36172,Cluster-11054.54952,Cluster-11054.53074,Cluster-11054.67589,Cluster-11054.39487,Cluster-11054.38847,Cluster-11054.40113,Cluster-11054.59469,Cluster-11054.60858…
GO:0051235	maintenance of location	biological_process	0.46158	1	1	76	533	63360	Cluster-11054.60858
GO:0051082	unfolded protein binding	molecular_function	0.46208	1	1	76	559	63360	Cluster-11054.23943
GO:0017076	purine nucleotide binding	molecular_function	0.46325	1	9	76	6039	63360	Cluster-11054.25195,Cluster-11054.55918,Cluster-11054.36605,Cluster-11054.34236,Cluster-11054.54104,Cluster-11054.55919,Cluster-11054.34233,Cluster-11054.54276,Cluster-11054.23943
GO:0019012	virion	cellular_component	0.46437	1	4	76	2649	63360	Cluster-11054.40035,Cluster-11054.51870,Cluster-11054.53058,Cluster-11054.66262
GO:0042773	ATP synthesis coupled electron transport	biological_process	0.46525	1	1	76	513	63360	Cluster-11054.47736
GO:0030554	adenyl nucleotide binding	molecular_function	0.46698	1	8	76	5200	63360	Cluster-11054.34233,Cluster-11054.54276,Cluster-11054.55919,Cluster-11054.54104,Cluster-11054.25195,Cluster-11054.36605,Cluster-11054.55918,Cluster-11054.23943
GO:0006793	phosphorus metabolic process	biological_process	0.46892	1	8	76	5446	63360	Cluster-11054.47736,Cluster-11054.30925,Cluster-11054.40917,Cluster-11054.54104,Cluster-11054.34233,Cluster-11054.44073,Cluster-11054.36605,Cluster-11054.60858
GO:0044703	multi-organism reproductive process	biological_process	0.46943	1	1	76	501	63360	Cluster-11054.44073
GO:0005622	intracellular	cellular_component	0.46957	1	31	76	25112	63360	Cluster-11054.51870,Cluster-11054.70339,Cluster-11054.41929,Cluster-11054.51846,Cluster-11054.31737,Cluster-11054.38938,Cluster-11054.45313,Cluster-11054.45545,Cluster-11054.54666,Cluster-11054.60858,Cluster-11054.40113,Cluster-11054.40313,Cluster-11054.58484,Cluster-11054.40552,Cluster-11054.53074,Cluster-11054.48334,Cluster-11054.38847,Cluster-11054.39487,Cluster-11054.52075,Cluster-11054.54624…
GO:0006913	nucleocytoplasmic transport	biological_process	0.4706	1	1	76	492	63360	Cluster-11054.51870
GO:0042060	wound healing	biological_process	0.47401	1	1	76	559	63360	Cluster-11054.51870
GO:0060589	nucleoside-triphosphatase regulator activity	molecular_function	0.475	1	1	76	439	63360	Cluster-11054.23943
GO:0008283	cell proliferation	biological_process	0.47662	1	1	76	558	63360	Cluster-11054.45545
GO:0018130	heterocycle biosynthetic process	biological_process	0.47669	1	14	76	10740	63360	Cluster-11054.40113,Cluster-11054.39485,Cluster-11054.40114,Cluster-11054.68963,Cluster-11054.30925,Cluster-11054.38938,Cluster-11054.45313,Cluster-11054.70339,Cluster-11054.41929,Cluster-11054.51870,Cluster-11054.38847,Cluster-11054.51846,Cluster-11054.39487,Cluster-11054.53074
GO:0051726	regulation of cell cycle	biological_process	0.47961	1	1	76	512	63360	Cluster-11054.45545
GO:0051169	nuclear transport	biological_process	0.48011	1	1	76	516	63360	Cluster-11054.51870
GO:0044431	Golgi apparatus part	cellular_component	0.48232	1	1	76	549	63360	Cluster-11054.54666
GO:0004527	exonuclease activity	molecular_function	0.48573	1	1	76	571	63360	Cluster-11054.40917
GO:0005623	cell	cellular_component	0.48768	1	33	76	27008	63360	Cluster-11054.37559,Cluster-11054.51846,Cluster-11054.41929,Cluster-11054.37506,Cluster-11054.60858,Cluster-11054.17314,Cluster-11054.54624,Cluster-11054.52075,Cluster-11054.38847,Cluster-11054.48334,Cluster-11054.53074,Cluster-11054.39485,Cluster-11054.68963,Cluster-11054.44711,Cluster-11054.45545,Cluster-11054.31737,Cluster-11054.45313,Cluster-11054.38938,Cluster-11054.70339,Cluster-11054.51870…
GO:0044464	cell part	cellular_component	0.48768	1	33	76	27008	63360	Cluster-11054.60858,Cluster-11054.37506,Cluster-11054.41929,Cluster-11054.51846,Cluster-11054.37559,Cluster-11054.44711,Cluster-11054.68963,Cluster-11054.39485,Cluster-11054.53074,Cluster-11054.38847,Cluster-11054.48334,Cluster-11054.52075,Cluster-11054.54624,Cluster-11054.17314,Cluster-11054.54666,Cluster-11054.40113,Cluster-11054.40313,Cluster-11054.51870,Cluster-11054.70339,Cluster-11054.45313…
GO:0006457	protein folding	biological_process	0.4882	1	1	76	589	63360	Cluster-11054.23943
GO:0016818	hydrolase activity, acting on acid anhydrides, in phosphorus-containing anhydrides	molecular_function	0.48865	1	5	76	3493	63360	Cluster-11054.54276,Cluster-11054.55919,Cluster-11054.34236,Cluster-11054.55918,Cluster-11054.25195
GO:1901607	alpha-amino acid biosynthetic process	biological_process	0.49456	1	1	76	484	63360	Cluster-11054.54624
GO:0009611	response to wounding	biological_process	0.49474	1	1	76	598	63360	Cluster-11054.51870
GO:0006790	sulfur compound metabolic process	biological_process	0.4978	1	1	76	504	63360	Cluster-11054.54624
GO:1901362	organic cyclic compound biosynthetic process	biological_process	0.49938	1	14	76	10893	63360	Cluster-11054.38938,Cluster-11054.45313,Cluster-11054.30925,Cluster-11054.51870,Cluster-11054.41929,Cluster-11054.70339,Cluster-11054.53074,Cluster-11054.38847,Cluster-11054.51846,Cluster-11054.39487,Cluster-11054.40113,Cluster-11054.40114,Cluster-11054.39485,Cluster-11054.68963
GO:0008652	cellular amino acid biosynthetic process	biological_process	0.50298	1	1	76	499	63360	Cluster-11054.54624
GO:0018193	peptidyl-amino acid modification	biological_process	0.50301	1	1	76	544	63360	Cluster-11054.29570
GO:0016023	cytoplasmic membrane-bounded vesicle	cellular_component	0.50376	1	1	76	543	63360	Cluster-11054.54666
GO:0034622	cellular macromolecular complex assembly	biological_process	0.5041	1	2	76	1420	63360	Cluster-11054.51870,Cluster-11054.23943
GO:0043231	intracellular membrane-bounded organelle	cellular_component	0.50432	1	20	76	16757	63360	Cluster-11054.23943,Cluster-11054.17314,Cluster-11054.65300,Cluster-11054.48334,Cluster-11054.38847,Cluster-11054.39487,Cluster-11054.40552,Cluster-11054.58484,Cluster-11054.68963,Cluster-11054.39485,Cluster-11054.40114,Cluster-11054.34233,Cluster-11054.61581,Cluster-11054.44073,Cluster-11054.33787,Cluster-11054.45313,Cluster-11054.51846,Cluster-11054.40113,Cluster-11054.60858,Cluster-11054.54666
GO:0000123	histone acetyltransferase complex	cellular_component	0.50521	1	1	76	718	63360	Cluster-11054.45313
GO:0031248	protein acetyltransferase complex	cellular_component	0.50521	1	1	76	718	63360	Cluster-11054.45313
GO:1902493	acetyltransferase complex	cellular_component	0.50521	1	1	76	718	63360	Cluster-11054.45313
GO:0043227	membrane-bounded organelle	cellular_component	0.5065	1	20	76	16776	63360	Cluster-11054.40552,Cluster-11054.58484,Cluster-11054.48334,Cluster-11054.38847,Cluster-11054.39487,Cluster-11054.23943,Cluster-11054.17314,Cluster-11054.65300,Cluster-11054.33787,Cluster-11054.39485,Cluster-11054.68963,Cluster-11054.40114,Cluster-11054.44073,Cluster-11054.34233,Cluster-11054.61581,Cluster-11054.51846,Cluster-11054.45313,Cluster-11054.60858,Cluster-11054.54666,Cluster-11054.40113
GO:0000280	nuclear division	biological_process	0.51076	1	1	76	570	63360	Cluster-11054.44073
GO:0006915	apoptotic process	biological_process	0.51448	1	1	76	608	63360	Cluster-11054.45545
GO:0012501	programmed cell death	biological_process	0.51518	1	1	76	610	63360	Cluster-11054.45545
GO:0044723	single-organism carbohydrate metabolic process	biological_process	0.51652	1	2	76	1389	63360	Cluster-11054.54952,Cluster-11054.40917
GO:1902495	transmembrane transporter complex	cellular_component	0.51683	1	2	76	1707	63360	Cluster-11054.37559,Cluster-11054.60858
GO:0044262	cellular carbohydrate metabolic process	biological_process	0.51684	1	1	76	615	63360	Cluster-11054.40917
GO:1990351	transporter complex	cellular_component	0.5176	1	2	76	1710	63360	Cluster-11054.37559,Cluster-11054.60858
GO:0031988	membrane-bounded vesicle	cellular_component	0.51907	1	1	76	566	63360	Cluster-11054.54666
GO:0016651	oxidoreductase activity, acting on NAD(P)H	molecular_function	0.52348	1	1	76	579	63360	Cluster-11054.47736
GO:0016568	chromatin modification	biological_process	0.52362	1	1	76	610	63360	Cluster-11054.29570
GO:0034470	ncRNA processing	biological_process	0.52509	1	2	76	1362	63360	Cluster-11054.37559,Cluster-11054.43014
GO:0032879	regulation of localization	biological_process	0.53188	1	1	76	673	63360	Cluster-11054.60858
GO:0034645	cellular macromolecule biosynthetic process	biological_process	0.53599	1	17	76	14152	63360	Cluster-11054.44073,Cluster-11054.40114,Cluster-11054.39485,Cluster-11054.68963,Cluster-11054.30925,Cluster-11054.53074,Cluster-11054.54952,Cluster-11054.38847,Cluster-11054.39487,Cluster-11054.40113,Cluster-11054.60858,Cluster-11054.38938,Cluster-11054.45313,Cluster-11054.51870,Cluster-11054.41929,Cluster-11054.70339,Cluster-11054.51846
GO:0098805	whole membrane	cellular_component	0.53688	1	2	76	1638	63360	Cluster-11054.61581,Cluster-11054.54666
GO:0000166	nucleotide binding	molecular_function	0.5369	1	10	76	7140	63360	Cluster-11054.23943,Cluster-11054.40917,Cluster-11054.54104,Cluster-11054.55919,Cluster-11054.54276,Cluster-11054.34233,Cluster-11054.25195,Cluster-11054.36605,Cluster-11054.55918,Cluster-11054.34236
GO:1901265	nucleoside phosphate binding	molecular_function	0.5369	1	10	76	7140	63360	Cluster-11054.55919,Cluster-11054.54104,Cluster-11054.54276,Cluster-11054.34233,Cluster-11054.25195,Cluster-11054.55918,Cluster-11054.36605,Cluster-11054.34236,Cluster-11054.23943,Cluster-11054.40917
GO:0019028	viral capsid	cellular_component	0.53877	1	2	76	1377	63360	Cluster-11054.51870,Cluster-11054.40035
GO:0015291	secondary active transmembrane transporter activity	molecular_function	0.53958	1	1	76	616	63360	Cluster-11054.29570
GO:0022904	respiratory electron transport chain	biological_process	0.53989	1	1	76	662	63360	Cluster-11054.47736
GO:0031410	cytoplasmic vesicle	cellular_component	0.54007	1	1	76	601	63360	Cluster-11054.54666
GO:0031329	regulation of cellular catabolic process	biological_process	0.54535	1	1	76	590	63360	Cluster-11054.23943
GO:0008270	zinc ion binding	molecular_function	0.5472	1	6	76	4135	63360	Cluster-11054.36172,Cluster-11054.45313,Cluster-11054.59082,Cluster-11054.25195,Cluster-11054.38847,Cluster-11054.49485
GO:0046915	transition metal ion transmembrane transporter activity	molecular_function	0.55322	1	1	76	635	63360	Cluster-11054.34236
GO:0009059	macromolecule biosynthetic process	biological_process	0.55425	1	17	76	14286	63360	Cluster-11054.38847,Cluster-11054.39487,Cluster-11054.54952,Cluster-11054.53074,Cluster-11054.30925,Cluster-11054.40114,Cluster-11054.39485,Cluster-11054.68963,Cluster-11054.44073,Cluster-11054.41929,Cluster-11054.70339,Cluster-11054.51870,Cluster-11054.51846,Cluster-11054.38938,Cluster-11054.45313,Cluster-11054.60858,Cluster-11054.40113
GO:0016817	hydrolase activity, acting on acid anhydrides	molecular_function	0.55456	1	5	76	3752	63360	Cluster-11054.34236,Cluster-11054.55918,Cluster-11054.25195,Cluster-11054.54276,Cluster-11054.55919
GO:0043167	ion binding	molecular_function	0.55478	1	21	76	15670	63360	Cluster-11054.49485,Cluster-11054.29824,Cluster-11054.59082,Cluster-11054.36605,Cluster-11054.54276,Cluster-11054.44073,Cluster-11054.34233,Cluster-11054.54104,Cluster-11054.55919,Cluster-11054.38847,Cluster-11054.40035,Cluster-11054.40552,Cluster-11054.54624,Cluster-11054.36172,Cluster-11054.34236,Cluster-11054.60858,Cluster-11054.25195,Cluster-11054.55918,Cluster-11054.51846,Cluster-11054.47412…
GO:0031982	vesicle	cellular_component	0.55556	1	1	76	627	63360	Cluster-11054.54666
GO:0009894	regulation of catabolic process	biological_process	0.55695	1	1	76	612	63360	Cluster-11054.23943
GO:0007059	chromosome segregation	biological_process	0.55729	1	1	76	675	63360	Cluster-11054.44073
GO:0008219	cell death	biological_process	0.55747	1	1	76	679	63360	Cluster-11054.45545
GO:0016265	death	biological_process	0.55747	1	1	76	679	63360	Cluster-11054.45545
GO:0004857	enzyme inhibitor activity	molecular_function	0.55752	1	1	76	673	63360	Cluster-11054.42303
GO:0044283	small molecule biosynthetic process	biological_process	0.55974	1	2	76	1420	63360	Cluster-11054.54624,Cluster-11054.47736
GO:0006996	organelle organization	biological_process	0.55995	1	6	76	5105	63360	Cluster-11054.29570,Cluster-11054.51870,Cluster-11054.50981,Cluster-11054.61581,Cluster-11054.44073,Cluster-11054.23943
GO:0030117	membrane coat	cellular_component	0.56132	1	1	76	519	63360	Cluster-11054.54666
GO:0048475	coated membrane	cellular_component	0.56132	1	1	76	519	63360	Cluster-11054.54666
GO:0005975	carbohydrate metabolic process	biological_process	0.564	1	3	76	2296	63360	Cluster-11054.40917,Cluster-11054.54952,Cluster-11054.57109
GO:0048870	cell motility	biological_process	0.56477	1	1	76	688	63360	Cluster-11054.51870
GO:0051674	localization of cell	biological_process	0.56477	1	1	76	688	63360	Cluster-11054.51870
GO:0005739	mitochondrion	cellular_component	0.56844	1	5	76	4551	63360	Cluster-11054.40552,Cluster-11054.58484,Cluster-11054.23943,Cluster-11054.65300,Cluster-11054.17314
GO:0008134	transcription factor binding	molecular_function	0.5701	1	1	76	622	63360	Cluster-11054.51870
GO:0022414	reproductive process	biological_process	0.57136	1	1	76	699	63360	Cluster-11054.44073
GO:0044249	cellular biosynthetic process	biological_process	0.5738	1	20	76	16761	63360	Cluster-11054.54624,Cluster-11054.30925,Cluster-11054.54952,Cluster-11054.53074,Cluster-11054.38847,Cluster-11054.39487,Cluster-11054.44073,Cluster-11054.39485,Cluster-11054.40114,Cluster-11054.68963,Cluster-11054.57109,Cluster-11054.38938,Cluster-11054.45313,Cluster-11054.47736,Cluster-11054.51870,Cluster-11054.70339,Cluster-11054.41929,Cluster-11054.51846,Cluster-11054.40113,Cluster-11054.60858
GO:0009056	catabolic process	biological_process	0.57455	1	4	76	3053	63360	Cluster-11054.23943,Cluster-11054.31737,Cluster-11054.34233,Cluster-11054.40917
GO:0009057	macromolecule catabolic process	biological_process	0.57732	1	2	76	1485	63360	Cluster-11054.31737,Cluster-11054.34233
GO:0006461	protein complex assembly	biological_process	0.57892	1	2	76	1588	63360	Cluster-11054.51870,Cluster-11054.23943
GO:0070271	protein complex biogenesis	biological_process	0.57941	1	2	76	1590	63360	Cluster-11054.51870,Cluster-11054.23943
GO:0005794	Golgi apparatus	cellular_component	0.58153	1	1	76	720	63360	Cluster-11054.54666
GO:0006325	chromatin organization	biological_process	0.58216	1	1	76	712	63360	Cluster-11054.29570
GO:0010876	lipid localization	biological_process	0.58239	1	1	76	740	63360	Cluster-11054.60858
GO:0006119	oxidative phosphorylation	biological_process	0.58426	1	1	76	690	63360	Cluster-11054.47736
GO:0051186	cofactor metabolic process	biological_process	0.58436	1	2	76	1452	63360	Cluster-11054.47736,Cluster-11054.40917
GO:0008514	organic anion transmembrane transporter activity	molecular_function	0.58779	1	1	76	886	63360	Cluster-11054.60858
GO:0019637	organophosphate metabolic process	biological_process	0.58907	1	4	76	3191	63360	Cluster-11054.60858,Cluster-11054.40917,Cluster-11054.47736,Cluster-11054.44073
GO:0061695	transferase complex, transferring phosphorus-containing groups	cellular_component	0.58933	1	4	76	3630	63360	Cluster-11054.44711,Cluster-11054.40313,Cluster-11054.51846,Cluster-11054.60858
GO:0006399	tRNA metabolic process	biological_process	0.59145	1	2	76	1539	63360	Cluster-11054.43014,Cluster-11054.37559
GO:0044424	intracellular part	cellular_component	0.59345	1	29	76	24556	63360	Cluster-11054.40313,Cluster-11054.40113,Cluster-11054.54666,Cluster-11054.60858,Cluster-11054.31737,Cluster-11054.38938,Cluster-11054.45313,Cluster-11054.70339,Cluster-11054.41929,Cluster-11054.51870,Cluster-11054.51846,Cluster-11054.44711,Cluster-11054.33787,Cluster-11054.68963,Cluster-11054.39485,Cluster-11054.40114,Cluster-11054.34233,Cluster-11054.44073,Cluster-11054.61581,Cluster-11054.52075…
GO:0022900	electron transport chain	biological_process	0.59516	1	1	76	791	63360	Cluster-11054.47736
GO:0035639	purine ribonucleoside triphosphate binding	molecular_function	0.59532	1	8	76	5944	63360	Cluster-11054.55919,Cluster-11054.54104,Cluster-11054.34233,Cluster-11054.54276,Cluster-11054.25195,Cluster-11054.55918,Cluster-11054.36605,Cluster-11054.34236
GO:0032549	ribonucleoside binding	molecular_function	0.59607	1	8	76	5950	63360	Cluster-11054.54276,Cluster-11054.34233,Cluster-11054.55919,Cluster-11054.54104,Cluster-11054.34236,Cluster-11054.25195,Cluster-11054.36605,Cluster-11054.55918
GO:0032550	purine ribonucleoside binding	molecular_function	0.59607	1	8	76	5950	63360	Cluster-11054.36605,Cluster-11054.55918,Cluster-11054.25195,Cluster-11054.34236,Cluster-11054.55919,Cluster-11054.54104,Cluster-11054.34233,Cluster-11054.54276
GO:0032555	purine ribonucleotide binding	molecular_function	0.59617	1	8	76	5951	63360	Cluster-11054.34233,Cluster-11054.54276,Cluster-11054.55919,Cluster-11054.54104,Cluster-11054.34236,Cluster-11054.55918,Cluster-11054.36605,Cluster-11054.25195
GO:0001883	purine nucleoside binding	molecular_function	0.59628	1	8	76	5952	63360	Cluster-11054.55919,Cluster-11054.54104,Cluster-11054.34233,Cluster-11054.54276,Cluster-11054.25195,Cluster-11054.55918,Cluster-11054.36605,Cluster-11054.34236
GO:0000041	transition metal ion transport	biological_process	0.5967	1	1	76	688	63360	Cluster-11054.34236
GO:1901575	organic substance catabolic process	biological_process	0.59723	1	3	76	2339	63360	Cluster-11054.34233,Cluster-11054.31737,Cluster-11054.40917
GO:0001882	nucleoside binding	molecular_function	0.59842	1	8	76	5963	63360	Cluster-11054.34236,Cluster-11054.36605,Cluster-11054.55918,Cluster-11054.25195,Cluster-11054.54276,Cluster-11054.34233,Cluster-11054.55919,Cluster-11054.54104
GO:0006629	lipid metabolic process	biological_process	0.6011	1	3	76	2373	63360	Cluster-11054.57109,Cluster-11054.60858,Cluster-11054.44073
GO:0034599	cellular response to oxidative stress	biological_process	0.60235	1	1	76	1003	63360	Cluster-11054.60858
GO:0006818	hydrogen transport	biological_process	0.60286	1	2	76	1676	63360	Cluster-11054.47736,Cluster-11054.66262
GO:0015992	proton transport	biological_process	0.60286	1	2	76	1676	63360	Cluster-11054.47736,Cluster-11054.66262
GO:0043234	protein complex	cellular_component	0.60354	1	17	76	14216	63360	Cluster-11054.40313,Cluster-11054.60858,Cluster-11054.54666,Cluster-11054.34236,Cluster-11054.37559,Cluster-11054.31737,Cluster-11054.38938,Cluster-11054.45313,Cluster-11054.41929,Cluster-11054.70339,Cluster-11054.51870,Cluster-11054.51846,Cluster-11054.44711,Cluster-11054.68963,Cluster-11054.34233,Cluster-11054.38847,Cluster-11054.53074
GO:1990234	transferase complex	cellular_component	0.60438	1	5	76	4562	63360	Cluster-11054.51846,Cluster-11054.60858,Cluster-11054.45313,Cluster-11054.44711,Cluster-11054.40313
GO:0006310	DNA recombination	biological_process	0.60531	1	1	76	602	63360	Cluster-11054.44073
GO:0005524	ATP binding	molecular_function	0.6073	1	7	76	5113	63360	Cluster-11054.54104,Cluster-11054.55919,Cluster-11054.54276,Cluster-11054.34233,Cluster-11054.25195,Cluster-11054.55918,Cluster-11054.36605
GO:0032559	adenyl ribonucleotide binding	molecular_function	0.60839	1	7	76	5121	63360	Cluster-11054.25195,Cluster-11054.36605,Cluster-11054.55918,Cluster-11054.54276,Cluster-11054.34233,Cluster-11054.55919,Cluster-11054.54104
GO:0006807	nitrogen compound metabolic process	biological_process	0.60848	1	27	76	22428	63360	Cluster-11054.60858,Cluster-11054.59469,Cluster-11054.40113,Cluster-11054.37506,Cluster-11054.51870,Cluster-11054.41929,Cluster-11054.70339,Cluster-11054.40917,Cluster-11054.51846,Cluster-11054.43014,Cluster-11054.31737,Cluster-11054.38938,Cluster-11054.45313,Cluster-11054.37559,Cluster-11054.47736,Cluster-11054.57109,Cluster-11054.33787,Cluster-11054.44073,Cluster-11054.34233,Cluster-11054.68963…
GO:0005515	protein binding	molecular_function	0.60981	1	21	76	15722	63360	Cluster-11054.50981,Cluster-11054.51870,Cluster-11054.51846,Cluster-11054.38938,Cluster-11054.54666,Cluster-11054.34236,Cluster-11054.40313,Cluster-11054.39487,Cluster-11054.67417,Cluster-11054.18545,Cluster-11054.48334,Cluster-11054.54952,Cluster-11054.23943,Cluster-11054.44996,Cluster-11054.29824,Cluster-11054.44711,Cluster-11054.33625,Cluster-11054.33787,Cluster-11054.68963,Cluster-11054.39485…
GO:0032553	ribonucleotide binding	molecular_function	0.61064	1	8	76	6013	63360	Cluster-11054.25195,Cluster-11054.55918,Cluster-11054.36605,Cluster-11054.34236,Cluster-11054.54104,Cluster-11054.55919,Cluster-11054.54276,Cluster-11054.34233
GO:0007031	peroxisome organization	biological_process	0.6117	1	1	76	970	63360	Cluster-11054.61581
GO:0005615	extracellular space	cellular_component	0.61204	1	1	76	676	63360	Cluster-11054.51870
GO:0007165	signal transduction	biological_process	0.61391	1	10	76	7799	63360	Cluster-11054.60858,Cluster-11054.34236,Cluster-11054.40313,Cluster-11054.33625,Cluster-11054.44711,Cluster-11054.44073,Cluster-11054.51870,Cluster-11054.81619,Cluster-11054.67417,Cluster-11054.54952
GO:0090407	organophosphate biosynthetic process	biological_process	0.61456	1	2	76	1620	63360	Cluster-11054.60858,Cluster-11054.44073
GO:0042995	cell projection	cellular_component	0.61757	1	1	76	758	63360	Cluster-11054.51870
GO:0043933	macromolecular complex subunit organization	biological_process	0.61874	1	3	76	2622	63360	Cluster-11054.23943,Cluster-11054.29570,Cluster-11054.51870
GO:0044700	single organism signaling	biological_process	0.62077	1	10	76	7851	63360	Cluster-11054.51870,Cluster-11054.81619,Cluster-11054.67417,Cluster-11054.54952,Cluster-11054.40313,Cluster-11054.33625,Cluster-11054.44711,Cluster-11054.44073,Cluster-11054.60858,Cluster-11054.34236
GO:1901576	organic substance biosynthetic process	biological_process	0.6211	1	20	76	17126	63360	Cluster-11054.41929,Cluster-11054.70339,Cluster-11054.51870,Cluster-11054.51846,Cluster-11054.47736,Cluster-11054.38938,Cluster-11054.45313,Cluster-11054.60858,Cluster-11054.40113,Cluster-11054.38847,Cluster-11054.39487,Cluster-11054.54952,Cluster-11054.53074,Cluster-11054.54624,Cluster-11054.30925,Cluster-11054.57109,Cluster-11054.39485,Cluster-11054.40114,Cluster-11054.68963,Cluster-11054.44073
GO:0023052	signaling	biological_process	0.62366	1	10	76	7873	63360	Cluster-11054.51870,Cluster-11054.54952,Cluster-11054.81619,Cluster-11054.67417,Cluster-11054.33625,Cluster-11054.44711,Cluster-11054.40313,Cluster-11054.44073,Cluster-11054.60858,Cluster-11054.34236
GO:0044711	single-organism biosynthetic process	biological_process	0.62447	1	5	76	4165	63360	Cluster-11054.54624,Cluster-11054.44073,Cluster-11054.47736,Cluster-11054.60858,Cluster-11054.57109
GO:0048285	organelle fission	biological_process	0.62464	1	1	76	862	63360	Cluster-11054.44073
GO:0044238	primary metabolic process	biological_process	0.62553	1	34	76	28127	63360	Cluster-11054.53074,Cluster-11054.38847,Cluster-11054.30925,Cluster-11054.54624,Cluster-11054.36172,Cluster-11054.29570,Cluster-11054.57109,Cluster-11054.36605,Cluster-11054.39485,Cluster-11054.68963,Cluster-11054.54104,Cluster-11054.40917,Cluster-11054.51846,Cluster-11054.41929,Cluster-11054.37559,Cluster-11054.47736,Cluster-11054.60858,Cluster-11054.37506,Cluster-11054.54952,Cluster-11054.67589…
GO:0030176	integral component of endoplasmic reticulum membrane	cellular_component	0.62792	1	1	76	929	63360	Cluster-11054.60858
GO:0016192	vesicle-mediated transport	biological_process	0.6283	1	2	76	1605	63360	Cluster-11054.54666,Cluster-11054.52514
GO:0031227	intrinsic component of endoplasmic reticulum membrane	cellular_component	0.62877	1	1	76	932	63360	Cluster-11054.60858
GO:0035556	intracellular signal transduction	biological_process	0.63105	1	3	76	2081	63360	Cluster-11054.34236,Cluster-11054.67417,Cluster-11054.33625
GO:0044423	virion part	cellular_component	0.6332	1	3	76	2464	63360	Cluster-11054.51870,Cluster-11054.40035,Cluster-11054.66262
GO:0071822	protein complex subunit organization	biological_process	0.63343	1	2	76	1761	63360	Cluster-11054.51870,Cluster-11054.23943
GO:0004386	helicase activity	molecular_function	0.63432	1	1	76	622	63360	Cluster-11054.25195
GO:0005777	peroxisome	cellular_component	0.63515	1	1	76	1017	63360	Cluster-11054.61581
GO:0042579	microbody	cellular_component	0.63515	1	1	76	1017	63360	Cluster-11054.61581
GO:0055114	oxidation-reduction process	biological_process	0.63714	1	5	76	4243	63360	Cluster-11054.40917,Cluster-11054.13138,Cluster-11054.40552,Cluster-11054.45822,Cluster-11054.47736
GO:0007154	cell communication	biological_process	0.63906	1	10	76	7983	63360	Cluster-11054.34236,Cluster-11054.60858,Cluster-11054.44073,Cluster-11054.33625,Cluster-11054.44711,Cluster-11054.40313,Cluster-11054.81619,Cluster-11054.67417,Cluster-11054.54952,Cluster-11054.51870
GO:0019538	protein metabolic process	biological_process	0.6393	1	13	76	11252	63360	Cluster-11054.36605,Cluster-11054.60858,Cluster-11054.29570,Cluster-11054.54104,Cluster-11054.44073,Cluster-11054.34233,Cluster-11054.51846,Cluster-11054.54952,Cluster-11054.67589,Cluster-11054.36172,Cluster-11054.30925,Cluster-11054.23943,Cluster-11054.45313
GO:0007049	cell cycle	biological_process	0.64047	1	2	76	1698	63360	Cluster-11054.44073,Cluster-11054.45545
GO:0032991	macromolecular complex	cellular_component	0.64062	1	19	76	16416	63360	Cluster-11054.53074,Cluster-11054.38847,Cluster-11054.39487,Cluster-11054.44711,Cluster-11054.34233,Cluster-11054.68963,Cluster-11054.39485,Cluster-11054.31737,Cluster-11054.38938,Cluster-11054.45313,Cluster-11054.37559,Cluster-11054.51870,Cluster-11054.41929,Cluster-11054.70339,Cluster-11054.51846,Cluster-11054.40313,Cluster-11054.54666,Cluster-11054.60858,Cluster-11054.34236
GO:0098588	bounding membrane of organelle	cellular_component	0.64171	1	4	76	4003	63360	Cluster-11054.60858,Cluster-11054.54666,Cluster-11054.61581,Cluster-11054.44073
GO:0051276	chromosome organization	biological_process	0.64558	1	2	76	1777	63360	Cluster-11054.44073,Cluster-11054.29570
GO:0043229	intracellular organelle	cellular_component	0.65086	1	23	76	20486	63360	Cluster-11054.40313,Cluster-11054.40113,Cluster-11054.54666,Cluster-11054.60858,Cluster-11054.45313,Cluster-11054.51846,Cluster-11054.51870,Cluster-11054.68963,Cluster-11054.39485,Cluster-11054.40114,Cluster-11054.34233,Cluster-11054.44073,Cluster-11054.61581,Cluster-11054.44711,Cluster-11054.33787,Cluster-11054.23943,Cluster-11054.65300,Cluster-11054.17314,Cluster-11054.38847,Cluster-11054.39487…
GO:0016758	transferase activity, transferring hexosyl groups	molecular_function	0.65225	1	1	76	836	63360	Cluster-11054.57109
GO:0045333	cellular respiration	biological_process	0.65234	1	1	76	851	63360	Cluster-11054.47736
GO:0009108	coenzyme biosynthetic process	biological_process	0.65482	1	1	76	752	63360	Cluster-11054.47736
GO:0009058	biosynthetic process	biological_process	0.65705	1	20	76	17415	63360	Cluster-11054.38847,Cluster-11054.39487,Cluster-11054.54952,Cluster-11054.53074,Cluster-11054.54624,Cluster-11054.30925,Cluster-11054.57109,Cluster-11054.39485,Cluster-11054.40114,Cluster-11054.68963,Cluster-11054.44073,Cluster-11054.41929,Cluster-11054.70339,Cluster-11054.51870,Cluster-11054.51846,Cluster-11054.47736,Cluster-11054.45313,Cluster-11054.38938,Cluster-11054.60858,Cluster-11054.40113
GO:0000003	reproduction	biological_process	0.6591	1	1	76	852	63360	Cluster-11054.44073
GO:0065003	macromolecular complex assembly	biological_process	0.65981	1	2	76	1866	63360	Cluster-11054.51870,Cluster-11054.23943
GO:0030234	enzyme regulator activity	molecular_function	0.66096	1	2	76	1868	63360	Cluster-11054.42303,Cluster-11054.23943
GO:0006979	response to oxidative stress	biological_process	0.66152	1	1	76	1151	63360	Cluster-11054.60858
GO:0006950	response to stress	biological_process	0.66691	1	5	76	4580	63360	Cluster-11054.31737,Cluster-11054.34233,Cluster-11054.68963,Cluster-11054.60858,Cluster-11054.51870
GO:0015980	energy derivation by oxidation of organic compounds	biological_process	0.67131	1	1	76	903	63360	Cluster-11054.47736
GO:0043226	organelle	cellular_component	0.67278	1	23	76	20658	63360	Cluster-11054.33787,Cluster-11054.44711,Cluster-11054.61581,Cluster-11054.34233,Cluster-11054.44073,Cluster-11054.68963,Cluster-11054.39485,Cluster-11054.40114,Cluster-11054.58484,Cluster-11054.40552,Cluster-11054.39487,Cluster-11054.38847,Cluster-11054.48334,Cluster-11054.17314,Cluster-11054.65300,Cluster-11054.23943,Cluster-11054.60858,Cluster-11054.54666,Cluster-11054.40113,Cluster-11054.40313…
GO:0016829	lyase activity	molecular_function	0.67361	1	2	76	1976	63360	Cluster-11054.60858,Cluster-11054.37506
GO:0030154	cell differentiation	biological_process	0.67379	1	1	76	882	63360	Cluster-11054.50981
GO:0005634	nucleus	cellular_component	0.67853	1	11	76	10176	63360	Cluster-11054.34233,Cluster-11054.39485,Cluster-11054.68963,Cluster-11054.40114,Cluster-11054.40113,Cluster-11054.33787,Cluster-11054.48334,Cluster-11054.38847,Cluster-11054.39487,Cluster-11054.51846,Cluster-11054.45313
GO:0022607	cellular component assembly	biological_process	0.68198	1	3	76	2841	63360	Cluster-11054.51870,Cluster-11054.23943,Cluster-11054.44073
GO:0097367	carbohydrate derivative binding	molecular_function	0.68222	1	8	76	6574	63360	Cluster-11054.55919,Cluster-11054.54104,Cluster-11054.54276,Cluster-11054.34233,Cluster-11054.36605,Cluster-11054.55918,Cluster-11054.25195,Cluster-11054.34236
GO:0034660	ncRNA metabolic process	biological_process	0.68796	1	2	76	1888	63360	Cluster-11054.43014,Cluster-11054.37559
GO:0016053	organic acid biosynthetic process	biological_process	0.68929	1	1	76	843	63360	Cluster-11054.54624
GO:0046394	carboxylic acid biosynthetic process	biological_process	0.68929	1	1	76	843	63360	Cluster-11054.54624
GO:0044267	cellular protein metabolic process	biological_process	0.69111	1	9	76	7997	63360	Cluster-11054.30925,Cluster-11054.23943,Cluster-11054.54952,Cluster-11054.44073,Cluster-11054.34233,Cluster-11054.54104,Cluster-11054.29570,Cluster-11054.60858,Cluster-11054.36605
GO:0044248	cellular catabolic process	biological_process	0.69289	1	3	76	2700	63360	Cluster-11054.23943,Cluster-11054.31737,Cluster-11054.34233
GO:0008509	anion transmembrane transporter activity	molecular_function	0.69457	1	1	76	1069	63360	Cluster-11054.60858
GO:0006914	autophagy	biological_process	0.69532	1	1	76	927	63360	Cluster-11054.23943
GO:0019693	ribose phosphate metabolic process	biological_process	0.69636	1	2	76	1909	63360	Cluster-11054.47736,Cluster-11054.40917
GO:0044427	chromosomal part	cellular_component	0.70231	1	2	76	2048	63360	Cluster-11054.39485,Cluster-11054.39487
GO:0003779	actin binding	molecular_function	0.70234	1	1	76	977	63360	Cluster-11054.50981
GO:0034641	cellular nitrogen compound metabolic process	biological_process	0.70387	1	23	76	19951	63360	Cluster-11054.44073,Cluster-11054.34233,Cluster-11054.68963,Cluster-11054.39485,Cluster-11054.40114,Cluster-11054.33787,Cluster-11054.53074,Cluster-11054.38847,Cluster-11054.39487,Cluster-11054.30925,Cluster-11054.59469,Cluster-11054.40113,Cluster-11054.40917,Cluster-11054.51846,Cluster-11054.51870,Cluster-11054.41929,Cluster-11054.70339,Cluster-11054.38938,Cluster-11054.31737,Cluster-11054.45313…
GO:0044237	cellular metabolic process	biological_process	0.70514	1	32	76	27094	63360	Cluster-11054.37506,Cluster-11054.60858,Cluster-11054.47736,Cluster-11054.37559,Cluster-11054.41929,Cluster-11054.40917,Cluster-11054.51846,Cluster-11054.54104,Cluster-11054.68963,Cluster-11054.39485,Cluster-11054.36605,Cluster-11054.29570,Cluster-11054.57109,Cluster-11054.54624,Cluster-11054.30925,Cluster-11054.53074,Cluster-11054.38847,Cluster-11054.40113,Cluster-11054.59469,Cluster-11054.43014…
GO:0008982	protein-N(PI)-phosphohistidine-sugar phosphotransferase activity	molecular_function	0.72024	1	1	76	1370	63360	Cluster-11054.60858
GO:0009357	protein-N(PI)-phosphohistidine-sugar phosphotransferase complex	cellular_component	0.72024	1	1	76	1370	63360	Cluster-11054.60858
GO:0006397	mRNA processing	biological_process	0.72083	1	1	76	983	63360	Cluster-11054.33787
GO:0046914	transition metal ion binding	molecular_function	0.72099	1	6	76	5070	63360	Cluster-11054.36172,Cluster-11054.45313,Cluster-11054.25195,Cluster-11054.59082,Cluster-11054.49485,Cluster-11054.38847
GO:0009401	phosphoenolpyruvate-dependent sugar phosphotransferase system	biological_process	0.7219	1	1	76	1391	63360	Cluster-11054.60858
GO:0007155	cell adhesion	biological_process	0.72249	1	1	76	986	63360	Cluster-11054.23943
GO:0071705	nitrogen compound transport	biological_process	0.72416	1	1	76	1214	63360	Cluster-11054.48334
GO:0005509	calcium ion binding	molecular_function	0.72824	1	1	76	942	63360	Cluster-11054.44073
GO:0015711	organic anion transport	biological_process	0.72885	1	1	76	1308	63360	Cluster-11054.60858
GO:0017038	protein import	biological_process	0.73006	1	1	76	1228	63360	Cluster-11054.51870
GO:0006928	movement of cell or subcellular component	biological_process	0.73022	1	1	76	1055	63360	Cluster-11054.51870
GO:0004190	aspartic-type endopeptidase activity	molecular_function	0.73172	1	2	76	2510	63360	Cluster-11054.60858,Cluster-11054.51846
GO:0070001	aspartic-type peptidase activity	molecular_function	0.73172	1	2	76	2510	63360	Cluster-11054.60858,Cluster-11054.51846
GO:0032501	multicellular organismal process	biological_process	0.73323	1	3	76	2947	63360	Cluster-11054.51870,Cluster-11054.44073,Cluster-11054.37559
GO:0006886	intracellular protein transport	biological_process	0.73508	1	3	76	3151	63360	Cluster-11054.37559,Cluster-11054.51870,Cluster-11054.54666
GO:0022610	biological adhesion	biological_process	0.73682	1	1	76	1027	63360	Cluster-11054.23943
GO:0015144	carbohydrate transmembrane transporter activity	molecular_function	0.74157	1	1	76	1420	63360	Cluster-11054.60858
GO:1901476	carbohydrate transporter activity	molecular_function	0.74157	1	1	76	1420	63360	Cluster-11054.60858
GO:0044271	cellular nitrogen compound biosynthetic process	biological_process	0.74336	1	14	76	13014	63360	Cluster-11054.38938,Cluster-11054.45313,Cluster-11054.30925,Cluster-11054.51870,Cluster-11054.41929,Cluster-11054.70339,Cluster-11054.53074,Cluster-11054.39487,Cluster-11054.38847,Cluster-11054.51846,Cluster-11054.40113,Cluster-11054.39485,Cluster-11054.68963,Cluster-11054.40114
GO:0015630	microtubule cytoskeleton	cellular_component	0.74553	1	1	76	1035	63360	Cluster-11054.51870
GO:0005666	DNA-directed RNA polymerase III complex	cellular_component	0.74585	1	1	76	1437	63360	Cluster-11054.51846
GO:0044430	cytoskeletal part	cellular_component	0.74692	1	2	76	2169	63360	Cluster-11054.51870,Cluster-11054.23943
GO:0051188	cofactor biosynthetic process	biological_process	0.74862	1	1	76	988	63360	Cluster-11054.47736
GO:0044444	cytoplasmic part	cellular_component	0.74904	1	12	76	12300	63360	Cluster-11054.23943,Cluster-11054.17314,Cluster-11054.65300,Cluster-11054.31737,Cluster-11054.40552,Cluster-11054.58484,Cluster-11054.51870,Cluster-11054.44073,Cluster-11054.61581,Cluster-11054.34233,Cluster-11054.60858,Cluster-11054.54666
GO:0048869	cellular developmental process	biological_process	0.75055	1	1	76	1059	63360	Cluster-11054.50981
GO:0050662	coenzyme binding	molecular_function	0.75289	1	1	76	1044	63360	Cluster-11054.40917
GO:0071704	organic substance metabolic process	biological_process	0.75382	1	34	76	29537	63360	Cluster-11054.47736,Cluster-11054.37559,Cluster-11054.40917,Cluster-11054.51846,Cluster-11054.41929,Cluster-11054.37506,Cluster-11054.60858,Cluster-11054.30925,Cluster-11054.54624,Cluster-11054.36172,Cluster-11054.53074,Cluster-11054.38847,Cluster-11054.68963,Cluster-11054.39485,Cluster-11054.54104,Cluster-11054.29570,Cluster-11054.57109,Cluster-11054.36605,Cluster-11054.31737,Cluster-11054.38938…
GO:0031301	integral component of organelle membrane	cellular_component	0.75515	1	1	76	1331	63360	Cluster-11054.60858
GO:0031300	intrinsic component of organelle membrane	cellular_component	0.75571	1	1	76	1334	63360	Cluster-11054.60858
GO:0044763	single-organism cellular process	biological_process	0.75699	1	29	76	24763	63360	Cluster-11054.34236,Cluster-11054.55918,Cluster-11054.60858,Cluster-11054.37506,Cluster-11054.40313,Cluster-11054.60630,Cluster-11054.51846,Cluster-11054.81619,Cluster-11054.40917,Cluster-11054.50981,Cluster-11054.51870,Cluster-11054.47736,Cluster-11054.45545,Cluster-11054.57109,Cluster-11054.29570,Cluster-11054.30786,Cluster-11054.68963,Cluster-11054.39485,Cluster-11054.44073,Cluster-11054.54514…
GO:0008643	carbohydrate transport	biological_process	0.7652	1	1	76	1493	63360	Cluster-11054.60858
GO:0040011	locomotion	biological_process	0.7667	1	1	76	1190	63360	Cluster-11054.51870
GO:1901605	alpha-amino acid metabolic process	biological_process	0.76699	1	3	76	3066	63360	Cluster-11054.60858,Cluster-11054.37506,Cluster-11054.54624
GO:0005694	chromosome	cellular_component	0.76853	1	2	76	2298	63360	Cluster-11054.39487,Cluster-11054.39485
GO:0048523	negative regulation of cellular process	biological_process	0.76948	1	1	76	1230	63360	Cluster-11054.45545
GO:0098796	membrane protein complex	cellular_component	0.77266	1	5	76	5313	63360	Cluster-11054.37559,Cluster-11054.44711,Cluster-11054.40313,Cluster-11054.54666,Cluster-11054.60858
GO:0006383	transcription from RNA polymerase III promoter	biological_process	0.77369	1	1	76	1533	63360	Cluster-11054.51846
GO:0033036	macromolecule localization	biological_process	0.77507	1	5	76	5400	63360	Cluster-11054.37559,Cluster-11054.48334,Cluster-11054.54666,Cluster-11054.51870,Cluster-11054.60858
GO:0034613	cellular protein localization	biological_process	0.77585	1	3	76	3376	63360	Cluster-11054.37559,Cluster-11054.54666,Cluster-11054.51870
GO:0070727	cellular macromolecule localization	biological_process	0.77611	1	3	76	3378	63360	Cluster-11054.37559,Cluster-11054.54666,Cluster-11054.51870
GO:0098662	inorganic cation transmembrane transport	biological_process	0.77735	1	2	76	2561	63360	Cluster-11054.37506,Cluster-11054.60858
GO:0043168	anion binding	molecular_function	0.77811	1	8	76	7009	63360	Cluster-11054.54104,Cluster-11054.55919,Cluster-11054.54276,Cluster-11054.34233,Cluster-11054.36605,Cluster-11054.55918,Cluster-11054.25195,Cluster-11054.34236
GO:0005789	endoplasmic reticulum membrane	cellular_component	0.77812	1	2	76	2680	63360	Cluster-11054.44073,Cluster-11054.60858
GO:0098655	cation transmembrane transport	biological_process	0.77969	1	2	76	2571	63360	Cluster-11054.60858,Cluster-11054.37506
GO:0098660	inorganic ion transmembrane transport	biological_process	0.78191	1	2	76	2573	63360	Cluster-11054.37506,Cluster-11054.60858
GO:0042175	nuclear outer membrane-endoplasmic reticulum membrane network	cellular_component	0.78595	1	2	76	2711	63360	Cluster-11054.44073,Cluster-11054.60858
GO:0051716	cellular response to stimulus	biological_process	0.7872	1	11	76	9854	63360	Cluster-11054.51870,Cluster-11054.54952,Cluster-11054.67417,Cluster-11054.81619,Cluster-11054.60858,Cluster-11054.34236,Cluster-11054.40313,Cluster-11054.33625,Cluster-11054.44711,Cluster-11054.44073,Cluster-11054.68963
GO:0072594	establishment of protein localization to organelle	biological_process	0.78742	1	1	76	1404	63360	Cluster-11054.51870
GO:0016071	mRNA metabolic process	biological_process	0.79015	1	1	76	1176	63360	Cluster-11054.33787
GO:0044767	single-organism developmental process	biological_process	0.79242	1	2	76	2231	63360	Cluster-11054.37559,Cluster-11054.50981
GO:0019752	carboxylic acid metabolic process	biological_process	0.79613	1	4	76	4191	63360	Cluster-11054.37506,Cluster-11054.54624,Cluster-11054.40917,Cluster-11054.60858
GO:0050896	response to stimulus	biological_process	0.79999	1	13	76	11769	63360	Cluster-11054.34236,Cluster-11054.60858,Cluster-11054.68963,Cluster-11054.34233,Cluster-11054.44073,Cluster-11054.33625,Cluster-11054.40313,Cluster-11054.44711,Cluster-11054.81619,Cluster-11054.67417,Cluster-11054.54952,Cluster-11054.51870,Cluster-11054.31737
GO:0043436	oxoacid metabolic process	biological_process	0.80274	1	4	76	4247	63360	Cluster-11054.60858,Cluster-11054.40917,Cluster-11054.54624,Cluster-11054.37506
GO:0006082	organic acid metabolic process	biological_process	0.80294	1	4	76	4249	63360	Cluster-11054.60858,Cluster-11054.40917,Cluster-11054.54624,Cluster-11054.37506
GO:0009117	nucleotide metabolic process	biological_process	0.80297	1	2	76	2298	63360	Cluster-11054.47736,Cluster-11054.40917
GO:0044432	endoplasmic reticulum part	cellular_component	0.80415	1	2	76	2824	63360	Cluster-11054.60858,Cluster-11054.44073
GO:0019031	viral envelope	cellular_component	0.8049	1	1	76	1215	63360	Cluster-11054.51870
GO:0036338	viral membrane	cellular_component	0.8049	1	1	76	1215	63360	Cluster-11054.51870
GO:0007264	small GTPase mediated signal transduction	biological_process	0.80513	1	1	76	972	63360	Cluster-11054.34236
GO:0006753	nucleoside phosphate metabolic process	biological_process	0.80715	1	2	76	2316	63360	Cluster-11054.47736,Cluster-11054.40917
GO:0034220	ion transmembrane transport	biological_process	0.80735	1	2	76	2723	63360	Cluster-11054.60858,Cluster-11054.37506
GO:0033365	protein localization to organelle	biological_process	0.81262	1	1	76	1512	63360	Cluster-11054.51870
GO:0032502	developmental process	biological_process	0.81474	1	2	76	2344	63360	Cluster-11054.37559,Cluster-11054.50981
GO:0048037	cofactor binding	molecular_function	0.8151	1	1	76	1266	63360	Cluster-11054.40917
GO:0031090	organelle membrane	cellular_component	0.81866	1	4	76	5033	63360	Cluster-11054.61581,Cluster-11054.44073,Cluster-11054.54666,Cluster-11054.60858
GO:0016779	nucleotidyltransferase activity	molecular_function	0.81969	1	2	76	2766	63360	Cluster-11054.43014,Cluster-11054.51846
GO:0048519	negative regulation of biological process	biological_process	0.82111	1	1	76	1412	63360	Cluster-11054.45545
GO:0044699	single-organism process	biological_process	0.82235	1	35	76	30405	63360	Cluster-11054.34236,Cluster-11054.40313,Cluster-11054.60630,Cluster-11054.81619,Cluster-11054.50981,Cluster-11054.51870,Cluster-11054.45545,Cluster-11054.44073,Cluster-11054.54514,Cluster-11054.33625,Cluster-11054.39487,Cluster-11054.54952,Cluster-11054.40552,Cluster-11054.54510,Cluster-11054.66262,Cluster-11054.55918,Cluster-11054.60858,Cluster-11054.37506,Cluster-11054.13138,Cluster-11054.51846…
GO:0006091	generation of precursor metabolites and energy	biological_process	0.82312	1	1	76	1383	63360	Cluster-11054.47736
GO:0003712	transcription cofactor activity	molecular_function	0.82581	1	1	76	1563	63360	Cluster-11054.45313
GO:0000989	transcription factor activity, transcription factor binding	molecular_function	0.82744	1	1	76	1571	63360	Cluster-11054.45313
GO:1902589	single-organism organelle organization	biological_process	0.82762	1	2	76	2679	63360	Cluster-11054.44073,Cluster-11054.29570
GO:0006270	DNA replication initiation	biological_process	0.83138	1	1	76	1708	63360	Cluster-11054.51846
GO:0015078	hydrogen ion transmembrane transporter activity	molecular_function	0.83238	1	1	76	1424	63360	Cluster-11054.66262
GO:0006259	DNA metabolic process	biological_process	0.83332	1	5	76	5628	63360	Cluster-11054.31737,Cluster-11054.44073,Cluster-11054.34233,Cluster-11054.68963,Cluster-11054.51846
GO:0005737	cytoplasm	cellular_component	0.83576	1	13	76	14065	63360	Cluster-11054.40552,Cluster-11054.58484,Cluster-11054.51870,Cluster-11054.52075,Cluster-11054.23943,Cluster-11054.65300,Cluster-11054.17314,Cluster-11054.31737,Cluster-11054.60858,Cluster-11054.54666,Cluster-11054.34233,Cluster-11054.44073,Cluster-11054.61581
GO:0004930	G-protein coupled receptor activity	molecular_function	0.83658	1	1	76	1620	63360	Cluster-11054.60858
GO:1902580	single-organism cellular localization	biological_process	0.83828	1	1	76	1673	63360	Cluster-11054.51870
GO:0006820	anion transport	biological_process	0.84047	1	1	76	1662	63360	Cluster-11054.60858
GO:0046907	intracellular transport	biological_process	0.84538	1	3	76	3832	63360	Cluster-11054.37559,Cluster-11054.51870,Cluster-11054.54666
GO:0033554	cellular response to stress	biological_process	0.84577	1	2	76	2669	63360	Cluster-11054.60858,Cluster-11054.68963
GO:0071702	organic substance transport	biological_process	0.84854	1	5	76	6139	63360	Cluster-11054.37559,Cluster-11054.54666,Cluster-11054.51870,Cluster-11054.60858,Cluster-11054.48334
GO:0070887	cellular response to chemical stimulus	biological_process	0.84897	1	1	76	1742	63360	Cluster-11054.60858
GO:0006520	cellular amino acid metabolic process	biological_process	0.84899	1	3	76	3617	63360	Cluster-11054.37506,Cluster-11054.54624,Cluster-11054.60858
GO:0044707	single-multicellular organism process	biological_process	0.85101	1	2	76	2612	63360	Cluster-11054.37559,Cluster-11054.51870
GO:0016787	hydrolase activity	molecular_function	0.8516	1	14	76	13816	63360	Cluster-11054.37559,Cluster-11054.31737,Cluster-11054.36172,Cluster-11054.51846,Cluster-11054.67589,Cluster-11054.40917,Cluster-11054.54276,Cluster-11054.34233,Cluster-11054.55919,Cluster-11054.34236,Cluster-11054.59469,Cluster-11054.55918,Cluster-11054.25195,Cluster-11054.60858
GO:0044446	intracellular organelle part	cellular_component	0.8531	1	11	76	11988	63360	Cluster-11054.51846,Cluster-11054.39487,Cluster-11054.51870,Cluster-11054.23943,Cluster-11054.45313,Cluster-11054.60858,Cluster-11054.54666,Cluster-11054.68963,Cluster-11054.39485,Cluster-11054.44073,Cluster-11054.61581
GO:0006261	DNA-dependent DNA replication	biological_process	0.85437	1	1	76	1827	63360	Cluster-11054.51846
GO:0006605	protein targeting	biological_process	0.85681	1	1	76	1795	63360	Cluster-11054.51870
GO:0046034	ATP metabolic process	biological_process	0.85784	1	1	76	1566	63360	Cluster-11054.47736
GO:0006281	DNA repair	biological_process	0.85833	1	1	76	1319	63360	Cluster-11054.68963
GO:0007275	multicellular organismal development	biological_process	0.85876	1	1	76	1523	63360	Cluster-11054.37559
GO:0043232	intracellular non-membrane-bounded organelle	cellular_component	0.86115	1	7	76	8403	63360	Cluster-11054.39487,Cluster-11054.51846,Cluster-11054.51870,Cluster-11054.39485,Cluster-11054.23943,Cluster-11054.44711,Cluster-11054.40313
GO:0044422	organelle part	cellular_component	0.86143	1	11	76	12073	63360	Cluster-11054.51846,Cluster-11054.39487,Cluster-11054.51870,Cluster-11054.23943,Cluster-11054.45313,Cluster-11054.60858,Cluster-11054.54666,Cluster-11054.39485,Cluster-11054.68963,Cluster-11054.44073,Cluster-11054.61581
GO:0000988	transcription factor activity, protein binding	molecular_function	0.86192	1	1	76	1752	63360	Cluster-11054.45313
GO:0009126	purine nucleoside monophosphate metabolic process	biological_process	0.86434	1	1	76	1602	63360	Cluster-11054.47736
GO:0009167	purine ribonucleoside monophosphate metabolic process	biological_process	0.86434	1	1	76	1602	63360	Cluster-11054.47736
GO:0044451	nucleoplasm part	cellular_component	0.86651	1	2	76	3168	63360	Cluster-11054.45313,Cluster-11054.51846
GO:0008152	metabolic process	biological_process	0.86669	1	37	76	33251	63360	Cluster-11054.37506,Cluster-11054.60858,Cluster-11054.37559,Cluster-11054.47736,Cluster-11054.40917,Cluster-11054.51846,Cluster-11054.13138,Cluster-11054.41929,Cluster-11054.68963,Cluster-11054.39485,Cluster-11054.54104,Cluster-11054.29570,Cluster-11054.57109,Cluster-11054.36605,Cluster-11054.30925,Cluster-11054.54624,Cluster-11054.36172,Cluster-11054.53074,Cluster-11054.38847,Cluster-11054.45822…
GO:0005783	endoplasmic reticulum	cellular_component	0.86835	1	2	76	3274	63360	Cluster-11054.60858,Cluster-11054.44073
GO:0003723	RNA binding	molecular_function	0.86871	1	2	76	2685	63360	Cluster-11054.25195,Cluster-11054.40917
GO:0009161	ribonucleoside monophosphate metabolic process	biological_process	0.86925	1	1	76	1632	63360	Cluster-11054.47736
GO:0016482	cytoplasmic transport	biological_process	0.86929	1	1	76	1790	63360	Cluster-11054.51870
GO:0004871	signal transducer activity	molecular_function	0.86941	1	2	76	2820	63360	Cluster-11054.34236,Cluster-11054.60858
GO:0003899	DNA-directed RNA polymerase activity	molecular_function	0.86942	1	1	76	1982	63360	Cluster-11054.51846
GO:0098772	molecular function regulator	molecular_function	0.87019	1	2	76	2670	63360	Cluster-11054.23943,Cluster-11054.42303
GO:0043228	non-membrane-bounded organelle	cellular_component	0.87054	1	7	76	8520	63360	Cluster-11054.23943,Cluster-11054.39485,Cluster-11054.44711,Cluster-11054.40313,Cluster-11054.39487,Cluster-11054.51846,Cluster-11054.51870
GO:0009123	nucleoside monophosphate metabolic process	biological_process	0.8714	1	1	76	1646	63360	Cluster-11054.47736
GO:0000428	DNA-directed RNA polymerase complex	cellular_component	0.87205	1	1	76	1932	63360	Cluster-11054.51846
GO:0055029	nuclear DNA-directed RNA polymerase complex	cellular_component	0.87205	1	1	76	1932	63360	Cluster-11054.51846
GO:0012505	endomembrane system	cellular_component	0.87342	1	3	76	4368	63360	Cluster-11054.44073,Cluster-11054.54666,Cluster-11054.60858
GO:0009205	purine ribonucleoside triphosphate metabolic process	biological_process	0.87551	1	1	76	1650	63360	Cluster-11054.47736
GO:0009144	purine nucleoside triphosphate metabolic process	biological_process	0.87572	1	1	76	1652	63360	Cluster-11054.47736
GO:0009199	ribonucleoside triphosphate metabolic process	biological_process	0.87584	1	1	76	1653	63360	Cluster-11054.47736
GO:0051704	multi-organism process	biological_process	0.87707	1	4	76	4929	63360	Cluster-11054.55919,Cluster-11054.61581,Cluster-11054.44073,Cluster-11054.34236
GO:0009141	nucleoside triphosphate metabolic process	biological_process	0.87847	1	1	76	1669	63360	Cluster-11054.47736
GO:0005654	nucleoplasm	cellular_component	0.88287	1	2	76	3314	63360	Cluster-11054.51846,Cluster-11054.45313
GO:0006974	cellular response to DNA damage stimulus	biological_process	0.88385	1	1	76	1476	63360	Cluster-11054.68963
GO:0009150	purine ribonucleotide metabolic process	biological_process	0.89467	1	1	76	1760	63360	Cluster-11054.47736
GO:0006206	pyrimidine nucleobase metabolic process	biological_process	0.89468	1	1	76	2118	63360	Cluster-11054.51846
GO:0016043	cellular component organization	biological_process	0.89477	1	6	76	7429	63360	Cluster-11054.29570,Cluster-11054.50981,Cluster-11054.51870,Cluster-11054.23943,Cluster-11054.44073,Cluster-11054.61581
GO:0009259	ribonucleotide metabolic process	biological_process	0.89853	1	1	76	1790	63360	Cluster-11054.47736
GO:0015031	protein transport	biological_process	0.89888	1	3	76	4422	63360	Cluster-11054.51870,Cluster-11054.54666,Cluster-11054.37559
GO:0046128	purine ribonucleoside metabolic process	biological_process	0.90065	1	1	76	1818	63360	Cluster-11054.47736
GO:0042278	purine nucleoside metabolic process	biological_process	0.90082	1	1	76	1820	63360	Cluster-11054.47736
GO:0006163	purine nucleotide metabolic process	biological_process	0.90179	1	1	76	1791	63360	Cluster-11054.47736
GO:0060089	molecular transducer activity	molecular_function	0.90239	1	2	76	3135	63360	Cluster-11054.60858,Cluster-11054.34236
GO:0045184	establishment of protein localization	biological_process	0.90332	1	3	76	4488	63360	Cluster-11054.51870,Cluster-11054.54666,Cluster-11054.37559
GO:0072527	pyrimidine-containing compound metabolic process	biological_process	0.90428	1	1	76	2183	63360	Cluster-11054.51846
GO:0034062	RNA polymerase activity	molecular_function	0.90522	1	1	76	2179	63360	Cluster-11054.51846
GO:0051649	establishment of localization in cell	biological_process	0.90561	1	3	76	4396	63360	Cluster-11054.37559,Cluster-11054.54666,Cluster-11054.51870
GO:0009119	ribonucleoside metabolic process	biological_process	0.90663	1	1	76	1866	63360	Cluster-11054.47736
GO:0030880	RNA polymerase complex	cellular_component	0.90714	1	1	76	2129	63360	Cluster-11054.51846
GO:0006508	proteolysis	biological_process	0.90969	1	2	76	3179	63360	Cluster-11054.36172,Cluster-11054.67589
GO:0004252	serine-type endopeptidase activity	molecular_function	0.9106	1	1	76	2209	63360	Cluster-11054.67589
GO:0009116	nucleoside metabolic process	biological_process	0.91668	1	1	76	1938	63360	Cluster-11054.47736
GO:0008104	protein localization	biological_process	0.91681	1	3	76	4648	63360	Cluster-11054.37559,Cluster-11054.51870,Cluster-11054.54666
GO:1901657	glycosyl compound metabolic process	biological_process	0.9176	1	1	76	1948	63360	Cluster-11054.47736
GO:0004888	transmembrane signaling receptor activity	molecular_function	0.922	1	1	76	2107	63360	Cluster-11054.60858
GO:0051641	cellular localization	biological_process	0.92275	1	3	76	4620	63360	Cluster-11054.54666,Cluster-11054.51870,Cluster-11054.37559
GO:0005730	nucleolus	cellular_component	0.92755	1	1	76	2522	63360	Cluster-11054.51846
GO:0055086	nucleobase-containing small molecule metabolic process	biological_process	0.92997	1	3	76	4707	63360	Cluster-11054.47736,Cluster-11054.51846,Cluster-11054.40917
GO:0008236	serine-type peptidase activity	molecular_function	0.93178	1	1	76	2434	63360	Cluster-11054.67589
GO:0017171	serine hydrolase activity	molecular_function	0.93178	1	1	76	2434	63360	Cluster-11054.67589
GO:0005198	structural molecule activity	molecular_function	0.93873	1	2	76	3920	63360	Cluster-11054.51870,Cluster-11054.54666
GO:0008233	peptidase activity	molecular_function	0.9394	1	4	76	6513	63360	Cluster-11054.51846,Cluster-11054.67589,Cluster-11054.60858,Cluster-11054.36172
GO:0038023	signaling receptor activity	molecular_function	0.94175	1	1	76	2324	63360	Cluster-11054.60858
GO:0044085	cellular component biogenesis	biological_process	0.94258	1	3	76	5069	63360	Cluster-11054.51870,Cluster-11054.44073,Cluster-11054.23943
GO:0004175	endopeptidase activity	molecular_function	0.94665	1	3	76	5548	63360	Cluster-11054.67589,Cluster-11054.51846,Cluster-11054.60858
GO:0042221	response to chemical	biological_process	0.95033	1	1	76	2619	63360	Cluster-11054.60858
GO:0044710	single-organism metabolic process	biological_process	0.95077	1	14	76	15480	63360	Cluster-11054.68963,Cluster-11054.37506,Cluster-11054.44073,Cluster-11054.60858,Cluster-11054.57109,Cluster-11054.29570,Cluster-11054.54624,Cluster-11054.47736,Cluster-11054.40552,Cluster-11054.45822,Cluster-11054.13138,Cluster-11054.51846,Cluster-11054.54952,Cluster-11054.40917
GO:0006144	purine nucleobase metabolic process	biological_process	0.95186	1	1	76	2601	63360	Cluster-11054.51846
GO:1902582	single-organism intracellular transport	biological_process	0.95449	1	1	76	2714	63360	Cluster-11054.51870
GO:0044428	nuclear part	cellular_component	0.95891	1	3	76	5524	63360	Cluster-11054.51846,Cluster-11054.45313,Cluster-11054.68963
GO:0004872	receptor activity	molecular_function	0.95981	1	1	76	2641	63360	Cluster-11054.60858
GO:0009112	nucleobase metabolic process	biological_process	0.96009	1	1	76	2733	63360	Cluster-11054.51846
GO:0072521	purine-containing compound metabolic process	biological_process	0.96031	1	2	76	4142	63360	Cluster-11054.47736,Cluster-11054.51846
GO:0031981	nuclear lumen	cellular_component	0.9662	1	2	76	4545	63360	Cluster-11054.51846,Cluster-11054.45313
GO:0070011	peptidase activity, acting on L-amino acid peptides	molecular_function	0.96911	1	3	76	6112	63360	Cluster-11054.67589,Cluster-11054.51846,Cluster-11054.60858
GO:0070013	intracellular organelle lumen	cellular_component	0.97206	1	2	76	4756	63360	Cluster-11054.51846,Cluster-11054.45313
GO:0043233	organelle lumen	cellular_component	0.97237	1	2	76	4767	63360	Cluster-11054.45313,Cluster-11054.51846
GO:0031974	membrane-enclosed lumen	cellular_component	0.97371	1	2	76	4812	63360	Cluster-11054.45313,Cluster-11054.51846
GO:0071840	cellular component organization or biogenesis	biological_process	0.97559	1	6	76	9476	63360	Cluster-11054.50981,Cluster-11054.51870,Cluster-11054.29570,Cluster-11054.23943,Cluster-11054.44073,Cluster-11054.61581
GO:0044281	small molecule metabolic process	biological_process	0.97645	1	6	76	9035	63360	Cluster-11054.47736,Cluster-11054.37506,Cluster-11054.54624,Cluster-11054.51846,Cluster-11054.40917,Cluster-11054.60858
GO:0006260	DNA replication	biological_process	0.98143	1	1	76	3422	63360	Cluster-11054.51846
GO:1901564	organonitrogen compound metabolic process	biological_process	0.9927	1	7	76	11769	63360	Cluster-11054.60858,Cluster-11054.40917,Cluster-11054.51846,Cluster-11054.57109,Cluster-11054.54624,Cluster-11054.37506,Cluster-11054.47736
GO:1901566	organonitrogen compound biosynthetic process	biological_process	0.99884	1	1	76	5343	63360	Cluster-11054.54624
