# Supplementary material for: Screening of the candidate genes related to low-temperature tolerance of Fenneropenaeus chinensis based on high-throughput transcriptome sequencing
Source: PLoS One. 2019 Apr 8;14(4):e0211182. doi: 10.1371/journal.pone.0211182 (PMC6453463; doi:10.1371/journal.pone.0211182)
Supplement: S1 File — (ZIP) [file pone.0211182.s001.zip › Fc-low-tem-SNP-GO/DEG_GOenrichment/11.2.DAG/11.2.DAG.README.txt]

GO富集有向无环图

三大类的GO可根据它们之间的关系构成各自的有向无环图，这种结构展示了GO节点之间的联系（a, part of, regulate等等）。在DAG图上将不同富集程度的GO标上不同的颜色，可清楚地展示所研究的课题的生物学意义。(注：若GO没有富集结果，则该文件夹为空)

我们给出了每组比较（用compare表示）差异分析（所有差异基因，上调差异基因-up，下调差异基因-down）的富集GO的DAG图（富集节点最多10个，最少1个，若无富集，则没有相应的图）：
1.compare.DEG_Enriched_GO_bp_DAG.png	生物过程上富集GO的有向无环图，png格式（位图）
2.compare.DEG_Enriched_GO_bp_DAG.pdf	生物过程上富集GO的有向无环图，pdf格式（矢量图）
3.compare.DEG_Enriched_GO_cc_DAG.png	细胞组分上富集GO的有向无环图，png格式（位图）
4.compare.DEG_Enriched_GO_cc_DAG.pdf	细胞组分上富集GO的有向无环图，pdf格式（矢量图）
5.compare.DEG_Enriched_GO_mf_DAG.png	分子功能上富集GO的有向无环图，png格式（位图）
6.compare.DEG_Enriched_GO_mf_DAG.pdf	分子功能上富集GO的有向无环图，pdf格式（矢量图）
