# Supplementary material for: Screening of the candidate genes related to low-temperature tolerance of Fenneropenaeus chinensis based on high-throughput transcriptome sequencing
Source: PLoS One. 2019 Apr 8;14(4):e0211182. doi: 10.1371/journal.pone.0211182 (PMC6453463; doi:10.1371/journal.pone.0211182)
Supplement: S1 File — (ZIP) [file pone.0211182.s001.zip › Fc-low-tem-SNP-GO/DEG_KEGGenrichment/12.DEG.KEGGenrichment.README.txt]

KEGG富集

我们用kobas软件对每组比较（用compare表示）差异分析的结果进行了KEGG PATHWAY富集分析。展示的结果有：
1.compare.DEG_KEGG_pathway_enrichment_result.xls			KEGG PATHWAY富集的结果文件（所有差异基因）
2.compare_up.DEG_KEGG_pathway_enrichment_result.xls			KEGG PATHWAY富集的结果文件（上调差异基因）
3.compare_down.DEG_KEGG_pathway_enrichment_result.xls		KEGG PATHWAY富集的结果文件（下调差异基因）
4.compare.DEG_enriched_KEGG_pathway_top20.xls			KEGG PATHWAY富集前20的结果文件（所有差异基因）
5.compare_up.DEG_enriched_KEGG_pathway_top20.xls			KEGG PATHWAY富集前20的结果文件（上调差异基因）
6.compare_down.DEG_enriched_KEGG_pathway_top20.xls			KEGG PATHWAY富集前20的结果文件（下调差异基因）
7.compare.DEG_enriched_KEGG_pathway_scatterplot.png			富集PATHWAY的散点图，png格式（位图）（所有差异基因）
8.compare_up.DEG_enriched_KEGG_pathway_scatterplot.png		富集PATHWAY的散点图，png格式（位图）（上调差异基因）
9.compare_down.DEG_enriched_KEGG_pathway_scatterplot.png		富集PATHWAY的散点图，png格式（位图）（下调差异基因）
10.compare.DEG_enriched_KEGG_pathway_scatterplot.pdf			富集PATHWAY的散点图，pdf格式（矢量图）（所有差异基因）
11.compare_up.DEG_enriched_KEGG_pathway_scatterplot.pdf		富集PATHWAY的散点图，pdf格式（矢量图）（上调差异基因）
12.compare_down.DEG_enriched_KEGG_pathway_scatterplot.pdf		富集PATHWAY的散点图，pdf格式（矢量图）（下调差异基因）


13.compare.kegg_web\							不同分组的富集PATHWAY的网页API文件夹（所有差异基因）
	13.1.DEG_enriched_KEGG_pathway_API.html			富集PATHWAY的网页API
	13.2.src							富集PATHWAY的网页API的支撑数据文件夹
14.compare_up.kegg_web\						不同分组的富集PATHWAY的网页API文件夹（上调差异基因）
	14.1.DEG_enriched_KEGG_pathway_API.html			富集PATHWAY的网页API
	14.2.src							富集PATHWAY的网页API的支撑数据文件夹
15.compare_down.kegg_web\						不同分组的富集PATHWAY的网页API文件夹（下调差异基因）
	15.1.DEG_enriched_KEGG_pathway_API.html			富集PATHWAY的网页API
	15.2.src							富集PATHWAY的网页API的支撑数据文件夹


==============================================================================================================

1.compare.DEG_KEGG_pathway_enrichment_result.xls【KEGG PATHWAY富集结果】文件的表头介绍：
	Term			富集的KEGG PATHWAY名称
	Database		通路数据库
	Id			富集的KEGG PATHWAY的ID
	Sample number		与该KEGG PATHWAY相关的差异基因的数目
	Background number	与该KEGG PATHWAY相关的所有基因的数目
	P-Value			富集分析的Pvalue
	Corrected P-Value	校正后的Pvalue
	Genes			与该KEGG PATHWAY相关的差异基因的ID
	Hyperlink		富集的KEGG PAYHWAY在KEGG官网上的链接地址


13.1.DEG_enriched_KEGG_pathway_API.html【网页API】，点击不同的通路名即可看到通路图，包含上调基因的KO节点边框标红色，包含下调基因的KO节点边框标绿色，包含上下调的边框标黄色。鼠标悬停于标记的KO节点，弹出差异基因细节框，标色同上，括号中数字为log2(Fold change)。以上步骤可脱机实现，如连接互联网，点击各个节点，可以连接到KEGG官方数据库中各个KO的具体信息页。
	
	文件表头介绍：
	Term			富集的KEGG PATHWAY名称
	Sample number		与该PATHWAY相关的差异基因的数目
	Background number	与该PATHWAY相关的所有基因的数目
	P-Value			富集分析的Pvalue
	Corrected P-Value	校正后的Pvalue
	UniGenes		与该PATHWAY相关的差异基因的ID
	KO			富集到该通路的差异基因对应的KO编号
	Entrez ID		富集到该通路的差异基因对应的Entrez编号,对于无参考基因组的分析，此列为NA 
	Ensembl ID		富集到该通路的差异基因对应的Ensembl编号,对于无参考基因组的分析，此列为NA
	Gene name		富集到该通路的差异基因对应的gene名称
