# Supplementary material for: Screening of the candidate genes related to low-temperature tolerance of Fenneropenaeus chinensis based on high-throughput transcriptome sequencing
Source: PLoS One. 2019 Apr 8;14(4):e0211182. doi: 10.1371/journal.pone.0211182 (PMC6453463; doi:10.1371/journal.pone.0211182)
Supplement: S1 File — (ZIP) [file pone.0211182.s001.zip › Fc-low-tem-SNP-GO/DEG_KEGGenrichment/LvsN.DEG_KEGG_pathway_enrichment_result.xls]

##Databases: KEGG PATHWAY
##Statistical test method: hypergeometric test / Fisher's exact test
##FDR correction method: Benjamini and Hochberg
#Term	Database	ID	Input number	Background number	P-Value	Corrected P-Value	Input	Hyperlink
Bile secretion	KEGG PATHWAY	ko04976	6	220	8.00380021882e-05	0.00904429424726	Cluster-11054.54514|Cluster-11054.54510|Cluster-11054.55919|Cluster-11054.55918|Cluster-11054.54276|Cluster-11054.31994	http://www.genome.jp/kegg-bin/show_pathway?ko04976/K14158%09red/K13885%09red/K05666%09red/K05667%09red
One carbon pool by folate	KEGG PATHWAY	ko00670	3	82	0.00238531270167	0.134770167644	Cluster-11054.54624|Cluster-11054.62863|Cluster-11054.63374	http://www.genome.jp/kegg-bin/show_pathway?ko00670/K00602%09red/K00548%09red
Mineral absorption	KEGG PATHWAY	ko04978	3	113	0.00570751295987	0.214982988155	Cluster-11054.54514|Cluster-11054.47412|Cluster-11054.54510	http://www.genome.jp/kegg-bin/show_pathway?ko04978/K14158%09red/K07213%09red
NF-kappa B signaling pathway	KEGG PATHWAY	ko04064	3	160	0.0143591181891	0.2998255194	Cluster-11054.46692|Cluster-11054.54104|Cluster-11054.48110	http://www.genome.jp/kegg-bin/show_pathway?ko04064/K03097%09red
ABC transporters	KEGG PATHWAY	ko02010	3	162	0.0148311154612	0.2998255194	Cluster-11054.55919|Cluster-11054.55918|Cluster-11054.54276	http://www.genome.jp/kegg-bin/show_pathway?ko02010/K05666%09red/K05667%09red
Measles	KEGG PATHWAY	ko05162	4	305	0.0159199390832	0.2998255194	Cluster-11054.46692|Cluster-11054.54104|Cluster-11054.48110|Cluster-11054.50465	http://www.genome.jp/kegg-bin/show_pathway?ko05162/K03097%09red/K03283%09red
Epstein-Barr virus infection	KEGG PATHWAY	ko05169	6	668	0.0189993310501	0.306703486952	Cluster-11054.44996|Cluster-11054.50114|Cluster-11054.54104|Cluster-11054.48110|Cluster-11054.50465|Cluster-11054.46692	http://www.genome.jp/kegg-bin/show_pathway?ko05169/K03036%09red/K03097%09red/K03029%09red/K03283%09red
Insulin resistance	KEGG PATHWAY	ko04931	4	374	0.0304267582552	0.351989344737	Cluster-11054.55436|Cluster-11054.52075|Cluster-11054.44711|Cluster-11054.40313	http://www.genome.jp/kegg-bin/show_pathway?ko04931/K15719%09red/K16172%09red
Toxoplasmosis	KEGG PATHWAY	ko05145	4	375	0.0306794747665	0.351989344737	Cluster-11054.44184|Cluster-11054.55722|Cluster-11054.40552|Cluster-11054.50465	http://www.genome.jp/kegg-bin/show_pathway?ko05145/K00461%09red/K05719%09red/K03283%09red
Aldosterone-regulated sodium reabsorption	KEGG PATHWAY	ko04960	2	92	0.034494867453	0.351989344737	Cluster-11054.44711|Cluster-11054.40313	http://www.genome.jp/kegg-bin/show_pathway?ko04960/K16172%09red
Inositol phosphate metabolism	KEGG PATHWAY	ko00562	3	232	0.0368776896898	0.351989344737	Cluster-11054.40113|Cluster-11054.66262|Cluster-11054.40114	http://www.genome.jp/kegg-bin/show_pathway?ko00562/K00911%09red/K01099%09red
Adipocytokine signaling pathway	KEGG PATHWAY	ko04920	3	240	0.0400769100369	0.351989344737	Cluster-11054.67709|Cluster-11054.44711|Cluster-11054.40313	http://www.genome.jp/kegg-bin/show_pathway?ko04920/K15013%09red/K16172%09red
Carbohydrate digestion and absorption	KEGG PATHWAY	ko04973	2	102	0.0414337018356	0.351989344737	Cluster-11054.54514|Cluster-11054.54510	http://www.genome.jp/kegg-bin/show_pathway?ko04973/K14158%09red
Drug metabolism - cytochrome P450	KEGG PATHWAY	ko00982	2	105	0.0436092993479	0.351989344737	Cluster-11054.39485|Cluster-11054.39487	http://www.genome.jp/kegg-bin/show_pathway?ko00982/K00799%09red
Ribosome biogenesis in eukaryotes	KEGG PATHWAY	ko03008	3	265	0.0509431785741	0.355929061903	Cluster-11054.46692|Cluster-11054.54104|Cluster-11054.48110	http://www.genome.jp/kegg-bin/show_pathway?ko03008/K03097%09red
Type II diabetes mellitus	KEGG PATHWAY	ko04930	2	116	0.0519355447922	0.355929061903	Cluster-11054.44711|Cluster-11054.40313	http://www.genome.jp/kegg-bin/show_pathway?ko04930/K16172%09red
Longevity regulating pathway - multiple species	KEGG PATHWAY	ko04213	3	275	0.0556495576951	0.355929061903	Cluster-11054.44711|Cluster-11054.40313|Cluster-11054.50465	http://www.genome.jp/kegg-bin/show_pathway?ko04213/K16172%09red/K03283%09red
Metabolism of xenobiotics by cytochrome P450	KEGG PATHWAY	ko00980	2	122	0.0566966647279	0.355929061903	Cluster-11054.39485|Cluster-11054.39487	http://www.genome.jp/kegg-bin/show_pathway?ko00980/K00799%09red
Ovarian steroidogenesis	KEGG PATHWAY	ko04913	2	140	0.0718273147824	0.371703241537	Cluster-11054.40552|Cluster-11054.31994	http://www.genome.jp/kegg-bin/show_pathway?ko04913/K13885%09red/K00461%09red
Herpes simplex infection	KEGG PATHWAY	ko05168	4	501	0.0724742107107	0.371703241537	Cluster-11054.46692|Cluster-11054.59082|Cluster-11054.48110|Cluster-11054.54104	http://www.genome.jp/kegg-bin/show_pathway?ko05168/K12896%09red/K03097%09red
PI3K-Akt signaling pathway	KEGG PATHWAY	ko04151	5	721	0.0759528776297	0.371703241537	Cluster-11054.44184|Cluster-11054.55722|Cluster-11054.44711|Cluster-11054.40313|Cluster-11054.51840	http://www.genome.jp/kegg-bin/show_pathway?ko04151/K05093%09red/K05719%09red/K16172%09red
Proteasome	KEGG PATHWAY	ko03050	2	145	0.0762385112313	0.371703241537	Cluster-11054.44996|Cluster-11054.50114	http://www.genome.jp/kegg-bin/show_pathway?ko03050/K03036%09red/K03029%09red
Chemical carcinogenesis	KEGG PATHWAY	ko05204	2	147	0.0780265926671	0.371703241537	Cluster-11054.39485|Cluster-11054.39487	http://www.genome.jp/kegg-bin/show_pathway?ko05204/K00799%09red
Leishmaniasis	KEGG PATHWAY	ko05140	2	153	0.0834687643491	0.371703241537	Cluster-11054.44184|Cluster-11054.55722	http://www.genome.jp/kegg-bin/show_pathway?ko05140/K05719%09red
Pertussis	KEGG PATHWAY	ko05133	2	157	0.0871595620543	0.371703241537	Cluster-11054.44184|Cluster-11054.55722	http://www.genome.jp/kegg-bin/show_pathway?ko05133/K05719%09red
Phosphatidylinositol signaling system	KEGG PATHWAY	ko04070	3	334	0.0873276028846	0.371703241537	Cluster-11054.40113|Cluster-11054.66262|Cluster-11054.40114	http://www.genome.jp/kegg-bin/show_pathway?ko04070/K00911%09red/K01099%09red
Longevity regulating pathway - worm	KEGG PATHWAY	ko04212	3	341	0.0915006146119	0.371703241537	Cluster-11054.54952|Cluster-11054.44711|Cluster-11054.40313	http://www.genome.jp/kegg-bin/show_pathway?ko04212/K10798%09red/K16172%09red
Arrhythmogenic right ventricular cardiomyopathy (ARVC)	KEGG PATHWAY	ko05412	3	342	0.0921034580799	0.371703241537	Cluster-11054.44184|Cluster-11054.55722|Cluster-11054.44073	http://www.genome.jp/kegg-bin/show_pathway?ko05412/K04962%09red/K05719%09red
Regulation of lipolysis in adipocytes	KEGG PATHWAY	ko04923	2	177	0.106300740546	0.414206333852	Cluster-11054.44711|Cluster-11054.40313	http://www.genome.jp/kegg-bin/show_pathway?ko04923/K16172%09red
Axon guidance	KEGG PATHWAY	ko04360	3	378	0.114865045507	0.432658338077	Cluster-11054.44184|Cluster-11054.55722|Cluster-11054.23418	http://www.genome.jp/kegg-bin/show_pathway?ko04360/K07365%09red/K05719%09red
Cell adhesion molecules (CAMs)	KEGG PATHWAY	ko04514	2	192	0.121320948693	0.442234425881	Cluster-11054.44184|Cluster-11054.55722	http://www.genome.jp/kegg-bin/show_pathway?ko04514/K05719%09red
Glutathione metabolism	KEGG PATHWAY	ko00480	2	199	0.128499262207	0.453763019668	Cluster-11054.39485|Cluster-11054.39487	http://www.genome.jp/kegg-bin/show_pathway?ko00480/K00799%09red
Glycosphingolipid biosynthesis - globo series	KEGG PATHWAY	ko00603	1	51	0.148680426531	0.468545723823	Cluster-11054.57109	http://www.genome.jp/kegg-bin/show_pathway?ko00603/K00718%09red
ECM-receptor interaction	KEGG PATHWAY	ko04512	2	220	0.150585482747	0.468545723823	Cluster-11054.44184|Cluster-11054.55722	http://www.genome.jp/kegg-bin/show_pathway?ko04512/K05719%09red
Selenocompound metabolism	KEGG PATHWAY	ko00450	1	52	0.151312593213	0.468545723823	Cluster-11054.54624	http://www.genome.jp/kegg-bin/show_pathway?ko00450/K00548%09red
Legionellosis	KEGG PATHWAY	ko05134	2	222	0.152727249926	0.468545723823	Cluster-11054.34236|Cluster-11054.50465	http://www.genome.jp/kegg-bin/show_pathway?ko05134/K14416%09red/K03283%09red
mTOR signaling pathway	KEGG PATHWAY	ko04150	2	224	0.154875013254	0.468545723823	Cluster-11054.44711|Cluster-11054.40313	http://www.genome.jp/kegg-bin/show_pathway?ko04150/K16172%09red
Calcium signaling pathway	KEGG PATHWAY	ko04020	3	439	0.157564048719	0.468545723823	Cluster-11054.40113|Cluster-11054.44073|Cluster-11054.40114	http://www.genome.jp/kegg-bin/show_pathway?ko04020/K04962%09red/K00911%09red
Small cell lung cancer	KEGG PATHWAY	ko05222	2	235	0.166788071034	0.474979854573	Cluster-11054.44184|Cluster-11054.55722	http://www.genome.jp/kegg-bin/show_pathway?ko05222/K05719%09red
Fatty acid biosynthesis	KEGG PATHWAY	ko00061	1	59	0.169512277747	0.474979854573	Cluster-11054.67709	http://www.genome.jp/kegg-bin/show_pathway?ko00061/K15013%09red
Spliceosome	KEGG PATHWAY	ko03040	4	696	0.172337823341	0.474979854573	Cluster-11054.59082|Cluster-11054.50465|Cluster-11054.27355|Cluster-11054.18182	http://www.genome.jp/kegg-bin/show_pathway?ko03040/K12897%09red/K12896%09red/K12850%09red/K03283%09red
Adherens junction	KEGG PATHWAY	ko04520	3	467	0.178589812623	0.480491638724	Cluster-11054.46692|Cluster-11054.54104|Cluster-11054.48110	http://www.genome.jp/kegg-bin/show_pathway?ko04520/K03097%09red
Glycosphingolipid biosynthesis - lacto and neolacto series	KEGG PATHWAY	ko00601	1	66	0.187323368966	0.492268388212	Cluster-11054.57109	http://www.genome.jp/kegg-bin/show_pathway?ko00601/K00718%09red
RNA degradation	KEGG PATHWAY	ko03018	2	262	0.19662594579	0.502580942749	Cluster-11054.37559|Cluster-11054.40917	http://www.genome.jp/kegg-bin/show_pathway?ko03018/K12604%09red/K00962%09red
Non-alcoholic fatty liver disease (NAFLD)	KEGG PATHWAY	ko04932	3	499	0.20348641414	0.502580942749	Cluster-11054.37506|Cluster-11054.44711|Cluster-11054.40313	http://www.genome.jp/kegg-bin/show_pathway?ko04932/K16172%09red/K00237%09red
Fat digestion and absorption	KEGG PATHWAY	ko04975	1	74	0.207213662424	0.502580942749	Cluster-11054.31994	http://www.genome.jp/kegg-bin/show_pathway?ko04975/K13885%09red
Pathogenic Escherichia coli infection	KEGG PATHWAY	ko05130	3	506	0.209038091232	0.502580942749	Cluster-11054.44184|Cluster-11054.55722|Cluster-11054.23418	http://www.genome.jp/kegg-bin/show_pathway?ko05130/K07365%09red/K05719%09red
Vitamin digestion and absorption	KEGG PATHWAY	ko04977	1	80	0.221812640681	0.522183924936	Cluster-11054.31994	http://www.genome.jp/kegg-bin/show_pathway?ko04977/K13885%09red
Hypertrophic cardiomyopathy (HCM)	KEGG PATHWAY	ko05410	3	544	0.239713530544	0.552808754112	Cluster-11054.44184|Cluster-11054.55722|Cluster-11054.44073	http://www.genome.jp/kegg-bin/show_pathway?ko05410/K04962%09red/K05719%09red
Glycosylphosphatidylinositol(GPI)-anchor biosynthesis	KEGG PATHWAY	ko00563	1	91	0.247885765805	0.552942954586	Cluster-11054.36172	http://www.genome.jp/kegg-bin/show_pathway?ko00563/K05290%09red
Dilated cardiomyopathy (DCM)	KEGG PATHWAY	ko05414	3	556	0.249558324636	0.552942954586	Cluster-11054.44184|Cluster-11054.55722|Cluster-11054.44073	http://www.genome.jp/kegg-bin/show_pathway?ko05414/K04962%09red/K05719%09red
beta-Alanine metabolism	KEGG PATHWAY	ko00410	1	95	0.257149698211	0.556906195888	Cluster-11054.51502	http://www.genome.jp/kegg-bin/show_pathway?ko00410/K12259%09red
Longevity regulating pathway	KEGG PATHWAY	ko04211	2	319	0.261203790992	0.556906195888	Cluster-11054.44711|Cluster-11054.40313	http://www.genome.jp/kegg-bin/show_pathway?ko04211/K16172%09red
Purine metabolism	KEGG PATHWAY	ko00230	3	609	0.293642233648	0.6029598912	Cluster-11054.63374|Cluster-11054.62863|Cluster-11054.40917	http://www.genome.jp/kegg-bin/show_pathway?ko00230/K00602%09red/K00962%09red
Estrogen signaling pathway	KEGG PATHWAY	ko04915	2	350	0.296538154685	0.6029598912	Cluster-11054.74929|Cluster-11054.50465	http://www.genome.jp/kegg-bin/show_pathway?ko04915/K09571%09red/K03283%09red
FoxO signaling pathway	KEGG PATHWAY	ko04068	2	352	0.29881198148	0.6029598912	Cluster-11054.44711|Cluster-11054.40313	http://www.genome.jp/kegg-bin/show_pathway?ko04068/K16172%09red
Neurotrophin signaling pathway	KEGG PATHWAY	ko04722	2	358	0.305626270182	0.605890675974	Cluster-11054.44711|Cluster-11054.40313	http://www.genome.jp/kegg-bin/show_pathway?ko04722/K16172%09red
Citrate cycle (TCA cycle)	KEGG PATHWAY	ko00020	1	133	0.339682526357	0.661795266868	Cluster-11054.37506	http://www.genome.jp/kegg-bin/show_pathway?ko00020/K00237%09red
AMPK signaling pathway	KEGG PATHWAY	ko04152	2	402	0.355109490133	0.676823488909	Cluster-11054.44711|Cluster-11054.40313	http://www.genome.jp/kegg-bin/show_pathway?ko04152/K16172%09red
Fatty acid degradation	KEGG PATHWAY	ko00071	1	147	0.367731013914	0.676823488909	Cluster-11054.67709	http://www.genome.jp/kegg-bin/show_pathway?ko00071/K15013%09red
Arachidonic acid metabolism	KEGG PATHWAY	ko00590	1	153	0.379385655595	0.676823488909	Cluster-11054.40552	http://www.genome.jp/kegg-bin/show_pathway?ko00590/K00461%09red
Shigellosis	KEGG PATHWAY	ko05131	2	425	0.380496015879	0.676823488909	Cluster-11054.44184|Cluster-11054.55722	http://www.genome.jp/kegg-bin/show_pathway?ko05131/K05719%09red
Base excision repair	KEGG PATHWAY	ko03410	1	156	0.385132518941	0.676823488909	Cluster-11054.54952	http://www.genome.jp/kegg-bin/show_pathway?ko03410/K10798%09red
Rap1 signaling pathway	KEGG PATHWAY	ko04015	3	724	0.390068762313	0.676823488909	Cluster-11054.44184|Cluster-11054.55722|Cluster-11054.51840	http://www.genome.jp/kegg-bin/show_pathway?ko04015/K05093%09red/K05719%09red
Phagosome	KEGG PATHWAY	ko04145	3	744	0.406617257839	0.676823488909	Cluster-11054.44184|Cluster-11054.55722|Cluster-11054.31994	http://www.genome.jp/kegg-bin/show_pathway?ko04145/K13885%09red/K05719%09red
Regulation of actin cytoskeleton	KEGG PATHWAY	ko04810	3	753	0.414022041407	0.676823488909	Cluster-11054.44184|Cluster-11054.55722|Cluster-11054.51840	http://www.genome.jp/kegg-bin/show_pathway?ko04810/K05093%09red/K05719%09red
Insulin signaling pathway	KEGG PATHWAY	ko04910	2	460	0.418285884244	0.676823488909	Cluster-11054.44711|Cluster-11054.40313	http://www.genome.jp/kegg-bin/show_pathway?ko04910/K16172%09red
Sphingolipid metabolism	KEGG PATHWAY	ko00600	1	177	0.42390397923	0.676823488909	Cluster-11054.66341	http://www.genome.jp/kegg-bin/show_pathway?ko00600/K12348%09red
Cysteine and methionine metabolism	KEGG PATHWAY	ko00270	1	187	0.441501287026	0.676823488909	Cluster-11054.54624	http://www.genome.jp/kegg-bin/show_pathway?ko00270/K00548%09red
PPAR signaling pathway	KEGG PATHWAY	ko03320	1	189	0.444955996629	0.676823488909	Cluster-11054.67709	http://www.genome.jp/kegg-bin/show_pathway?ko03320/K15013%09red
Arginine and proline metabolism	KEGG PATHWAY	ko00330	1	189	0.444955996629	0.676823488909	Cluster-11054.51502	http://www.genome.jp/kegg-bin/show_pathway?ko00330/K12259%09red
cGMP-PKG signaling pathway	KEGG PATHWAY	ko04022	2	487	0.446631113388	0.676823488909	Cluster-11054.44711|Cluster-11054.40313	http://www.genome.jp/kegg-bin/show_pathway?ko04022/K16172%09red
Bacterial invasion of epithelial cells	KEGG PATHWAY	ko05100	2	496	0.45590833502	0.676823488909	Cluster-11054.44184|Cluster-11054.55722	http://www.genome.jp/kegg-bin/show_pathway?ko05100/K05719%09red
MicroRNAs in cancer	KEGG PATHWAY	ko05206	2	508	0.468138275988	0.676823488909	Cluster-11054.44711|Cluster-11054.40313	http://www.genome.jp/kegg-bin/show_pathway?ko05206/K16172%09red
Prostate cancer	KEGG PATHWAY	ko05215	1	205	0.471838600867	0.676823488909	Cluster-11054.51840	http://www.genome.jp/kegg-bin/show_pathway?ko05215/K05093%09red
Aldosterone synthesis and secretion	KEGG PATHWAY	ko04925	1	208	0.476732829612	0.676823488909	Cluster-11054.31994	http://www.genome.jp/kegg-bin/show_pathway?ko04925/K13885%09red
Central carbon metabolism in cancer	KEGG PATHWAY	ko05230	1	209	0.478354184468	0.676823488909	Cluster-11054.51840	http://www.genome.jp/kegg-bin/show_pathway?ko05230/K05093%09red
Leukocyte transendothelial migration	KEGG PATHWAY	ko04670	2	521	0.481202069421	0.676823488909	Cluster-11054.44184|Cluster-11054.55722	http://www.genome.jp/kegg-bin/show_pathway?ko04670/K05719%09red
Insulin secretion	KEGG PATHWAY	ko04911	1	212	0.483188300575	0.676823488909	Cluster-11054.44073	http://www.genome.jp/kegg-bin/show_pathway?ko04911/K04962%09red
Ras signaling pathway	KEGG PATHWAY	ko04014	2	525	0.485182090737	0.676823488909	Cluster-11054.48563|Cluster-11054.51840	http://www.genome.jp/kegg-bin/show_pathway?ko04014/K05093%09red/K17633%09red
Circadian entrainment	KEGG PATHWAY	ko04713	1	215	0.487977815094	0.676823488909	Cluster-11054.44073	http://www.genome.jp/kegg-bin/show_pathway?ko04713/K04962%09red
Hepatitis C	KEGG PATHWAY	ko05160	1	217	0.491146248589	0.676823488909	Cluster-11054.31994	http://www.genome.jp/kegg-bin/show_pathway?ko05160/K13885%09red
Serotonergic synapse	KEGG PATHWAY	ko04726	1	221	0.497424674423	0.677216725419	Cluster-11054.40552	http://www.genome.jp/kegg-bin/show_pathway?ko04726/K00461%09red
ErbB signaling pathway	KEGG PATHWAY	ko04012	1	228	0.508226900707	0.683686187856	Cluster-11054.23418	http://www.genome.jp/kegg-bin/show_pathway?ko04012/K07365%09red
Apoptosis - fly	KEGG PATHWAY	ko04214	1	244	0.532057533149	0.707323544069	Cluster-11054.54952	http://www.genome.jp/kegg-bin/show_pathway?ko04214/K10798%09red
Antigen processing and presentation	KEGG PATHWAY	ko04612	1	261	0.556118866551	0.717281880841	Cluster-11054.50465	http://www.genome.jp/kegg-bin/show_pathway?ko04612/K03283%09red
Signaling pathways regulating pluripotency of stem cells	KEGG PATHWAY	ko04550	1	264	0.560235259417	0.717281880841	Cluster-11054.51840	http://www.genome.jp/kegg-bin/show_pathway?ko04550/K05093%09red
T cell receptor signaling pathway	KEGG PATHWAY	ko04660	1	267	0.564313645696	0.717281880841	Cluster-11054.23418	http://www.genome.jp/kegg-bin/show_pathway?ko04660/K07365%09red
Lysine degradation	KEGG PATHWAY	ko00310	1	269	0.567011627772	0.717281880841	Cluster-11054.22506	http://www.genome.jp/kegg-bin/show_pathway?ko00310/K00471%09red
Platelet activation	KEGG PATHWAY	ko04611	2	617	0.571286453767	0.717281880841	Cluster-11054.44184|Cluster-11054.55722	http://www.genome.jp/kegg-bin/show_pathway?ko04611/K05719%09red
MAPK signaling pathway	KEGG PATHWAY	ko04010	2	635	0.586870421948	0.728751183299	Cluster-11054.51840|Cluster-11054.50465	http://www.genome.jp/kegg-bin/show_pathway?ko04010/K05093%09red/K03283%09red
Pathways in cancer	KEGG PATHWAY	ko05200	3	1007	0.605317153224	0.737927222981	Cluster-11054.44184|Cluster-11054.55722|Cluster-11054.51840	http://www.genome.jp/kegg-bin/show_pathway?ko05200/K05093%09red/K05719%09red
Tight junction	KEGG PATHWAY	ko04530	3	1010	0.607320634843	0.737927222981	Cluster-11054.46692|Cluster-11054.54104|Cluster-11054.48110	http://www.genome.jp/kegg-bin/show_pathway?ko04530/K03097%09red
Protein processing in endoplasmic reticulum	KEGG PATHWAY	ko04141	2	723	0.657004896767	0.787811218898	Cluster-11054.50465|Cluster-11054.48334	http://www.genome.jp/kegg-bin/show_pathway?ko04141/K14012%09red/K03283%09red
mRNA surveillance pathway	KEGG PATHWAY	ko03015	1	349	0.66231916633	0.787811218898	Cluster-11054.34236	http://www.genome.jp/kegg-bin/show_pathway?ko03015/K14416%09red
Pyrimidine metabolism	KEGG PATHWAY	ko00240	1	391	0.703670646776	0.81873644846	Cluster-11054.40917	http://www.genome.jp/kegg-bin/show_pathway?ko00240/K00962%09red
Focal adhesion	KEGG PATHWAY	ko04510	2	794	0.706414441536	0.81873644846	Cluster-11054.44184|Cluster-11054.55722	http://www.genome.jp/kegg-bin/show_pathway?ko04510/K05719%09red
Sphingolipid signaling pathway	KEGG PATHWAY	ko04071	1	398	0.710054619019	0.81873644846	Cluster-11054.66341	http://www.genome.jp/kegg-bin/show_pathway?ko04071/K12348%09red
Pancreatic secretion	KEGG PATHWAY	ko04972	1	416	0.725848765229	0.828494045161	Cluster-11054.44073	http://www.genome.jp/kegg-bin/show_pathway?ko04972/K04962%09red
Proteoglycans in cancer	KEGG PATHWAY	ko05205	2	854	0.743432200374	0.837689862957	Cluster-11054.44184|Cluster-11054.55722	http://www.genome.jp/kegg-bin/show_pathway?ko05205/K05719%09red
cAMP signaling pathway	KEGG PATHWAY	ko04024	1	444	0.748731647421	0.837689862957	Cluster-11054.44073	http://www.genome.jp/kegg-bin/show_pathway?ko04024/K04962%09red
Oxidative phosphorylation	KEGG PATHWAY	ko00190	1	455	0.757191880043	0.838849827891	Cluster-11054.37506	http://www.genome.jp/kegg-bin/show_pathway?ko00190/K00237%09red
Endocytosis	KEGG PATHWAY	ko04144	2	911	0.774840240269	0.850067448062	Cluster-11054.51840|Cluster-11054.50465	http://www.genome.jp/kegg-bin/show_pathway?ko04144/K05093%09red/K03283%09red
Parkinson's disease	KEGG PATHWAY	ko05012	1	514	0.797957449712	0.867011459783	Cluster-11054.37506	http://www.genome.jp/kegg-bin/show_pathway?ko05012/K00237%09red
Alzheimer's disease	KEGG PATHWAY	ko05010	1	600	0.845482340795	0.897690205316	Cluster-11054.37506	http://www.genome.jp/kegg-bin/show_pathway?ko05010/K00237%09red
Viral carcinogenesis	KEGG PATHWAY	ko05203	1	626	0.857524354675	0.897690205316	Cluster-11054.24956	http://www.genome.jp/kegg-bin/show_pathway?ko05203/K16174%09red
Lysosome	KEGG PATHWAY	ko04142	1	639	0.86319022025	0.897690205316	Cluster-11054.66341	http://www.genome.jp/kegg-bin/show_pathway?ko04142/K12348%09red
Oxytocin signaling pathway	KEGG PATHWAY	ko04921	1	640	0.863616648184	0.897690205316	Cluster-11054.44073	http://www.genome.jp/kegg-bin/show_pathway?ko04921/K04962%09red
Huntington's disease	KEGG PATHWAY	ko05016	1	659	0.871471954546	0.897690205316	Cluster-11054.37506	http://www.genome.jp/kegg-bin/show_pathway?ko05016/K00237%09red
Cardiac muscle contraction	KEGG PATHWAY	ko04260	1	665	0.873857721989	0.897690205316	Cluster-11054.44073	http://www.genome.jp/kegg-bin/show_pathway?ko04260/K04962%09red
Influenza A	KEGG PATHWAY	ko05164	1	724	0.895092005117	0.904725161637	Cluster-11054.50465	http://www.genome.jp/kegg-bin/show_pathway?ko05164/K03283%09red
Apoptosis	KEGG PATHWAY	ko04210	1	729	0.896718744277	0.904725161637	Cluster-11054.54952	http://www.genome.jp/kegg-bin/show_pathway?ko04210/K10798%09red
Adrenergic signaling in cardiomyocytes	KEGG PATHWAY	ko04261	1	832	0.925165267615	0.925165267615	Cluster-11054.44073	http://www.genome.jp/kegg-bin/show_pathway?ko04261/K04962%09red
--------------------
#Term	Database	ID	Input number	Background number	P-Value	Corrected P-Value	Input	Hyperlink
--------------------
#Term	Database	ID	Input number	Background number	P-Value	Corrected P-Value	Input	Hyperlink
--------------------
