# Supplementary material for: Screening of the candidate genes related to low-temperature tolerance of Fenneropenaeus chinensis based on high-throughput transcriptome sequencing
Source: PLoS One. 2019 Apr 8;14(4):e0211182. doi: 10.1371/journal.pone.0211182 (PMC6453463; doi:10.1371/journal.pone.0211182)
Supplement: S1 File — (ZIP) [file pone.0211182.s001.zip › Fc-low-tem-SNP-GO/DEG_KEGGenrichment/LvsN.DEG_enriched_KEGG_pathway_top20.xls]

pathway_term	rich_factor	qvalue	gene_number
Bile secretion	0.0272727272727273	0.00904429424726	6
One carbon pool by folate	0.0365853658536585	0.134770167644	3
Mineral absorption	0.0265486725663717	0.214982988155	3
NF-kappa B signaling pathway	0.01875	0.2998255194	3
ABC transporters	0.0185185185185185	0.2998255194	3
Measles	0.0131147540983607	0.2998255194	4
Epstein-Barr virus infection	0.00898203592814371	0.306703486952	6
Insulin resistance	0.0106951871657754	0.351989344737	4
Toxoplasmosis	0.0106666666666667	0.351989344737	4
Aldosterone-regulated sodium reabsorption	0.0217391304347826	0.351989344737	2
Inositol phosphate metabolism	0.0129310344827586	0.351989344737	3
Adipocytokine signaling pathway	0.0125	0.351989344737	3
Carbohydrate digestion and absorption	0.0196078431372549	0.351989344737	2
Drug metabolism - cytochrome P450	0.019047619047619	0.351989344737	2
Ribosome biogenesis in eukaryotes	0.0113207547169811	0.355929061903	3
Type II diabetes mellitus	0.0172413793103448	0.355929061903	2
Longevity regulating pathway - multiple species	0.0109090909090909	0.355929061903	3
Metabolism of xenobiotics by cytochrome P450	0.0163934426229508	0.355929061903	2
Ovarian steroidogenesis	0.0142857142857143	0.371703241537	2
Herpes simplex infection	0.00798403193612774	0.371703241537	4
