# Supplementary material for: Screening of the candidate genes related to low-temperature tolerance of Fenneropenaeus chinensis based on high-throughput transcriptome sequencing
Source: PLoS One. 2019 Apr 8;14(4):e0211182. doi: 10.1371/journal.pone.0211182 (PMC6453463; doi:10.1371/journal.pone.0211182)
Supplement: S1 File — (ZIP) [file pone.0211182.s001.zip › Fc-low-tem-SNP-GO/DEG_KEGGenrichment/LvsN_down.DEG_KEGG_pathway_enrichment_result.xls]

##Databases: KEGG PATHWAY
##Statistical test method: hypergeometric test / Fisher's exact test
##FDR correction method: Benjamini and Hochberg

#Term	Database	ID	Input number	Background number	P-Value	Corrected P-Value	Input	Hyperlink
One carbon pool by folate	KEGG PATHWAY	ko00670	2	82	0.00160932782671	0.0659824408952	Cluster-11054.62863|Cluster-11054.63374	http://www.genome.jp/kegg-bin/show_pathway?ko00670/K00602%09red
NF-kappa B signaling pathway	KEGG PATHWAY	ko04064	2	160	0.00581492553478	0.119205973463	Cluster-11054.46692|Cluster-11054.48110	http://www.genome.jp/kegg-bin/show_pathway?ko04064/K03097%09red
Ribosome biogenesis in eukaryotes	KEGG PATHWAY	ko03008	2	265	0.0151139758074	0.201323474192	Cluster-11054.46692|Cluster-11054.48110	http://www.genome.jp/kegg-bin/show_pathway?ko03008/K03097%09red
Measles	KEGG PATHWAY	ko05162	2	305	0.0196413145553	0.201323474192	Cluster-11054.46692|Cluster-11054.48110	http://www.genome.jp/kegg-bin/show_pathway?ko05162/K03097%09red
Fatty acid biosynthesis	KEGG PATHWAY	ko00061	1	59	0.0410971632808	0.225853614062	Cluster-11054.67709	http://www.genome.jp/kegg-bin/show_pathway?ko00061/K15013%09red
Adherens junction	KEGG PATHWAY	ko04520	2	467	0.0427365090919	0.225853614062	Cluster-11054.46692|Cluster-11054.48110	http://www.genome.jp/kegg-bin/show_pathway?ko04520/K03097%09red
Herpes simplex infection	KEGG PATHWAY	ko05168	2	501	0.0484386633442	0.225853614062	Cluster-11054.46692|Cluster-11054.48110	http://www.genome.jp/kegg-bin/show_pathway?ko05168/K03097%09red
Fat digestion and absorption	KEGG PATHWAY	ko04975	1	74	0.0511099120758	0.225853614062	Cluster-11054.31994	http://www.genome.jp/kegg-bin/show_pathway?ko04975/K13885%09red
Ras signaling pathway	KEGG PATHWAY	ko04014	2	525	0.0526215413273	0.225853614062	Cluster-11054.48563|Cluster-11054.51840	http://www.genome.jp/kegg-bin/show_pathway?ko04014/K05093%09red/K17633%09red
Vitamin digestion and absorption	KEGG PATHWAY	ko04977	1	80	0.0550862473322	0.225853614062	Cluster-11054.31994	http://www.genome.jp/kegg-bin/show_pathway?ko04977/K13885%09red
beta-Alanine metabolism	KEGG PATHWAY	ko00410	1	95	0.0649557527515	0.233049617047	Cluster-11054.51502	http://www.genome.jp/kegg-bin/show_pathway?ko00410/K12259%09red
Purine metabolism	KEGG PATHWAY	ko00230	2	609	0.0682096440137	0.233049617047	Cluster-11054.62863|Cluster-11054.63374	http://www.genome.jp/kegg-bin/show_pathway?ko00230/K00602%09red
Epstein-Barr virus infection	KEGG PATHWAY	ko05169	2	668	0.0799565838928	0.252170764585	Cluster-11054.46692|Cluster-11054.48110	http://www.genome.jp/kegg-bin/show_pathway?ko05169/K03097%09red
Ovarian steroidogenesis	KEGG PATHWAY	ko04913	1	140	0.0939618073063	0.252312055657	Cluster-11054.31994	http://www.genome.jp/kegg-bin/show_pathway?ko04913/K13885%09red
Fatty acid degradation	KEGG PATHWAY	ko00071	1	147	0.0983938512857	0.252312055657	Cluster-11054.67709	http://www.genome.jp/kegg-bin/show_pathway?ko00071/K15013%09red
PPAR signaling pathway	KEGG PATHWAY	ko03320	1	189	0.124543198261	0.252312055657	Cluster-11054.67709	http://www.genome.jp/kegg-bin/show_pathway?ko03320/K15013%09red
Arginine and proline metabolism	KEGG PATHWAY	ko00330	1	189	0.124543198261	0.252312055657	Cluster-11054.51502	http://www.genome.jp/kegg-bin/show_pathway?ko00330/K12259%09red
Prostate cancer	KEGG PATHWAY	ko05215	1	205	0.134308023695	0.252312055657	Cluster-11054.51840	http://www.genome.jp/kegg-bin/show_pathway?ko05215/K05093%09red
Aldosterone synthesis and secretion	KEGG PATHWAY	ko04925	1	208	0.136127003439	0.252312055657	Cluster-11054.31994	http://www.genome.jp/kegg-bin/show_pathway?ko04925/K13885%09red
Central carbon metabolism in cancer	KEGG PATHWAY	ko05230	1	209	0.136732496929	0.252312055657	Cluster-11054.51840	http://www.genome.jp/kegg-bin/show_pathway?ko05230/K05093%09red
Hepatitis C	KEGG PATHWAY	ko05160	1	217	0.141561489552	0.252312055657	Cluster-11054.31994	http://www.genome.jp/kegg-bin/show_pathway?ko05160/K13885%09red
Bile secretion	KEGG PATHWAY	ko04976	1	220	0.143365525719	0.252312055657	Cluster-11054.31994	http://www.genome.jp/kegg-bin/show_pathway?ko04976/K13885%09red
ErbB signaling pathway	KEGG PATHWAY	ko04012	1	228	0.148158136941	0.252312055657	Cluster-11054.23418	http://www.genome.jp/kegg-bin/show_pathway?ko04012/K07365%09red
Adipocytokine signaling pathway	KEGG PATHWAY	ko04920	1	240	0.15529780357	0.252312055657	Cluster-11054.67709	http://www.genome.jp/kegg-bin/show_pathway?ko04920/K15013%09red
Tight junction	KEGG PATHWAY	ko04530	2	1010	0.157580469507	0.252312055657	Cluster-11054.46692|Cluster-11054.48110	http://www.genome.jp/kegg-bin/show_pathway?ko04530/K03097%09red
Signaling pathways regulating pluripotency of stem cells	KEGG PATHWAY	ko04550	1	264	0.169401578396	0.252312055657	Cluster-11054.51840	http://www.genome.jp/kegg-bin/show_pathway?ko04550/K05093%09red
T cell receptor signaling pathway	KEGG PATHWAY	ko04660	1	267	0.171148235307	0.252312055657	Cluster-11054.23418	http://www.genome.jp/kegg-bin/show_pathway?ko04660/K07365%09red
Lysine degradation	KEGG PATHWAY	ko00310	1	269	0.172310672156	0.252312055657	Cluster-11054.22506	http://www.genome.jp/kegg-bin/show_pathway?ko00310/K00471%09red
Estrogen signaling pathway	KEGG PATHWAY	ko04915	1	350	0.218069678078	0.308305406938	Cluster-11054.74929	http://www.genome.jp/kegg-bin/show_pathway?ko04915/K09571%09red
Insulin resistance	KEGG PATHWAY	ko04931	1	374	0.231144986451	0.308562381056	Cluster-11054.55436	http://www.genome.jp/kegg-bin/show_pathway?ko04931/K15719%09red
Axon guidance	KEGG PATHWAY	ko04360	1	378	0.233303263726	0.308562381056	Cluster-11054.23418	http://www.genome.jp/kegg-bin/show_pathway?ko04360/K07365%09red
Pathogenic Escherichia coli infection	KEGG PATHWAY	ko05130	1	506	0.299317475625	0.383500515644	Cluster-11054.23418	http://www.genome.jp/kegg-bin/show_pathway?ko05130/K07365%09red
Viral carcinogenesis	KEGG PATHWAY	ko05203	1	626	0.356127240714	0.432426103974	Cluster-11054.24956	http://www.genome.jp/kegg-bin/show_pathway?ko05203/K16174%09red
MAPK signaling pathway	KEGG PATHWAY	ko04010	1	635	0.360201079298	0.432426103974	Cluster-11054.51840	http://www.genome.jp/kegg-bin/show_pathway?ko04010/K05093%09red
Spliceosome	KEGG PATHWAY	ko03040	1	696	0.387154244376	0.432426103974	Cluster-11054.27355	http://www.genome.jp/kegg-bin/show_pathway?ko03040/K12897%09red
PI3K-Akt signaling pathway	KEGG PATHWAY	ko04151	1	721	0.397876141754	0.432426103974	Cluster-11054.51840	http://www.genome.jp/kegg-bin/show_pathway?ko04151/K05093%09red
Rap1 signaling pathway	KEGG PATHWAY	ko04015	1	724	0.399150345346	0.432426103974	Cluster-11054.51840	http://www.genome.jp/kegg-bin/show_pathway?ko04015/K05093%09red
Phagosome	KEGG PATHWAY	ko04145	1	744	0.407577734015	0.432426103974	Cluster-11054.31994	http://www.genome.jp/kegg-bin/show_pathway?ko04145/K13885%09red
Regulation of actin cytoskeleton	KEGG PATHWAY	ko04810	1	753	0.411332147683	0.432426103974	Cluster-11054.51840	http://www.genome.jp/kegg-bin/show_pathway?ko04810/K05093%09red
Endocytosis	KEGG PATHWAY	ko04144	1	911	0.473567924495	0.485407122607	Cluster-11054.51840	http://www.genome.jp/kegg-bin/show_pathway?ko04144/K05093%09red
Pathways in cancer	KEGG PATHWAY	ko05200	1	1007	0.508181365756	0.508181365756	Cluster-11054.51840	http://www.genome.jp/kegg-bin/show_pathway?ko05200/K05093%09red

--------------------

#Term	Database	ID	Input number	Background number	P-Value	Corrected P-Value	Input	Hyperlink

--------------------

#Term	Database	ID	Input number	Background number	P-Value	Corrected P-Value	Input	Hyperlink

--------------------
