# Supplementary material for: Screening of the candidate genes related to low-temperature tolerance of Fenneropenaeus chinensis based on high-throughput transcriptome sequencing
Source: PLoS One. 2019 Apr 8;14(4):e0211182. doi: 10.1371/journal.pone.0211182 (PMC6453463; doi:10.1371/journal.pone.0211182)
Supplement: S1 File — (ZIP) [file pone.0211182.s001.zip › Fc-low-tem-SNP-GO/DEG_KEGGenrichment/LvsN_down.DEG_enriched_KEGG_pathway_top20.xls]

pathway_term	rich_factor	qvalue	gene_number
One carbon pool by folate	0.024390243902439	0.0659824408952	2
NF-kappa B signaling pathway	0.0125	0.119205973463	2
Ribosome biogenesis in eukaryotes	0.00754716981132075	0.201323474192	2
Measles	0.00655737704918033	0.201323474192	2
Fatty acid biosynthesis	0.0169491525423729	0.225853614062	1
Adherens junction	0.00428265524625268	0.225853614062	2
Herpes simplex infection	0.00399201596806387	0.225853614062	2
Fat digestion and absorption	0.0135135135135135	0.225853614062	1
Ras signaling pathway	0.00380952380952381	0.225853614062	2
Vitamin digestion and absorption	0.0125	0.225853614062	1
beta-Alanine metabolism	0.0105263157894737	0.233049617047	1
Purine metabolism	0.00328407224958949	0.233049617047	2
Epstein-Barr virus infection	0.0029940119760479	0.252170764585	2
Ovarian steroidogenesis	0.00714285714285714	0.252312055657	1
Fatty acid degradation	0.00680272108843537	0.252312055657	1
PPAR signaling pathway	0.00529100529100529	0.252312055657	1
Arginine and proline metabolism	0.00529100529100529	0.252312055657	1
Prostate cancer	0.0048780487804878	0.252312055657	1
Aldosterone synthesis and secretion	0.00480769230769231	0.252312055657	1
Central carbon metabolism in cancer	0.00478468899521531	0.252312055657	1
