# Supplementary material for: Screening of the candidate genes related to low-temperature tolerance of Fenneropenaeus chinensis based on high-throughput transcriptome sequencing
Source: PLoS One. 2019 Apr 8;14(4):e0211182. doi: 10.1371/journal.pone.0211182 (PMC6453463; doi:10.1371/journal.pone.0211182)
Supplement: S1 File — (ZIP) [file pone.0211182.s001.zip › Fc-low-tem-SNP-GO/DEG_KEGGenrichment/LvsN_down_kegg_web/src/base.css]

img.normal {height: auto}
h1 {font-size:2em; text-align: center; color: darkblue; font-family: ºÚÌå}
p {text-align: left; color: grey; font-family: ·½ÕýÒ¦Ìå}

.gy
  {
  font-family:"Trebuchet MS", Arial, Helvetica, sans-serif;
  width:100%;
  border-collapse:collapse;
  }

.gy td, .gy th 
  {
  font-size:1em;
  border:1px solid #98bf21;
  padding:3px 7px 2px 7px;
  text-align:center;
  }

.gy th 
  {
  font-size:1.1em;
  text-align:center;
  padding-top:5px;
  padding-bottom:4px;
  background-color:#A7C942;
  color:#ffffff;
  }

.gy tr.alt td 
  {
  color:#000000;
  background-color:#EAF2D3;
  }
