# Supplementary material for: Screening of the candidate genes related to low-temperature tolerance of Fenneropenaeus chinensis based on high-throughput transcriptome sequencing
Source: PLoS One. 2019 Apr 8;14(4):e0211182. doi: 10.1371/journal.pone.0211182 (PMC6453463; doi:10.1371/journal.pone.0211182)
Supplement: S2 File — (XLS) [file pone.0211182.s002.xls]

geneid	POS	REF	ALT	L_1.AD	L_1.GT	L_2.AD	L_2.GT	L_3.AD	L_3.GT	N_1.AD	N_1.GT	N_2.AD	N_2.GT	N_3.AD	N_3.GT
Cluster-22704.0	439	A	T	1,0	A/A	1,0	A/A	NA	./.	0,4	T/T	1,0	A/A	3,0	A/A
Cluster-11054.16537	146	G	T	4,0	G/G	0,2	T/T	4,0	G/G	6,0	G/G	3,2	G/T	3,0	G/G
Cluster-29304.0	655	C	A	NA	./.	NA	./.	NA	./.	0,2	A/A	NA	./.	NA	./.
Cluster-26776.0	1621	A	G	2,0	A/A	2,2	A/G	4,0	A/A	NA	./.	0,1	G/G	1,3	A/G
Cluster-26776.0	2401	T	A	2,0	T/T	4,0	T/T	1,1	T/A	NA	./.	0,1	A/A	0,2	A/A
Cluster-11054.43647	184	G	A	14,7	G/A	35,0	G/G	0,16	A/A	23,15	G/A	0,23	A/A	28,0	G/G
Cluster-11054.43647	201	G	T	24,0	G/G	39,0	G/G	11,5	G/T	39,0	G/G	9,14	G/T	27,0	G/G
Cluster-11054.43647	249	A	G	22,0	A/A	26,17	A/G	17,0	A/A	47,0	A/A	27,0	A/A	25,12	A/G
Cluster-11054.43647	428	T	C	24,0	T/T	40,28	T/C	30,0	T/T	62,0	T/T	27,0	T/T	22,21	T/C
Cluster-11054.43647	528	G	C	20,3	G/C	41,20	G/C	0,28	C/C	35,16	G/C	0,26	C/C	21,19	G/C
Cluster-11054.43647	1232	C	A	1,3	C/A	4,4	C/A	1,0	C/C	1,1	C/A	3,0	C/C	3,2	C/A
Cluster-11054.43647	1264	C	T	1,1	C/T	3,0	C/C	0,1	T/T	NA	./.	2,0	C/C	3,0	C/C
Cluster-19843.0	624	T	C	8,2	T/C	NA	./.	3,0	T/T	NA	./.	NA	./.	NA	./.
Cluster-19843.0	626	A	G	8,2	A/G	NA	./.	3,0	A/A	NA	./.	NA	./.	NA	./.
Cluster-11054.43648	69	T	C	1,2	T/C	10,0	T/T	2,8	T/C	7,0	T/T	3,4	T/C	1,5	C/C
Cluster-11054.43648	299	C	T	37,0	C/C	19,16	C/T	37,0	C/C	15,13	C/T	40,0	C/C	44,0	C/C
Cluster-11054.43649	139	A	G	NA	./.	1,2	A/G	1,0	A/A	4,0	A/A	0,3	G/G	4,0	A/A
Cluster-11054.32526	207	A	G	69,67	A/G	84,89	A/G	125,0	A/A	354,2	A/A	221,185	A/G	0,271	G/G
Cluster-11054.32526	346	A	C	57,35	A/C	50,55	A/C	28,21	A/C	87,107	A/C	302,0	A/A	171,0	A/A
Cluster-11054.32521	349	G	A	31,0	G/G	12,0	G/G	17,0	G/G	28,0	G/G	30,0	G/G	12,12	G/A
Cluster-11054.44388	1295	A	G	1,3	A/G	8,2	A/G	0,10	G/G	8,0	A/A	6,4	A/G	9,0	A/A
Cluster-11054.44388	1773	C	T	4,0	C/C	4,2	C/T	6,0	C/C	3,0	C/C	5,0	C/C	8,0	C/C
Cluster-11054.44388	1777	C	T	4,0	C/C	4,2	C/T	6,0	C/C	3,0	C/C	5,0	C/C	8,0	C/C
Cluster-11054.44388	3048	G	A	22,0	G/G	14,13	G/A	11,23	G/A	20,0	G/G	9,8	G/A	33,0	G/G
Cluster-11054.44388	3283	G	C	32,0	G/G	15,10	G/C	14,16	G/C	19,0	G/G	15,11	G/C	22,0	G/G
Cluster-4723.3	587	G	T	1,0	G/G	1,2	G/T	4,0	G/G	1,0	G/G	5,0	G/G	5,0	G/G
Cluster-11054.49095	88	C	T	42,62	C/T	64,71	C/T	146,1	C/C	104,76	C/T	169,0	C/C	133,0	C/C
Cluster-11054.49095	117	T	C	0,148	C/C	2,201	C/C	209,1	T/T	136,115	T/C	139,110	T/C	193,0	T/T
Cluster-11054.49095	363	G	A	389,1	G/G	488,2	G/G	262,204	G/A	577,2	G/G	311,281	G/A	282,286	G/A
Cluster-11054.49095	580	C	T	31,0	C/C	10,0	C/C	9,8	C/T	NA	./.	NA	./.	NA	./.
Cluster-11054.49095	630	C	A	22,10	C/A	10,4	C/A	0,16	A/A	NA	./.	NA	./.	NA	./.
Cluster-11054.49095	691	A	G	13,5	A/G	6,3	A/G	4,6	A/G	NA	./.	NA	./.	NA	./.
Cluster-11054.49095	720	C	T	14,0	C/C	10,0	C/C	4,5	C/T	NA	./.	NA	./.	NA	./.
Cluster-11054.49095	869	G	A	12,0	G/G	6,0	G/G	3,3	G/A	NA	./.	NA	./.	NA	./.
Cluster-11054.49097	334	G	T	27,32	G/T	56,0	G/G	31,45	G/T	40,60	G/T	85,0	G/G	45,55	G/T
Cluster-11054.49097	774	T	A	37,57	T/A	42,30	T/A	39,30	T/A	60,52	T/A	41,63	T/A	48,36	T/A
Cluster-11054.49097	1036	T	A	78,66	T/A	150,0	T/T	80,85	T/A	67,60	T/A	140,0	T/T	81,64	T/A
Cluster-11054.49097	1539	G	A	105,102	G/A	176,1	G/G	91,100	G/A	93,92	G/A	154,0	G/G	78,79	G/A
Cluster-11054.49097	1545	T	G	208,0	T/T	93,94	T/G	191,0	T/T	187,0	T/T	74,86	T/G	163,0	T/T
Cluster-11054.49097	1628	C	A	230,0	C/C	134,113	C/A	131,113	C/A	188,0	C/C	115,85	C/A	71,89	C/A
Cluster-15885.0	192	T	C	1,0	T/T	0,3	C/C	2,0	T/T	1,0	T/T	1,0	T/T	2,2	T/C
Cluster-4618.0	1086	G	C	NA	./.	NA	./.	NA	./.	6,0	G/G	4,7	G/C	3,2	G/C
Cluster-9632.0	302	A	C	4,0	A/A	0,2	C/C	0,1	C/C	0,1	C/C	2,0	A/A	NA	./.
Cluster-11054.11073	86	T	C	6,0	T/T	2,4	T/C	1,3	T/C	3,4	T/C	12,0	T/T	2,5	T/C
Cluster-11054.11073	431	G	A	5,0	G/G	3,3	G/A	2,1	G/A	3,6	G/A	9,0	G/G	3,3	G/A
Cluster-11054.42514	460	G	A	3,0	G/G	1,0	G/G	1,0	G/G	NA	./.	1,4	G/A	0,3	A/A
Cluster-11054.42514	565	G	C	0,6	C/C	0,2	C/C	0,1	C/C	NA	./.	8,2	G/C	5,0	G/G
Cluster-11054.42514	800	A	T	1,0	A/A	2,0	A/A	0,4	T/T	NA	./.	3,0	A/A	5,0	A/A
Cluster-11054.42514	827	C	A	1,0	C/C	2,0	C/C	0,3	A/A	NA	./.	4,0	C/C	5,0	C/C
Cluster-11054.42514	847	G	A	1,0	G/G	2,0	G/G	0,4	A/A	NA	./.	4,0	G/G	5,0	G/G
Cluster-11054.42514	905	T	A	0,3	A/A	3,0	T/T	3,0	T/T	NA	./.	4,2	T/A	8,2	T/A
Cluster-11054.42514	1138	C	T	6,0	C/C	3,0	C/C	0,2	T/T	NA	./.	2,0	C/C	5,0	C/C
Cluster-11054.42518	415	T	G	65,85	T/G	166,3	T/T	87,136	T/G	41,36	T/G	77,0	T/T	25,34	T/G
Cluster-11054.42518	2360	G	A	13,17	G/A	30,20	G/A	25,21	G/A	19,21	G/A	19,7	G/A	17,13	G/A
Cluster-11054.42518	2399	C	T	29,0	C/C	20,30	C/T	54,0	C/C	29,14	C/T	9,18	C/T	26,0	C/C
Cluster-11054.42518	2959	G	A	6,13	G/A	12,19	G/A	21,26	G/A	13,16	G/A	17,23	G/A	11,7	G/A
Cluster-11054.42518	2972	G	A	6,12	G/A	33,0	G/G	21,24	G/A	13,18	G/A	33,0	G/G	11,9	G/A
Cluster-11054.42518	3032	C	T	7,12	C/T	27,1	C/C	14,21	C/T	14,9	C/T	22,0	C/C	10,8	C/T
Cluster-11054.42518	3305	C	A	4,5	C/A	9,0	C/C	6,18	C/A	6,11	C/A	9,0	C/C	13,7	C/A
Cluster-11054.42518	3386	A	G	3,1	A/G	0,2	G/G	8,1	A/G	7,2	A/G	0,3	G/G	2,4	A/G
Cluster-11054.42518	3401	T	A	2,1	T/A	0,2	A/A	8,1	T/A	6,2	T/A	0,3	A/A	2,4	T/A
Cluster-11054.9599	145	C	T	5,0	C/C	3,3	C/T	9,0	C/C	10,0	C/C	19,0	C/C	9,6	C/T
Cluster-11054.9599	414	A	G	3,7	A/G	12,0	A/A	8,4	A/G	5,2	A/G	2,6	A/G	17,0	A/A
Cluster-11054.9590	506	T	C	NA	./.	NA	./.	NA	./.	17,1	T/T	1,2	T/C	NA	./.
Cluster-11054.9590	1650	G	A	NA	./.	NA	./.	NA	./.	19,10	G/A	NA	./.	1,0	G/G
Cluster-11054.9590	1778	C	T	NA	./.	NA	./.	NA	./.	2,22	C/T	1,2	C/T	0,1	T/T
Cluster-11054.9595	157	C	T	1,1	C/T	NA	./.	0,1	T/T	4,2	C/T	2,0	C/C	2,5	C/T
Cluster-11054.9594	41	A	G	2,0	A/A	0,1	G/G	NA	./.	9,0	A/A	2,0	A/A	3,3	A/G
Cluster-11054.9594	83	G	T	3,0	G/G	0,1	T/T	2,0	G/G	20,0	G/G	7,0	G/G	3,2	G/T
Cluster-11054.9594	84	A	T	3,0	A/A	0,1	T/T	2,0	A/A	20,0	A/A	7,0	A/A	3,2	A/T
Cluster-11054.9594	178	T	G	4,0	T/T	2,1	T/G	6,0	T/T	27,0	T/T	22,0	T/T	3,7	T/G
Cluster-11054.9594	285	C	T	1,0	C/C	0,3	T/T	6,0	C/C	17,0	C/C	21,0	C/C	3,6	C/T
Cluster-11054.9594	312	A	T	1,1	A/T	5,0	A/A	2,5	A/T	8,8	A/T	13,9	A/T	10,0	A/A
Cluster-11054.9594	419	G	A	2,3	G/A	0,17	A/A	8,0	G/G	13,16	G/A	36,0	G/G	0,17	A/A
Cluster-11054.9594	812	G	C	NA	./.	7,0	G/G	0,3	C/C	9,11	G/C	2,6	G/C	8,0	G/G
Cluster-11054.9594	917	C	A	NA	./.	0,2	A/A	2,0	C/C	5,3	C/A	3,0	C/C	0,3	A/A
Cluster-15723.0	1485	G	C	1,1	G/C	3,2	G/C	7,0	G/G	8,0	G/G	5,4	G/C	4,4	G/C
Cluster-15723.0	2395	A	G	2,1	A/G	NA	./.	5,0	A/A	1,0	A/A	1,2	A/G	3,0	A/A
Cluster-15723.0	2450	C	T	2,0	C/C	0,1	T/T	5,0	C/C	1,0	C/C	2,2	C/T	2,0	C/C
Cluster-11621.0	228	C	T	2,4	C/T	9,7	C/T	5,0	C/C	1,0	C/C	2,1	C/T	0,3	T/T
Cluster-11621.0	261	T	A	6,0	T/T	10,5	T/A	2,5	T/A	NA	./.	3,0	T/T	3,0	T/T
Cluster-14060.2	914	T	C	2,0	T/T	NA	./.	1,0	T/T	4,3	T/C	1,4	T/C	2,1	T/C
Cluster-14060.1	199	A	T	NA	./.	4,0	A/A	1,0	A/A	0,1	T/T	0,1	T/T	1,2	A/T
Cluster-11054.33697	85	C	T	6,0	C/C	7,0	C/C	3,0	C/C	4,6	C/T	15,0	C/C	5,7	C/T
Cluster-11054.33697	222	A	T	13,0	A/A	18,0	A/A	10,0	A/A	0,17	T/T	29,0	A/A	15,21	A/T
Cluster-11054.33697	419	A	T	11,26	A/T	2,10	A/T	4,15	A/T	15,0	A/A	5,19	A/T	35,0	A/A
Cluster-11054.33695	139	A	G	3,1	A/G	1,4	A/G	1,5	A/G	1,2	A/G	NA	./.	NA	./.
Cluster-11054.33693	271	G	A	11,5	G/A	10,0	G/G	5,13	G/A	33,27	G/A	43,0	G/G	26,0	G/G
Cluster-11054.33693	1105	A	C	35,35	A/C	43,0	A/A	16,21	A/C	34,41	A/C	44,0	A/A	50,0	A/A
Cluster-11054.33693	1154	A	G	64,0	A/A	20,20	A/G	49,0	A/A	86,0	A/A	26,27	A/G	29,25	A/G
Cluster-11054.33693	1339	G	A	20,18	G/A	7,19	G/A	37,0	G/G	64,0	G/G	31,19	G/A	35,0	G/G
Cluster-11054.33693	1402	G	A	21,0	G/G	9,0	G/G	5,9	G/A	16,12	G/A	21,0	G/G	9,5	G/A
Cluster-11054.33690	810	A	G	2,1	A/G	1,0	A/A	4,1	A/G	1,3	A/G	1,1	A/G	0,1	G/G
Cluster-11054.33690	1610	A	T	3,3	A/T	4,4	A/T	4,3	A/T	6,6	A/T	5,2	A/T	2,4	A/T
Cluster-11054.53318	242	A	T	112,0	A/A	113,0	A/A	126,0	A/A	15,12	A/T	9,0	A/A	11,0	A/A
Cluster-11054.53318	251	T	A	105,0	T/T	34,67	T/A	127,0	T/T	12,14	T/A	10,0	T/T	11,0	T/T
Cluster-11054.53312	464	A	T	88,87	A/T	85,105	A/T	86,104	A/T	73,53	A/T	155,130	A/T	221,129	A/T
Cluster-11054.53312	603	G	T	232,0	G/G	156,133	G/T	157,132	G/T	125,120	G/T	427,0	G/G	215,353	G/T
Cluster-11054.53312	675	G	A	145,145	G/A	369,0	G/G	357,0	G/G	265,0	G/G	252,270	G/A	717,0	G/G
Cluster-11054.53312	773	T	G	119,140	T/G	354,0	T/T	300,0	T/T	229,0	T/T	227,214	T/G	689,1	T/T
Cluster-11054.53312	786	G	A	117,142	G/A	344,5	G/G	151,147	G/A	120,108	G/A	1,451	A/A	691,0	G/G
Cluster-11054.53312	867	C	G	81,100	C/G	252,5	C/C	116,123	C/G	106,86	C/G	0,372	G/G	544,0	C/C
Cluster-11054.66885	556	A	G	56,0	A/A	31,15	A/G	22,16	A/G	27,34	A/G	17,20	A/G	38,0	A/A
Cluster-11054.66885	898	C	A	28,0	C/C	15,9	C/A	14,19	C/A	20,27	C/A	18,15	C/A	24,0	C/C
Cluster-11054.58478	344	G	T	5,0	G/G	2,3	G/T	2,2	G/T	3,0	G/G	2,0	G/G	1,0	G/G
Cluster-11054.58478	1793	G	A	2,1	G/A	2,0	G/G	NA	./.	3,1	G/A	NA	./.	3,0	G/G
Cluster-11054.58478	2145	C	T	1,0	C/C	0,2	T/T	5,0	C/C	3,1	C/T	2,0	C/C	3,0	C/C
Cluster-11054.58477	1376	T	A	7,0	T/T	2,6	T/A	13,1	T/T	NA	./.	5,4	T/A	5,0	T/T
Cluster-11054.58476	51	T	C	NA	./.	2,0	T/T	2,1	T/C	5,4	T/C	0,2	C/C	3,0	T/T
Cluster-11054.58476	108	G	C	NA	./.	6,0	G/G	4,0	G/G	12,0	G/G	3,0	G/G	1,3	G/C
Cluster-11054.58476	1050	C	T	9,0	C/C	7,0	C/C	4,6	C/T	7,7	C/T	24,0	C/C	0,16	T/T
Cluster-11054.58476	1203	T	A	18,1	T/T	18,0	T/T	7,0	T/T	15,0	T/T	12,0	T/T	15,10	T/A
Cluster-11054.58476	1410	G	A	15,0	G/G	19,0	G/G	19,0	G/G	28,0	G/G	23,0	G/G	11,15	G/A
Cluster-11054.58476	1686	G	A	10,8	G/A	6,9	G/A	15,13	G/A	17,8	G/A	17,16	G/A	31,0	G/G
Cluster-11054.58476	2233	C	T	17,0	C/C	26,0	C/C	22,0	C/C	34,0	C/C	38,0	C/C	13,8	C/T
Cluster-11054.58476	2260	T	G	9,7	T/G	13,5	T/G	11,6	T/G	9,17	T/G	15,15	T/G	17,0	T/T
Cluster-11054.58473	332	G	A	NA	./.	0,3	A/A	NA	./.	1,2	G/A	2,0	G/G	2,0	G/G
Cluster-11054.58473	1686	T	C	1,0	T/T	NA	./.	NA	./.	6,4	T/C	4,3	T/C	2,0	T/T
Cluster-11054.58473	2091	A	G	NA	./.	1,0	A/A	1,2	A/G	7,4	A/G	1,2	A/G	6,0	A/A
Cluster-11054.58473	4079	G	C	19,0	G/G	12,10	G/C	14,10	G/C	80,70	G/C	50,42	G/C	59,0	G/G
Cluster-11054.58473	4803	C	T	18,15	C/T	16,0	C/C	6,13	C/T	49,23	C/T	17,19	C/T	23,27	C/T
Cluster-11054.1794	761	A	C	0,1	C/C	0,1	C/C	3,1	A/C	4,0	A/A	0,2	C/C	6,0	A/A
Cluster-11054.1794	772	C	A	0,1	A/A	0,1	A/A	3,1	C/A	4,0	C/C	0,1	A/A	5,0	C/C
Cluster-11054.28127	221	C	A	9,0	C/C	5,5	C/A	15,0	C/C	2,4	C/A	9,0	C/C	14,0	C/C
Cluster-11054.46528	640	T	C	27,0	T/T	0,15	C/C	35,0	T/T	0,15	C/C	11,18	T/C	28,0	T/T
Cluster-11054.46528	670	A	G	13,13	A/G	14,0	A/A	12,19	A/G	15,0	A/A	21,10	A/G	19,13	A/G
Cluster-11054.46528	775	T	A	5,0	T/T	0,5	A/A	15,0	T/T	0,6	A/A	1,9	T/A	8,0	T/T
Cluster-11054.8246	218	T	G	2,0	T/T	3,0	T/T	2,0	T/T	3,4	T/G	0,6	G/G	12,9	T/G
Cluster-11054.8246	359	G	A	0,3	A/A	1,1	G/A	2,3	G/A	4,8	G/A	10,0	G/G	25,0	G/G
Cluster-11054.8246	983	A	G	NA	./.	NA	./.	1,0	A/A	0,5	G/G	0,2	G/G	6,4	A/G
Cluster-11054.8246	1106	G	C	0,1	C/C	1,2	G/C	1,0	G/G	2,4	G/C	3,0	G/G	13,0	G/G
Cluster-11054.8240	452	A	T	3,0	A/A	2,2	A/T	NA	./.	2,0	A/A	1,0	A/A	3,2	A/T
Cluster-11054.28603	571	A	G	5,6	A/G	13,6	A/G	18,0	A/A	3,0	A/A	7,0	A/A	13,0	A/A
Cluster-11054.80737	116	A	T	2,0	A/A	0,1	T/T	0,5	T/T	8,0	A/A	4,3	A/T	3,0	A/A
Cluster-11054.33885	37	C	T	18,1	C/C	15,2	C/T	21,0	C/C	19,1	C/C	9,3	C/T	5,0	C/C
Cluster-11054.50668	966	C	G	691,1	C/C	2,607	G/G	721,0	C/C	716,3	C/C	2,589	G/G	333,305	C/G
Cluster-11054.50668	1197	C	A	345,418	C/A	662,0	C/C	380,381	C/A	367,345	C/A	725,0	C/C	791,0	C/C
Cluster-11054.50669	504	C	T	78,96	C/T	200,0	C/C	117,100	C/T	184,0	C/C	122,111	C/T	126,125	C/T
Cluster-11054.50669	708	T	C	221,0	T/T	133,141	T/C	276,1	T/T	117,118	T/C	143,128	T/C	339,1	T/T
Cluster-11054.50669	867	G	T	17,29	G/T	49,0	G/G	38,37	G/T	51,0	G/G	28,34	G/T	32,40	G/T
Cluster-11054.50663	257	A	C	416,507	A/C	1846,18	A/A	766,847	A/C	131,0	A/A	37,40	A/C	170,0	A/A
Cluster-11054.59787	697	T	C	18,9	T/C	11,2	T/C	5,10	T/C	12,0	T/T	9,6	T/C	9,5	T/C
Cluster-11054.59787	752	C	T	9,15	C/T	17,0	C/C	15,0	C/C	10,5	C/T	4,12	C/T	20,0	C/C
Cluster-11054.32529	207	A	G	0,1	G/G	NA	./.	NA	./.	0,2	G/G	2,0	A/A	3,2	A/G
Cluster-11054.12754	1038	C	T	5,0	C/C	17,0	C/C	3,6	C/T	19,0	C/C	14,11	C/T	18,7	C/T
Cluster-11054.12754	1155	T	C	3,7	T/C	21,0	T/T	5,6	T/C	31,0	T/T	24,0	T/T	22,0	T/T
Cluster-11054.12754	1209	C	T	9,6	C/T	9,13	C/T	11,0	C/C	14,23	C/T	31,0	C/C	20,0	C/C
Cluster-11054.12754	1245	A	C	7,8	A/C	26,0	A/A	3,2	A/C	29,0	A/A	26,0	A/A	24,0	A/A
Cluster-11054.12754	1404	A	T	9,4	A/T	37,0	A/A	5,6	A/T	45,0	A/A	39,0	A/A	28,0	A/A
Cluster-11054.12754	1653	G	A	4,4	G/A	13,0	G/G	4,3	G/A	21,0	G/G	23,0	G/G	16,0	G/G
Cluster-11054.12754	1671	A	G	8,4	A/G	12,4	A/G	5,4	A/G	18,6	A/G	8,15	A/G	10,6	A/G
Cluster-11054.12754	1725	T	C	9,7	T/C	11,5	T/C	4,2	T/C	16,8	T/C	9,10	T/C	6,4	T/C
Cluster-11054.12754	1845	C	T	18,0	C/C	9,9	C/T	9,0	C/C	19,10	C/T	12,7	C/T	10,5	C/T
Cluster-11054.12754	1923	A	G	19,0	A/A	9,12	A/G	13,0	A/A	27,15	A/G	15,15	A/G	16,8	A/G
Cluster-11054.12754	1926	T	G	20,0	T/T	9,12	T/G	13,0	T/T	27,15	T/G	15,15	T/G	16,8	T/G
Cluster-11054.12754	2046	A	G	6,12	A/G	9,0	A/A	0,11	G/G	18,0	A/A	14,13	A/G	8,9	A/G
Cluster-11054.12754	2124	C	T	5,2	C/T	0,3	T/T	6,0	C/C	0,10	T/T	8,6	C/T	6,5	C/T
Cluster-11054.57364	1321	C	A	16,0	C/C	32,0	C/C	23,0	C/C	25,24	C/A	18,26	C/A	18,11	C/A
Cluster-11054.57364	1513	C	T	0,50	T/T	21,20	C/T	17,23	C/T	71,0	C/C	68,0	C/C	44,40	C/T
Cluster-11054.49873	137	T	G	134,0	T/T	193,0	T/T	101,0	T/T	125,0	T/T	160,169	T/G	240,0	T/T
Cluster-11054.49873	578	C	A	14,46	C/A	66,1	C/C	0,70	A/A	38,37	C/A	50,26	C/A	66,0	C/C
Cluster-11054.49873	603	C	A	51,19	C/A	46,36	C/A	76,0	C/C	50,47	C/A	90,0	C/C	34,43	C/A
Cluster-11054.49873	626	T	C	58,21	T/C	49,38	T/C	73,0	T/T	55,51	T/C	101,0	T/T	36,53	T/C
Cluster-11054.49871	273	C	A	21,17	C/A	15,7	C/A	48,0	C/C	73,0	C/C	23,31	C/A	53,0	C/C
Cluster-11054.49871	292	A	C	27,19	A/C	15,8	A/C	53,0	A/A	75,0	A/A	27,34	A/C	58,0	A/A
Cluster-11054.49871	930	A	T	2319,1	A/A	951,758	A/T	1739,1	A/A	976,740	A/T	1915,2	A/A	2174,1	A/A
Cluster-11054.49871	932	G	A	2279,1	G/G	932,754	G/A	1712,0	G/G	963,730	G/A	1891,2	G/G	2158,1	G/G
Cluster-11054.49871	997	T	C	1952,0	T/T	838,579	T/C	1466,1	T/T	845,612	T/C	1614,1	T/T	1955,1	T/T
Cluster-11054.49871	1193	T	A	547,0	T/T	245,162	T/A	414,0	T/T	293,183	T/A	493,0	T/T	549,1	T/T
Cluster-11054.49877	146	A	T	37,55	A/T	83,0	A/A	25,32	A/T	6,7	A/T	23,27	A/T	11,14	A/T
Cluster-11054.49877	241	A	G	674,507	A/G	1211,2	A/A	491,497	A/G	120,84	A/G	376,345	A/G	237,190	A/G
Cluster-11054.49879	1763	G	A	54,0	G/G	30,24	G/A	28,24	G/A	25,1	G/G	7,15	G/A	6,14	G/A
Cluster-11054.49879	1783	T	G	40,30	T/G	0,68	G/G	43,27	T/G	18,16	T/G	0,24	G/G	11,22	T/G
Cluster-11054.49878	463	G	A	97,0	G/G	67,85	G/A	113,0	G/G	3,6	G/A	7,0	G/G	4,8	G/A
Cluster-11054.49878	482	G	A	102,0	G/G	91,68	G/A	64,57	G/A	6,3	G/A	4,0	G/G	11,0	G/G
Cluster-11054.49878	766	T	A	89,0	T/T	80,68	T/A	144,0	T/T	5,6	T/A	1,3	T/A	5,3	T/A
Cluster-11054.2077	3368	T	G	NA	./.	NA	./.	NA	./.	NA	./.	0,4	G/G	NA	./.
Cluster-11054.13085	871	C	T	NA	./.	2,0	C/C	NA	./.	2,13	C/T	5,0	C/C	2,0	C/C
Cluster-11054.13085	1939	C	T	1,0	C/C	4,0	C/C	1,0	C/C	5,8	C/T	19,0	C/C	3,6	C/T
Cluster-11054.13085	2359	T	C	2,0	T/T	5,0	T/T	7,0	T/T	2,8	T/C	7,9	T/C	7,0	T/T
Cluster-11054.13085	2522	G	A	3,1	G/A	3,3	G/A	1,5	G/A	12,10	G/A	20,20	G/A	17,7	G/A
Cluster-11054.13085	2667	A	G	3,0	A/A	2,0	A/A	2,0	A/A	7,11	A/G	27,0	A/A	8,9	A/G
Cluster-11054.13085	2713	C	T	3,0	C/C	2,0	C/C	1,3	C/T	23,0	C/C	29,0	C/C	22,0	C/C
Cluster-11054.13087	479	T	C	1,0	T/T	1,0	T/T	1,2	T/C	4,0	T/T	2,1	T/C	8,0	T/T
Cluster-11054.13088	516	C	T	1,0	C/C	2,0	C/C	NA	./.	6,7	C/T	5,3	C/T	4,2	C/T
Cluster-11054.13088	656	G	A	1,0	G/G	3,0	G/G	NA	./.	4,0	G/G	5,2	G/A	10,0	G/G
Cluster-11054.13088	786	C	A	2,2	C/A	1,0	C/C	NA	./.	3,0	C/C	5,3	C/A	2,0	C/C
Cluster-11054.13088	1039	A	G	1,0	A/A	NA	./.	NA	./.	5,0	A/A	4,2	A/G	4,0	A/A
Cluster-11054.13088	1094	C	T	2,1	C/T	NA	./.	NA	./.	6,0	C/C	3,2	C/T	6,0	C/C
Cluster-11054.14364	605	T	A	5,8	T/A	3,4	T/A	8,0	T/T	0,1	A/A	2,0	T/T	1,0	T/T
Cluster-11054.946	62	G	C	3,0	G/G	1,0	G/G	NA	./.	NA	./.	6,3	G/C	8,3	G/C
Cluster-11054.946	229	G	A	3,0	G/G	5,0	G/G	8,0	G/G	2,0	G/G	11,4	G/A	12,6	G/A
Cluster-11054.946	271	C	A	2,0	C/C	5,0	C/C	6,4	C/A	4,2	C/A	16,0	C/C	11,0	C/C
Cluster-11054.946	401	A	C	NA	./.	2,0	A/A	1,0	A/A	5,0	A/A	9,0	A/A	1,3	A/C
Cluster-11054.946	507	C	G	NA	./.	NA	./.	NA	./.	0,2	G/G	0,4	G/G	1,0	C/C
Cluster-11054.944	544	A	T	NA	./.	NA	./.	NA	./.	NA	./.	0,2	T/T	NA	./.
Cluster-11054.944	817	T	G	2,0	T/T	7,0	T/T	0,4	G/G	4,12	T/G	26,0	T/T	2,23	G/G
Cluster-11054.944	849	A	G	NA	./.	4,3	A/G	4,0	A/A	14,0	A/A	11,15	A/G	23,0	A/A
Cluster-11054.64620	116	G	A	15,9	G/A	NA	./.	4,0	G/G	1,1	G/A	NA	./.	NA	./.
Cluster-11054.59101	2234	G	A	13,11	G/A	16,25	G/A	29,0	G/G	28,0	G/G	17,0	G/G	7,9	G/A
Cluster-11054.59101	2302	T	G	16,17	T/G	18,28	T/G	42,0	T/T	33,0	T/T	25,0	T/T	10,14	T/G
Cluster-11054.59101	2339	G	A	11,14	G/A	15,22	G/A	38,0	G/G	28,0	G/G	25,0	G/G	10,11	G/A
Cluster-11054.22603	360	G	A	14,3	G/A	6,0	G/G	5,4	G/A	17,0	G/G	17,0	G/G	10,0	G/G
Cluster-11054.22603	421	G	A	17,0	G/G	7,0	G/G	5,2	G/A	17,0	G/G	12,0	G/G	16,0	G/G
Cluster-11054.22603	439	G	A	17,0	G/G	6,0	G/G	3,2	G/A	19,0	G/G	11,0	G/G	15,0	G/G
Cluster-30313.1	164	C	T	7,0	C/C	1,0	C/C	5,0	C/C	0,5	T/T	2,3	C/T	3,0	C/C
Cluster-11054.22609	39	A	C	0,2	C/C	10,0	A/A	2,0	A/A	0,6	C/C	6,8	A/C	4,3	A/C
Cluster-11054.22609	728	G	A	0,6	A/A	12,0	G/G	10,0	G/G	0,10	A/A	15,10	G/A	12,13	G/A
Cluster-11054.61566	1475	C	A	0,2	A/A	NA	./.	0,2	A/A	NA	./.	0,2	A/A	NA	./.
Cluster-11054.61566	1592	T	G	5,2	T/G	2,2	T/G	5,2	T/G	NA	./.	4,2	T/G	1,0	T/T
Cluster-11054.61566	1745	C	T	1,1	C/T	7,0	C/C	0,1	T/T	NA	./.	0,2	T/T	0,1	T/T
Cluster-11054.61562	79	G	C	5,0	G/G	1,0	G/G	NA	./.	3,0	G/G	36,35	G/C	119,0	G/G
Cluster-11054.88509	668	G	A	2,0	G/G	1,0	G/G	NA	./.	2,1	G/A	4,0	G/G	3,4	G/A
Cluster-11054.88509	962	G	A	NA	./.	NA	./.	1,0	G/G	4,0	G/G	0,3	A/A	2,3	G/A
Cluster-11054.2078	1173	A	G	9,12	A/G	0,1	G/G	1,0	A/A	1,0	A/A	NA	./.	1,0	A/A
Cluster-11054.2078	1365	T	C	10,4	T/C	NA	./.	NA	./.	NA	./.	NA	./.	NA	./.
Cluster-11054.9920	920	C	T	1,5	C/T	3,2	C/T	4,4	C/T	9,4	C/T	6,1	C/T	5,4	C/T
Cluster-11054.9920	1303	C	T	2,2	C/T	2,4	C/T	7,2	C/T	16,0	C/C	2,5	C/T	10,0	C/C
Cluster-11054.9925	69	A	G	10,0	A/A	9,0	A/A	2,0	A/A	3,0	A/A	0,1	G/G	1,2	A/G
Cluster-11054.9925	597	C	G	8,5	C/G	7,5	C/G	11,0	C/C	11,0	C/C	10,0	C/C	5,0	C/C
Cluster-11054.9925	752	T	C	3,8	T/C	7,10	T/C	11,0	T/T	7,0	T/T	2,3	T/C	0,4	C/C
Cluster-11054.9925	789	T	G	8,3	T/G	8,5	T/G	3,8	T/G	3,6	T/G	6,0	T/T	6,0	T/T
Cluster-11054.9927	453	A	G	3,0	A/A	NA	./.	NA	./.	3,1	A/G	0,1	G/G	0,2	G/G
Cluster-11054.29929	1400	G	A	5,6	G/A	7,2	G/A	5,1	G/A	2,2	G/A	2,2	G/A	3,2	G/A
Cluster-11054.29929	2774	A	G	1,2	A/G	6,0	A/A	4,0	A/A	5,0	A/A	4,0	A/A	12,0	A/A
Cluster-11054.29929	2778	A	G	1,2	A/G	7,0	A/A	6,0	A/A	5,0	A/A	4,0	A/A	13,0	A/A
Cluster-11054.29929	2841	T	C	1,0	T/T	4,2	T/C	6,0	T/T	9,0	T/T	2,5	T/C	10,11	T/C
Cluster-11054.29929	4116	G	A	2,0	G/G	NA	./.	3,0	G/G	1,0	G/G	1,0	G/G	1,2	G/A
Cluster-11054.29929	4154	C	T	2,0	C/C	NA	./.	0,3	T/T	0,1	T/T	2,0	C/C	4,0	C/C
Cluster-11054.29929	4548	C	A	4,2	C/A	3,2	C/A	4,6	C/A	4,3	C/A	7,0	C/C	7,5	C/A
Cluster-25394.0	123	A	G	7,0	A/A	5,1	A/G	5,5	A/G	4,6	A/G	1,1	A/G	7,3	A/G
Cluster-12311.0	788	T	C	1,0	T/T	2,1	T/C	2,0	T/T	0,2	C/C	1,0	T/T	1,0	T/T
Cluster-11054.82776	145	T	A	1,0	T/T	NA	./.	3,0	T/T	4,7	T/A	5,4	T/A	8,0	T/T
Cluster-11054.24295	136	A	G	3,0	A/A	2,2	A/G	7,0	A/A	12,14	A/G	26,0	A/A	23,0	A/A
Cluster-11054.24295	205	A	T	0,3	T/T	7,0	A/A	5,6	A/T	28,1	A/A	26,14	A/T	19,12	A/T
Cluster-11054.24295	245	T	C	4,0	T/T	6,2	T/C	15,0	T/T	18,17	T/C	51,0	T/T	37,0	T/T
Cluster-11054.24295	396	T	C	2,0	T/T	1,2	T/C	NA	./.	6,8	T/C	27,0	T/T	19,0	T/T
Cluster-11054.7818	692	G	A	1,0	G/G	3,0	G/G	NA	./.	10,5	G/A	14,0	G/G	9,22	G/A
Cluster-11054.7818	729	G	T	0,1	T/T	2,1	G/T	2,0	G/G	19,0	G/G	7,7	G/T	33,0	G/G
Cluster-11054.7818	906	A	T	3,0	A/A	3,0	A/A	4,0	A/A	0,7	T/T	16,0	A/A	11,7	A/T
Cluster-11054.7818	907	T	A	3,0	T/T	3,0	T/T	4,0	T/T	0,7	A/A	16,0	T/T	11,7	T/A
Cluster-11054.7818	997	C	A	3,0	C/C	2,0	C/C	NA	./.	6,5	C/A	25,0	C/C	13,8	C/A
Cluster-11054.7818	1030	G	A	0,3	A/A	2,0	G/G	NA	./.	9,0	G/G	6,15	G/A	18,0	G/G
Cluster-1557.0	102	T	A	NA	./.	NA	./.	0,3	A/A	0,3	A/A	1,0	T/T	4,0	T/T
Cluster-1557.0	120	A	T	NA	./.	NA	./.	1,2	A/T	1,2	A/T	1,0	A/A	4,0	A/A
Cluster-1557.0	157	C	G	NA	./.	NA	./.	1,2	C/G	2,1	C/G	1,0	C/C	4,0	C/C
Cluster-11054.19816	693	T	G	0,2	G/G	0,1	G/G	NA	./.	4,0	T/T	0,1	G/G	2,0	T/T
Cluster-11054.19813	706	A	G	4,0	A/A	4,4	A/G	6,13	A/G	24,0	A/A	7,13	A/G	10,17	A/G
Cluster-11054.19813	1886	T	A	17,11	T/A	25,0	T/T	21,22	T/A	21,28	T/A	60,0	T/T	9,21	T/A
Cluster-11054.70498	419	G	A	1,3	G/A	4,0	G/G	8,3	G/A	NA	./.	8,0	G/G	11,2	G/A
Cluster-11054.70498	478	C	A	1,2	C/A	2,0	C/C	6,2	C/A	NA	./.	7,0	C/C	9,2	C/A
Cluster-9472.0	716	C	T	4,4	C/T	NA	./.	2,0	C/C	NA	./.	NA	./.	NA	./.
Cluster-11054.75781	754	A	C	NA	./.	4,0	A/A	3,1	A/C	5,3	A/C	3,0	A/A	1,2	A/C
Cluster-18878.0	240	G	A	4,3	G/A	3,3	G/A	2,0	G/G	NA	./.	NA	./.	0,2	A/A
Cluster-17594.0	338	G	A	NA	./.	1,2	G/A	3,0	G/G	2,0	G/G	0,1	A/A	3,1	G/A
Cluster-11054.27177	53	A	G	2,0	A/A	NA	./.	4,5	A/G	NA	./.	NA	./.	NA	./.
Cluster-11054.50266	66	A	G	NA	./.	1,0	A/A	NA	./.	2,0	A/A	1,0	A/A	5,3	A/G
Cluster-11054.50266	797	C	T	2,2	C/T	4,0	C/C	5,3	C/T	3,0	C/C	4,8	C/T	12,7	C/T
Cluster-11054.50266	922	G	A	5,0	G/G	4,0	G/G	8,0	G/G	7,3	G/A	9,7	G/A	23,0	G/G
Cluster-11054.50266	1660	G	A	5,0	G/G	7,0	G/G	14,0	G/G	11,8	G/A	6,5	G/A	13,0	G/G
Cluster-11054.50266	1807	T	G	14,0	T/T	14,0	T/T	17,0	T/T	22,10	T/G	5,6	T/G	27,0	T/T
Cluster-11054.50266	1945	G	A	3,2	G/A	11,0	G/G	11,3	G/A	30,0	G/G	9,11	G/A	15,9	G/A
Cluster-11054.50266	2320	C	T	63,0	C/C	26,16	C/T	49,2	C/C	0,54	T/T	24,24	C/T	73,0	C/C
Cluster-11054.50266	2716	A	G	13,24	A/G	14,17	A/G	19,23	A/G	41,0	A/A	48,0	A/A	30,28	A/G
Cluster-11054.50266	2989	A	G	21,22	A/G	23,19	A/G	22,31	A/G	34,0	A/A	43,0	A/A	35,25	A/G
Cluster-11054.50266	3076	C	T	19,10	C/T	16,25	C/T	16,28	C/T	31,0	C/C	49,0	C/C	40,23	C/T
Cluster-14696.0	659	G	A	2,0	G/G	1,4	G/A	7,0	G/G	5,0	G/G	1,0	G/G	4,2	G/A
Cluster-14696.0	976	A	C	NA	./.	4,0	A/A	1,1	A/C	4,5	A/C	3,0	A/A	0,1	C/C
Cluster-23701.0	219	G	A	NA	./.	NA	./.	NA	./.	NA	./.	NA	./.	0,2	A/A
Cluster-11054.78368	1738	G	A	12,15	G/A	24,0	G/G	21,0	G/G	11,0	G/G	8,7	G/A	4,8	G/A
Cluster-11054.77928	283	T	A	4,0	T/T	3,2	T/A	0,4	A/A	1,0	T/T	NA	./.	0,1	A/A
Cluster-11054.77924	32	A	T	2,0	A/A	1,0	A/A	1,0	A/A	1,3	A/T	7,1	A/T	8,4	A/T
Cluster-11054.77924	299	T	G	35,46	T/G	39,24	T/G	0,53	G/G	26,91	T/G	63,94	T/G	277,0	T/T
Cluster-11054.77924	343	C	T	23,29	C/T	17,20	C/T	0,44	T/T	12,52	C/T	35,48	C/T	141,0	C/C
Cluster-11054.77924	579	A	G	7,1	A/G	2,5	A/G	19,0	A/A	7,0	A/A	9,4	A/G	0,17	G/G
Cluster-11054.77924	583	C	T	8,0	C/C	2,5	C/T	20,0	C/C	6,0	C/C	10,4	C/T	8,8	C/T
Cluster-11054.77924	694	C	A	6,0	C/C	4,3	C/A	15,0	C/C	4,0	C/C	8,3	C/A	11,10	C/A
Cluster-11054.77921	707	C	T	0,1	T/T	1,0	C/C	6,0	C/C	4,0	C/C	2,3	C/T	12,5	C/T
Cluster-11054.18380	217	T	A	10,0	T/T	18,6	T/A	11,0	T/T	38,2	T/T	34,1	T/T	16,16	T/A
Cluster-11054.18380	568	G	A	0,25	A/A	21,0	G/G	17,9	G/A	19,25	G/A	31,41	G/A	65,0	G/G
Cluster-11054.18380	661	G	A	0,17	A/A	19,0	G/G	10,5	G/A	16,18	G/A	23,34	G/A	34,0	G/G
Cluster-11054.18380	687	T	C	0,13	C/C	14,0	T/T	7,3	T/C	20,15	T/C	18,28	T/C	27,0	T/T
Cluster-11054.77912	272	G	C	NA	./.	0,2	C/C	0,2	C/C	NA	./.	NA	./.	NA	./.
Cluster-11054.89288	138	G	A	0,1	A/A	0,2	A/A	0,1	A/A	0,3	A/A	4,0	G/G	7,2	G/A
Cluster-11054.89288	270	C	T	1,0	C/C	2,0	C/C	1,0	C/C	1,0	C/C	NA	./.	3,3	C/T
Cluster-11054.29263	2113	C	T	2,0	C/C	1,0	C/C	1,0	C/C	0,2	T/T	6,0	C/C	7,0	C/C
Cluster-11054.72253	189	G	A	3,1	G/A	1,0	G/G	NA	./.	1,0	G/G	0,3	A/A	4,0	G/G
Cluster-11054.72252	79	T	C	11,5	T/C	10,8	T/C	4,2	T/C	4,1	T/C	2,2	T/C	6,4	T/C
Cluster-11054.72252	312	T	C	7,12	T/C	15,10	T/C	8,8	T/C	6,6	T/C	12,7	T/C	17,6	T/C
Cluster-11054.72252	382	T	G	4,8	T/G	14,3	T/G	10,6	T/G	8,8	T/G	9,8	T/G	11,6	T/G
Cluster-11054.72252	497	G	A	9,5	G/A	14,7	G/A	16,13	G/A	9,6	G/A	7,7	G/A	11,4	G/A
Cluster-11054.72252	674	T	A	12,12	T/A	10,6	T/A	25,17	T/A	6,5	T/A	9,2	T/A	6,9	T/A
Cluster-11054.72252	1106	G	A	8,6	G/A	15,2	G/A	11,11	G/A	5,5	G/A	14,15	G/A	3,7	G/A
Cluster-11054.72252	1980	T	G	21,19	T/G	21,32	T/G	43,22	T/G	16,13	T/G	27,12	T/G	18,22	T/G
Cluster-11054.72254	102	T	G	50,0	T/T	42,54	T/G	38,59	T/G	89,1	T/T	73,106	T/G	47,93	T/G
Cluster-11054.72254	706	C	G	54,44	C/G	200,134	C/G	147,94	C/G	92,107	C/G	242,166	C/G	314,178	C/G
Cluster-11054.72254	1136	G	A	37,0	G/G	30,54	G/A	23,44	G/A	72,2	G/G	77,103	G/A	79,100	G/A
Cluster-11054.72254	1334	T	A	13,0	T/T	25,6	T/A	20,12	T/A	24,37	T/A	67,55	T/A	75,0	T/T
Cluster-11054.72254	1440	C	T	11,7	C/T	23,4	C/T	12,8	C/T	0,38	T/T	40,40	C/T	68,0	C/C
Cluster-11054.72254	1656	C	T	2,3	C/T	8,0	C/C	5,0	C/C	3,0	C/C	9,0	C/C	3,8	C/T
Cluster-11054.82578	846	C	T	4,2	C/T	3,4	C/T	2,0	C/C	3,0	C/C	3,0	C/C	5,0	C/C
Cluster-9750.0	396	C	T	NA	./.	1,0	C/C	NA	./.	2,1	C/T	2,0	C/C	1,3	C/T
Cluster-22243.0	180	A	G	2,3	A/G	0,2	G/G	2,1	A/G	NA	./.	NA	./.	NA	./.
Cluster-11054.19038	2840	G	A	2,0	G/G	1,0	G/G	1,3	G/A	3,0	G/G	4,0	G/G	4,0	G/G
Cluster-7504.0	136	G	A	1,0	G/G	1,3	G/A	NA	./.	1,2	G/A	0,1	A/A	2,0	G/G
Cluster-7504.0	137	G	A	1,0	G/G	1,3	G/A	NA	./.	1,2	G/A	0,1	A/A	2,0	G/G
Cluster-7504.0	232	G	A	4,0	G/G	2,2	G/A	1,0	G/G	1,2	G/A	0,1	A/A	NA	./.
Cluster-13823.0	220	A	T	7,0	A/A	0,2	T/T	2,0	A/A	0,6	T/T	1,0	A/A	6,0	A/A
Cluster-13823.0	304	T	C	6,0	T/T	5,0	T/T	NA	./.	5,4	T/C	NA	./.	3,0	T/T
Cluster-13823.0	321	T	A	5,1	T/A	3,0	T/T	NA	./.	8,0	T/T	NA	./.	1,1	T/A
Cluster-13823.0	374	T	A	1,3	T/A	3,0	T/T	NA	./.	7,0	T/T	NA	./.	0,1	A/A
Cluster-11054.47347	73	T	A	48,33	T/A	93,0	T/T	102,0	T/T	53,33	T/A	136,1	T/T	79,71	T/A
Cluster-11054.47347	405	G	A	66,55	G/A	136,0	G/G	123,0	G/G	47,71	G/A	201,0	G/G	103,133	G/A
Cluster-11054.47347	411	G	A	66,55	G/A	139,0	G/G	126,0	G/G	49,76	G/A	201,0	G/G	110,133	G/A
Cluster-11054.47347	658	A	G	52,34	A/G	43,67	A/G	68,54	A/G	44,54	A/G	73,64	A/G	74,77	A/G
Cluster-11054.47347	701	T	C	37,24	T/C	36,48	T/C	48,41	T/C	33,43	T/C	58,53	T/C	55,64	T/C
Cluster-11054.47347	702	G	A	37,24	G/A	35,48	G/A	48,41	G/A	33,43	G/A	58,51	G/A	54,62	G/A
Cluster-11054.47347	764	T	G	12,12	T/G	17,17	T/G	19,14	T/G	14,20	T/G	22,15	T/G	25,23	T/G
Cluster-4895.0	122	G	C	NA	./.	0,3	C/C	NA	./.	NA	./.	NA	./.	NA	./.
Cluster-4895.0	161	T	A	NA	./.	0,2	A/A	NA	./.	NA	./.	NA	./.	NA	./.
Cluster-11054.47344	488	G	A	25,0	G/G	13,0	G/G	17,0	G/G	30,0	G/G	17,15	G/A	37,0	G/G
Cluster-11054.47344	557	G	A	30,0	G/G	22,0	G/G	26,0	G/G	41,0	G/G	18,21	G/A	47,0	G/G
Cluster-11054.47344	632	G	A	33,0	G/G	26,0	G/G	24,0	G/G	47,0	G/G	14,17	G/A	48,0	G/G
Cluster-11054.47344	698	T	C	34,0	T/T	33,0	T/T	32,0	T/T	38,29	T/C	16,27	T/C	75,0	T/T
Cluster-11054.47344	1993	A	T	63,0	A/A	84,0	A/A	97,0	A/A	37,30	A/T	42,33	A/T	90,0	A/A
Cluster-11054.47340	72	A	T	1,1	A/T	0,1	T/T	4,0	A/A	7,0	A/A	0,2	T/T	NA	./.
Cluster-11054.47340	208	C	T	4,2	C/T	1,0	C/C	0,3	T/T	6,0	C/C	3,0	C/C	NA	./.
Cluster-18100.0	548	A	G	9,7	A/G	1,0	A/A	1,0	A/A	NA	./.	NA	./.	NA	./.
Cluster-28839.0	78	G	A	0,3	A/A	3,0	G/G	NA	./.	NA	./.	6,0	G/G	0,1	A/A
Cluster-16279.2	118	A	T	3,2	A/T	7,0	A/A	5,0	A/A	3,4	A/T	1,5	A/T	4,6	A/T
Cluster-16279.2	249	C	A	2,4	C/A	10,0	C/C	8,0	C/C	8,6	C/A	11,4	C/A	13,0	C/C
Cluster-16279.2	453	C	A	4,3	C/A	3,1	C/A	5,3	C/A	1,4	C/A	11,8	C/A	17,0	C/C
Cluster-16866.0	184	A	C	8,7	A/C	16,0	A/A	15,4	A/C	0,4	C/C	9,6	A/C	0,20	C/C
Cluster-16866.0	475	A	C	7,4	A/C	18,0	A/A	8,6	A/C	1,5	A/C	15,4	A/C	4,6	A/C
Cluster-5399.0	93	T	A	2,0	T/T	0,2	A/A	NA	./.	NA	./.	0,2	A/A	7,0	T/T
Cluster-5399.0	326	C	G	1,3	C/G	2,0	C/C	0,3	G/G	NA	./.	NA	./.	14,0	C/C
Cluster-11054.24883	490	G	A	0,5	A/A	6,0	G/G	4,7	G/A	0,1	A/A	4,0	G/G	6,0	G/G
Cluster-11054.24883	515	T	C	5,0	T/T	6,0	T/T	13,0	T/T	1,0	T/T	4,0	T/T	5,2	T/C
Cluster-11054.24883	593	G	A	2,0	G/G	6,4	G/A	11,0	G/G	2,0	G/G	0,1	A/A	2,0	G/G
Cluster-11054.24883	1835	A	G	0,1	G/G	NA	./.	2,0	A/A	NA	./.	7,0	A/A	6,2	A/G
Cluster-11054.24883	2089	C	G	NA	./.	3,0	C/C	NA	./.	NA	./.	2,0	C/C	0,4	G/G
Cluster-11054.24882	155	G	A	2,0	G/G	3,0	G/G	1,0	G/G	0,2	A/A	5,3	G/A	2,4	G/A
Cluster-11054.24882	175	G	A	2,0	G/G	3,0	G/G	2,0	G/G	0,2	A/A	6,3	G/A	2,4	G/A
Cluster-11054.24880	255	G	T	3,1	G/T	4,2	G/T	NA	./.	NA	./.	NA	./.	1,1	G/T
Cluster-11054.1803	351	G	A	NA	./.	0,1	A/A	0,2	A/A	3,0	G/G	2,0	G/G	5,0	G/G
Cluster-11054.1802	22	G	A	NA	./.	0,1	A/A	NA	./.	3,2	G/A	0,2	A/A	2,0	G/G
Cluster-11054.1802	108	A	T	0,3	T/T	0,6	T/T	1,0	A/A	6,4	A/T	0,4	T/T	2,0	A/A
Cluster-11054.1802	135	T	C	3,0	T/T	5,6	T/C	3,0	T/T	12,0	T/T	0,7	C/C	5,0	T/T
Cluster-11054.1802	190	C	T	0,3	T/T	12,6	C/T	5,1	C/T	11,2	C/T	7,0	C/C	4,0	C/C
Cluster-11054.1802	193	C	G	0,3	G/G	12,6	C/G	6,0	C/C	13,0	C/C	7,0	C/C	4,0	C/C
Cluster-11054.1801	20	A	G	4,0	A/A	NA	./.	5,2	A/G	0,2	G/G	5,0	A/A	5,0	A/A
Cluster-11054.1801	33	T	G	4,1	T/G	NA	./.	0,7	G/G	0,3	G/G	6,4	T/G	0,6	G/G
Cluster-11054.1801	115	T	C	8,0	T/T	1,0	T/T	10,7	T/C	2,8	T/C	18,0	T/T	11,3	T/C
Cluster-11054.1801	337	T	C	8,0	T/T	8,6	T/C	8,7	T/C	15,10	T/C	29,0	T/T	17,10	T/C
Cluster-11054.1801	368	A	G	7,0	A/A	8,6	A/G	7,6	A/G	9,9	A/G	25,0	A/A	10,9	A/G
Cluster-11054.1801	727	A	G	3,0	A/A	2,0	A/A	4,1	A/G	5,5	A/G	8,0	A/A	5,7	A/G
Cluster-11054.79192	486	T	A	8,0	T/T	8,0	T/T	4,4	T/A	21,0	T/T	16,6	T/A	10,11	T/A
Cluster-11054.79192	591	G	A	1,5	G/A	1,4	G/A	3,1	G/A	8,6	G/A	13,8	G/A	12,6	G/A
Cluster-11054.79192	654	C	T	1,5	C/T	4,3	C/T	1,1	C/T	7,2	C/T	10,10	C/T	10,4	C/T
Cluster-11054.79192	696	A	G	0,4	G/G	3,4	A/G	1,1	A/G	6,6	A/G	9,6	A/G	10,3	A/G
Cluster-11054.2392	267	G	A	1,0	G/G	NA	./.	NA	./.	NA	./.	4,3	G/A	0,4	A/A
Cluster-11054.32297	227	C	T	9,6	C/T	0,8	T/T	16,0	C/C	0,71	T/T	81,0	C/C	50,0	C/C
Cluster-11054.32297	269	G	T	9,0	G/G	7,0	G/G	8,8	G/T	62,0	G/G	47,24	G/T	32,13	G/T
Cluster-11054.79737	264	C	T	0,9	T/T	1,24	T/T	0,10	T/T	343,181	C/T	347,109	C/T	2,234	T/T
Cluster-11054.79737	297	C	T	0,13	T/T	1,28	T/T	0,13	T/T	404,184	C/T	384,114	C/T	0,254	T/T
Cluster-11054.79737	331	A	G	0,14	G/G	0,31	G/G	0,14	G/G	406,189	A/G	408,119	A/G	0,272	G/G
Cluster-11054.79737	533	G	T	6,0	G/G	6,9	G/T	1,4	G/T	149,79	G/T	175,0	G/G	89,0	G/G
Cluster-11054.79736	182	G	A	0,6	A/A	0,19	A/A	0,7	A/A	206,138	G/A	210,64	G/A	0,174	A/A
Cluster-11054.79736	194	A	G	0,6	G/G	0,20	G/G	0,6	G/G	202,136	A/G	208,67	A/G	0,172	G/G
Cluster-11054.79736	278	A	C	0,2	C/C	0,16	C/C	0,7	C/C	227,144	A/C	224,69	A/C	0,204	C/C
Cluster-11054.79736	326	G	A	2,0	G/G	18,0	G/G	8,0	G/G	168,261	G/A	96,251	G/A	251,0	G/G
Cluster-11054.79736	497	C	A	0,9	A/A	0,14	A/A	0,14	A/A	457,265	C/A	442,163	C/A	0,412	A/A
Cluster-11054.79734	351	A	T	2,1	A/T	4,0	A/A	9,4	A/T	5,0	A/A	3,6	A/T	3,3	A/T
Cluster-11054.79734	974	T	C	0,3	C/C	4,7	T/C	1,4	T/C	16,0	T/T	11,16	T/C	6,15	T/C
Cluster-11054.79734	1391	C	T	5,0	C/C	3,3	C/T	1,5	C/T	12,12	C/T	10,0	C/C	19,0	C/C
Cluster-11054.79734	1943	G	A	1,0	G/G	1,0	G/G	2,2	G/A	22,0	G/G	4,4	G/A	9,7	G/A
Cluster-11054.30422	29	A	T	0,3	T/T	NA	./.	NA	./.	NA	./.	NA	./.	NA	./.
Cluster-11054.30424	215	C	G	2,0	C/C	2,1	C/G	4,0	C/C	3,0	C/C	1,5	C/G	NA	./.
Cluster-11054.40836	461	A	G	151,111	A/G	110,103	A/G	166,131	A/G	125,83	A/G	109,94	A/G	93,69	A/G
Cluster-11054.40836	982	A	G	26,29	A/G	22,19	A/G	29,18	A/G	42,28	A/G	28,24	A/G	30,30	A/G
Cluster-11054.40837	616	T	A	21,18	T/A	27,0	T/T	26,0	T/T	15,22	T/A	33,0	T/T	14,20	T/A
Cluster-11054.40837	1737	G	A	1,3	G/A	3,0	G/G	4,4	G/A	5,5	G/A	4,0	G/G	11,6	G/A
Cluster-11054.40837	1824	A	C	1,2	A/C	3,1	A/C	3,3	A/C	3,3	A/C	3,1	A/C	7,0	A/A
Cluster-11054.40837	2160	G	T	0,1	T/T	1,1	G/T	2,0	G/G	0,1	T/T	1,2	G/T	3,0	G/G
Cluster-11054.71506	675	A	T	8,3	A/T	3,0	A/A	6,2	A/T	7,6	A/T	8,0	A/A	5,6	A/T
Cluster-11054.71506	717	C	A	10,0	C/C	1,0	C/C	9,0	C/C	16,0	C/C	4,4	C/A	10,0	C/C
Cluster-11054.71506	969	T	A	13,0	T/T	2,5	T/A	7,0	T/T	13,0	T/T	8,9	T/A	6,0	T/T
Cluster-11054.71506	980	A	T	12,0	A/A	2,4	A/T	6,0	A/A	12,0	A/A	6,11	A/T	6,0	A/A
Cluster-11054.51521	610	A	G	0,2	G/G	NA	./.	NA	./.	NA	./.	NA	./.	NA	./.
Cluster-19174.0	387	A	G	5,0	A/A	1,0	A/A	2,2	A/G	NA	./.	NA	./.	NA	./.
Cluster-16162.0	614	A	G	1,0	A/A	0,1	G/G	NA	./.	1,0	A/A	3,0	A/A	5,2	A/G
Cluster-16927.0	236	T	A	NA	./.	2,2	T/A	6,0	T/T	2,2	T/A	5,0	T/T	4,0	T/T
Cluster-16927.0	295	A	C	NA	./.	4,1	A/C	2,4	A/C	0,6	C/C	9,0	A/A	6,0	A/A
Cluster-11054.10266	236	C	T	2,0	C/C	6,1	C/T	0,6	T/T	0,7	T/T	0,6	T/T	10,4	C/T
Cluster-23530.0	176	T	C	6,5	T/C	NA	./.	2,2	T/C	1,0	T/T	2,0	T/T	NA	./.
Cluster-11054.6941	98	C	T	29,6	C/T	2,0	C/C	7,0	C/C	3,0	C/C	NA	./.	1,0	C/C
Cluster-11054.46888	157	T	C	NA	./.	4,0	T/T	NA	./.	0,3	C/C	3,1	T/C	NA	./.
Cluster-11054.46888	975	G	A	97,0	G/G	116,0	G/G	126,0	G/G	63,98	G/A	209,0	G/G	136,0	G/G
Cluster-11054.34439	808	T	C	1,1	T/C	2,0	T/T	5,2	T/C	2,0	T/T	3,4	T/C	4,3	T/C
Cluster-11054.34438	695	A	T	5,5	A/T	3,2	A/T	7,0	A/A	3,3	A/T	6,0	A/A	1,1	A/T
Cluster-11054.34438	1040	A	T	1,2	A/T	1,0	A/A	5,4	A/T	4,3	A/T	8,0	A/A	2,0	A/A
Cluster-11054.34438	1417	G	T	12,0	G/G	8,6	G/T	5,0	G/G	8,1	G/G	1,6	G/T	0,1	T/T
Cluster-11054.34438	1480	A	T	10,3	A/T	6,3	A/T	7,0	A/A	2,5	A/T	6,0	A/A	2,0	A/A
Cluster-11054.34438	1766	A	G	5,0	A/A	1,3	A/G	6,0	A/A	9,0	A/A	1,3	A/G	1,3	A/G
Cluster-11054.34438	1811	A	T	7,0	A/A	2,2	A/T	4,0	A/A	9,0	A/A	2,3	A/T	1,2	A/T
Cluster-11054.34438	1830	A	C	3,4	A/C	3,0	A/A	1,2	A/C	6,1	A/C	5,0	A/A	3,0	A/A
Cluster-11054.34438	1925	A	G	4,4	A/G	3,2	A/G	5,3	A/G	6,5	A/G	7,2	A/G	5,2	A/G
Cluster-11054.34438	2256	A	G	19,0	A/A	9,6	A/G	24,0	A/A	20,0	A/A	7,5	A/G	8,10	A/G
Cluster-11054.34438	2294	G	A	16,0	G/G	8,5	G/A	18,0	G/G	16,0	G/G	5,4	G/A	7,8	G/A
Cluster-11054.34438	3091	C	T	32,0	C/C	20,0	C/C	9,19	C/T	29,0	C/C	10,7	C/T	26,0	C/C
Cluster-11054.34438	3263	G	A	52,0	G/G	34,0	G/G	12,19	G/A	40,0	G/G	10,16	G/A	25,0	G/G
Cluster-11054.34438	3520	T	A	54,0	T/T	28,39	T/A	58,0	T/T	35,0	T/T	23,19	T/A	20,16	T/A
Cluster-11054.34438	3529	A	G	53,0	A/A	27,38	A/G	55,0	A/A	34,0	A/A	23,16	A/G	19,14	A/G
Cluster-11054.34438	3786	T	C	34,0	T/T	21,30	T/C	49,0	T/T	40,0	T/T	17,17	T/C	13,14	T/C
Cluster-11054.34438	3852	T	A	15,23	T/A	29,31	T/A	38,1	T/T	35,9	T/A	37,0	T/T	21,11	T/A
Cluster-11054.34438	3984	C	T	44,0	C/C	28,22	C/T	31,0	C/C	27,1	C/C	18,18	C/T	14,16	C/T
Cluster-11054.34437	227	C	T	5,3	C/T	22,0	C/C	6,11	C/T	13,0	C/C	15,0	C/C	20,0	C/C
Cluster-11054.34437	339	C	G	8,0	C/C	12,0	C/C	10,0	C/C	7,0	C/C	7,0	C/C	8,2	C/G
Cluster-11054.34437	340	A	T	8,0	A/A	12,0	A/A	10,0	A/A	7,0	A/A	7,0	A/A	8,2	A/T
Cluster-11054.34437	753	G	T	3,1	G/T	3,0	G/G	3,0	G/G	7,2	G/T	NA	./.	4,2	G/T
Cluster-11054.34437	876	C	T	0,4	T/T	3,0	C/C	3,0	C/C	6,2	C/T	5,0	C/C	4,2	C/T
Cluster-11054.34435	610	T	A	71,0	T/T	32,37	T/A	36,43	T/A	19,32	T/A	70,0	T/T	33,21	T/A
Cluster-11054.34435	617	A	C	71,0	A/A	32,38	A/C	37,43	A/C	19,29	A/C	69,0	A/A	33,21	A/C
Cluster-11054.34435	1492	T	A	4,3	T/A	4,1	T/A	3,0	T/T	1,0	T/T	2,3	T/A	8,0	T/T
Cluster-11054.34431	220	C	T	5,0	C/C	9,0	C/C	10,0	C/C	23,0	C/C	8,11	C/T	20,0	C/C
Cluster-11054.34431	380	G	A	8,0	G/G	2,0	G/G	8,0	G/G	20,0	G/G	4,6	G/A	13,0	G/G
Cluster-11054.34431	1031	T	A	8,10	T/A	8,6	T/A	4,11	T/A	12,19	T/A	38,0	T/T	11,17	T/A
Cluster-11054.49538	1268	T	A	94,68	T/A	135,0	T/T	40,61	T/A	50,43	T/A	62,69	T/A	30,37	T/A
Cluster-11054.49538	1337	T	C	39,0	T/T	24,17	T/C	13,12	T/C	13,16	T/C	22,14	T/C	15,0	T/T
Cluster-11054.49539	280	A	G	183,125	A/G	117,55	A/G	366,70	A/G	31,21	A/G	5,1	A/G	43,6	A/G
Cluster-11054.49539	366	A	G	119,171	A/G	61,113	A/G	47,283	A/G	26,41	A/G	5,4	A/G	2,42	G/G
Cluster-11054.49539	372	T	A	129,174	T/A	65,115	T/A	46,303	T/A	29,45	T/A	6,4	T/A	2,46	A/A
Cluster-11054.49539	503	T	C	56,47	T/C	32,43	T/C	22,89	T/C	7,9	T/C	2,0	T/T	6,18	T/C
Cluster-11054.49532	369	G	T	16,21	G/T	7,9	G/T	7,0	G/G	13,11	G/T	18,10	G/T	9,15	G/T
Cluster-11054.49531	309	T	C	0,119	C/C	247,0	T/T	248,0	T/T	0,89	C/C	55,59	T/C	88,67	T/C
Cluster-11054.49531	374	C	T	91,0	C/C	91,94	C/T	107,87	C/T	69,0	C/C	87,0	C/C	116,0	C/C
Cluster-11054.49536	115	T	A	24,0	T/T	62,0	T/T	37,24	T/A	29,0	T/T	61,0	T/T	38,30	T/A
Cluster-11054.48488	140	G	C	167,0	G/G	170,5	G/G	50,41	G/C	32,33	G/C	147,0	G/G	77,67	G/C
Cluster-11054.48488	286	T	C	775,0	T/T	929,9	T/T	293,205	T/C	110,121	T/C	605,0	T/T	304,255	T/C
Cluster-11054.48488	367	C	T	810,0	C/C	962,6	C/C	281,206	C/T	117,130	C/T	643,0	C/C	327,240	C/T
Cluster-11054.48488	457	C	T	228,128	C/T	252,150	C/T	111,88	C/T	44,57	C/T	153,135	C/T	138,91	C/T
Cluster-11054.48488	534	G	T	81,48	G/T	87,50	G/T	42,30	G/T	19,22	G/T	63,50	G/T	53,32	G/T
Cluster-11054.48488	539	A	T	77,43	A/T	79,43	A/T	35,28	A/T	17,21	A/T	60,46	A/T	52,30	A/T
Cluster-11054.48481	140	T	C	15,14	T/C	17,0	T/T	12,8	T/C	11,0	T/T	11,0	T/T	4,2	T/C
Cluster-11054.48481	218	T	C	20,22	T/C	31,0	T/T	18,11	T/C	20,0	T/T	12,0	T/T	3,4	T/C
Cluster-11054.48481	221	T	A	41,0	T/T	14,16	T/A	30,0	T/T	13,8	T/A	7,6	T/A	7,0	T/T
Cluster-11054.48481	587	A	T	36,0	A/A	14,14	A/T	35,0	A/A	12,10	A/T	5,7	A/T	8,0	A/A
Cluster-11054.48481	1409	C	T	69,74	C/T	126,0	C/C	78,57	C/T	62,0	C/C	38,0	C/C	20,25	C/T
Cluster-11054.48481	1835	G	T	184,175	G/T	324,1	G/G	166,154	G/T	120,0	G/G	43,52	G/T	63,53	G/T
Cluster-11054.48481	1962	C	T	308,0	C/C	143,149	C/T	254,2	C/C	59,48	C/T	98,0	C/C	102,0	C/C
Cluster-11054.48480	1257	C	A	39,42	C/A	86,0	C/C	85,0	C/C	36,46	C/A	56,47	C/A	78,0	C/C
Cluster-11054.48480	2021	A	T	35,38	A/T	90,0	A/A	84,0	A/A	51,36	A/T	34,30	A/T	76,0	A/A
Cluster-11054.48480	2884	C	G	172,2	C/C	200,2	C/C	114,87	C/G	181,0	C/C	161,0	C/C	172,0	C/C
Cluster-11054.9410	505	T	C	NA	./.	1,0	T/T	NA	./.	5,0	T/T	2,3	T/C	3,5	T/C
Cluster-11054.9413	497	T	A	0,4	A/A	4,3	T/A	1,2	T/A	5,2	T/A	7,0	T/T	4,0	T/T
Cluster-11054.9413	673	C	G	1,0	C/C	0,1	G/G	2,0	C/C	7,0	C/C	9,0	C/C	2,3	C/G
Cluster-11054.9413	895	T	G	0,1	G/G	2,0	T/T	3,1	T/G	0,5	G/G	0,2	G/G	10,4	T/G
Cluster-11054.9413	986	A	G	1,0	A/A	2,1	A/G	3,2	A/G	2,3	A/G	3,0	A/A	9,0	A/A
Cluster-11054.9413	1514	T	G	4,0	T/T	2,2	T/G	1,0	T/T	5,0	T/T	1,0	T/T	0,1	G/G
Cluster-11054.9413	1518	C	T	4,0	C/C	4,0	C/C	1,0	C/C	3,2	C/T	0,1	T/T	1,0	C/C
Cluster-11054.47592	495	C	T	45,59	C/T	93,0	C/C	70,0	C/C	4,3	C/T	15,0	C/C	11,0	C/C
Cluster-11054.47592	637	C	T	22,40	C/T	60,0	C/C	65,0	C/C	3,2	C/T	8,0	C/C	15,0	C/C
Cluster-11054.47592	799	C	T	27,18	C/T	18,25	C/T	25,25	C/T	0,1	T/T	2,4	C/T	3,4	C/T
Cluster-11054.47592	1021	C	A	27,0	C/C	18,23	C/A	12,14	C/A	2,0	C/C	2,2	C/A	5,0	C/C
Cluster-11054.47592	1341	A	T	9,0	A/A	2,6	A/T	7,6	A/T	NA	./.	1,2	A/T	1,1	A/T
Cluster-11054.47592	1532	T	A	0,10	A/A	6,4	T/A	19,0	T/T	NA	./.	NA	./.	2,0	T/T
Cluster-11054.47592	2350	G	T	5,0	G/G	6,0	G/G	4,8	G/T	3,0	G/G	1,4	G/T	1,0	G/G
Cluster-11054.41141	1155	C	T	19,0	C/C	10,6	C/T	19,13	C/T	17,19	C/T	32,0	C/C	34,0	C/C
Cluster-11054.41141	1455	G	T	32,0	G/G	13,14	G/T	25,24	G/T	39,22	G/T	33,0	G/G	33,0	G/G
Cluster-11054.41141	1995	C	T	56,0	C/C	34,24	C/T	35,34	C/T	70,0	C/C	94,0	C/C	61,0	C/C
Cluster-11054.16712	243	A	T	NA	./.	0,3	T/T	NA	./.	5,0	A/A	NA	./.	4,2	A/T
Cluster-11054.16712	250	A	G	NA	./.	0,3	G/G	NA	./.	5,0	A/A	NA	./.	4,2	A/G
Cluster-11054.2537	123	T	C	NA	./.	0,2	C/C	NA	./.	NA	./.	NA	./.	NA	./.
Cluster-11054.78457	581	G	C	4,0	G/G	0,2	C/C	NA	./.	3,0	G/G	NA	./.	0,1	C/C
Cluster-11054.78453	82	T	G	2,2	T/G	5,1	T/G	5,0	T/T	3,0	T/T	9,0	T/T	2,5	T/G
Cluster-11054.78453	131	T	A	2,2	T/A	5,1	T/A	5,0	T/T	3,0	T/T	9,0	T/T	2,5	T/A
Cluster-11054.87466	237	A	C	NA	./.	4,0	A/A	0,1	C/C	2,1	A/C	3,1	A/C	2,3	A/C
Cluster-11054.87466	421	A	G	NA	./.	1,0	A/A	0,2	G/G	4,3	A/G	2,0	A/A	5,0	A/A
Cluster-11054.87464	282	T	G	NA	./.	0,2	G/G	NA	./.	2,1	T/G	2,1	T/G	1,1	T/G
Cluster-11054.87460	673	G	A	NA	./.	0,2	A/A	0,1	A/A	1,1	G/A	2,2	G/A	3,0	G/G
Cluster-11054.87460	1123	A	G	0,1	G/G	1,0	A/A	NA	./.	0,4	G/G	2,0	A/A	2,0	A/A
Cluster-11054.2538	1943	A	C	0,1	C/C	NA	./.	NA	./.	2,5	A/C	1,2	A/C	1,0	A/A
Cluster-10007.0	146	T	G	4,0	T/T	4,0	T/T	NA	./.	NA	./.	NA	./.	2,2	T/G
Cluster-10007.0	171	A	C	4,0	A/A	4,0	A/A	NA	./.	NA	./.	NA	./.	1,2	A/C
Cluster-11054.56758	1334	C	G	2,3	C/G	2,1	C/G	3,3	C/G	0,12	G/G	7,4	C/G	14,0	C/C
Cluster-11054.56758	1382	C	T	5,10	C/T	16,0	C/C	15,0	C/C	25,0	C/C	15,16	C/T	10,13	C/T
Cluster-11054.56758	1457	C	T	18,19	C/T	32,0	C/C	40,0	C/C	72,0	C/C	29,38	C/T	16,38	C/T
Cluster-11054.56758	1652	T	G	56,0	T/T	37,19	T/G	31,27	T/G	72,40	T/G	86,0	T/T	95,0	T/T
Cluster-11054.56758	1673	C	G	51,0	C/C	34,13	C/G	32,18	C/G	62,26	C/G	79,0	C/C	85,0	C/C
Cluster-11054.56758	1886	A	G	10,0	A/A	3,4	A/G	6,17	A/G	25,24	A/G	37,0	A/A	33,1	A/A
Cluster-11054.56758	2038	A	C	2,0	A/A	1,2	A/C	1,2	A/C	9,8	A/C	12,0	A/A	12,0	A/A
Cluster-11054.56758	2364	C	T	4,1	C/T	9,0	C/C	11,0	C/C	37,0	C/C	8,8	C/T	12,10	C/T
Cluster-11054.56756	143	A	G	7,0	A/A	13,0	A/A	7,0	A/A	7,0	A/A	4,0	A/A	3,2	A/G
Cluster-11054.56754	57	C	A	36,0	C/C	28,29	C/A	58,0	C/C	27,0	C/C	18,12	C/A	28,20	C/A
Cluster-16161.0	67	A	T	8,0	A/A	6,2	A/T	0,2	T/T	NA	./.	NA	./.	NA	./.
Cluster-16161.0	69	T	A	8,0	T/T	6,2	T/A	0,2	A/A	NA	./.	NA	./.	NA	./.
Cluster-11054.4390	789	G	A	NA	./.	1,0	G/G	3,1	G/A	NA	./.	2,1	G/A	3,2	G/A
Cluster-11054.4390	1002	T	C	7,0	T/T	5,0	T/T	4,0	T/T	1,4	T/C	1,0	T/T	1,0	T/T
Cluster-11054.4390	1200	G	A	1,0	G/G	NA	./.	1,2	G/A	3,0	G/G	0,1	A/A	0,2	A/A
Cluster-11054.4390	1243	T	A	1,0	T/T	2,0	T/T	4,0	T/T	1,3	T/A	1,0	T/T	2,0	T/T
Cluster-11054.4390	1272	C	T	1,0	C/C	3,0	C/C	2,0	C/C	1,3	C/T	1,0	C/C	1,0	C/C
Cluster-11054.4390	1332	C	A	2,0	C/C	4,0	C/C	4,0	C/C	0,2	A/A	2,0	C/C	NA	./.
Cluster-11054.4390	1341	T	C	2,0	T/T	4,0	T/T	4,0	T/T	0,2	C/C	2,0	T/T	NA	./.
Cluster-11054.4390	1433	T	A	2,0	T/T	2,0	T/T	4,0	T/T	0,2	A/A	5,0	T/T	NA	./.
Cluster-11054.4390	1749	A	C	2,0	A/A	10,0	A/A	1,2	A/C	2,2	A/C	1,2	A/C	1,4	A/C
Cluster-11054.4394	807	A	T	NA	./.	NA	./.	NA	./.	1,4	A/T	4,1	A/T	2,0	A/A
Cluster-11054.4394	1020	T	C	NA	./.	1,4	T/C	2,1	T/C	5,3	T/C	10,6	T/C	6,3	T/C
Cluster-11054.4394	1035	T	C	NA	./.	1,4	T/C	2,1	T/C	5,3	T/C	8,6	T/C	7,2	T/C
Cluster-11054.4394	1146	C	T	0,1	T/T	1,0	C/C	NA	./.	5,0	C/C	6,5	C/T	2,1	C/T
Cluster-11054.4394	1341	G	A	NA	./.	NA	./.	NA	./.	2,0	G/G	3,2	G/A	4,1	G/A
Cluster-11054.4394	1357	A	G	NA	./.	NA	./.	NA	./.	2,0	A/A	3,1	A/G	3,1	A/G
Cluster-11054.4394	1602	C	A	NA	./.	1,0	C/C	NA	./.	5,2	C/A	2,2	C/A	1,3	C/A
Cluster-11054.55217	157	G	A	2,9	G/A	20,0	G/G	8,11	G/A	NA	./.	2,0	G/G	4,0	G/G
Cluster-11054.55217	251	A	C	9,0	A/A	12,3	A/C	22,0	A/A	NA	./.	2,0	A/A	4,0	A/A
Cluster-14.0	137	C	T	1,0	C/C	1,0	C/C	NA	./.	NA	./.	5,0	C/C	2,7	C/T
Cluster-11054.86737	334	C	T	NA	./.	NA	./.	NA	./.	18,7	C/T	2,0	C/C	NA	./.
Cluster-11054.86737	478	T	C	NA	./.	NA	./.	NA	./.	8,2	T/C	2,0	T/T	NA	./.
Cluster-11054.86730	640	C	T	1,0	C/C	1,0	C/C	NA	./.	0,2	T/T	4,0	C/C	2,0	C/C
Cluster-11054.89865	1090	T	C	6,8	T/C	3,6	T/C	7,8	T/C	7,3	T/C	6,0	T/T	5,6	T/C
Cluster-11054.89865	1117	A	T	3,6	A/T	4,8	A/T	7,7	A/T	8,3	A/T	7,1	A/T	7,6	A/T
Cluster-11054.89865	1245	A	T	3,1	A/A	7,0	A/A	4,0	A/A	12,0	A/A	19,0	A/A	5,14	A/T
Cluster-5247.0	295	T	C	2,0	T/T	2,0	T/T	2,0	T/T	1,2	T/C	2,0	T/T	2,1	T/C
Cluster-11054.56499	447	A	G	24,17	A/G	31,0	A/A	33,0	A/A	16,16	A/G	0,41	G/G	11,18	A/G
Cluster-11054.56499	492	T	C	14,8	T/C	11,0	T/T	10,0	T/T	7,10	T/C	0,17	C/C	9,11	T/C
Cluster-11054.56499	542	C	A	12,0	C/C	3,3	C/A	5,3	C/A	6,2	C/A	10,0	C/C	8,0	C/C
Cluster-25036.1	1058	G	T	0,3	T/T	8,0	G/G	5,3	G/T	5,2	G/T	9,0	G/G	1,0	G/G
Cluster-25036.1	1070	A	T	0,4	T/T	8,0	A/A	5,3	A/T	5,2	A/T	9,0	A/A	1,0	A/A
Cluster-25036.1	1203	A	T	0,3	T/T	NA	./.	5,4	A/T	0,3	T/T	7,0	A/A	2,0	A/A
Cluster-25036.1	1205	T	C	0,3	C/C	NA	./.	5,4	T/C	0,3	C/C	6,0	T/T	2,0	T/T
Cluster-25036.1	1261	G	T	0,1	T/T	NA	./.	3,4	G/T	0,2	T/T	6,0	G/G	4,0	G/G
Cluster-11054.4974	468	T	C	1,1	T/C	1,0	T/T	NA	./.	5,0	T/T	6,0	T/T	0,4	C/C
Cluster-11054.4974	878	G	A	0,2	A/A	NA	./.	NA	./.	3,0	G/G	1,1	G/A	3,1	G/A
Cluster-11054.4974	905	G	A	2,0	G/G	NA	./.	1,0	G/G	2,2	G/A	1,1	G/A	4,0	G/G
Cluster-11054.17775	472	T	A	1,0	T/T	5,3	T/A	1,0	T/T	0,2	A/A	1,0	T/T	4,0	T/T
Cluster-11054.44817	67	A	T	4,2	A/T	8,9	A/T	5,7	A/T	2,6	A/T	9,4	A/T	6,10	A/T
Cluster-11054.44817	68	T	C	8,1	T/T	19,3	T/T	13,2	T/C	9,9	T/C	13,3	T/C	18,2	T/C
Cluster-11054.44817	122	C	A	297,254	C/A	774,6	C/C	692,1	C/C	921,0	C/C	661,1	C/C	762,0	C/C
Cluster-11054.44817	428	G	A	597,1	G/G	422,337	G/A	868,0	G/G	1123,0	G/G	410,395	G/A	976,0	G/G
Cluster-8711.0	192	T	C	NA	./.	0,2	C/C	NA	./.	NA	./.	NA	./.	NA	./.
Cluster-8711.0	372	G	T	NA	./.	NA	./.	NA	./.	NA	./.	0,2	T/T	NA	./.
Cluster-8711.0	571	G	A	NA	./.	NA	./.	0,4	A/A	NA	./.	0,2	A/A	0,1	A/A
Cluster-11054.20869	275	G	T	25,0	G/G	5,10	G/T	5,4	G/T	70,51	G/T	260,1	G/G	201,0	G/G
Cluster-11054.20869	611	T	C	48,0	T/T	13,15	T/C	10,14	T/C	116,102	T/C	360,0	T/T	258,0	T/T
Cluster-28933.0	81	A	G	0,2	G/G	NA	./.	2,0	A/A	1,0	A/A	6,0	A/A	2,2	A/G
Cluster-28933.0	213	C	A	NA	./.	NA	./.	2,0	C/C	2,2	C/A	5,1	C/A	2,3	C/A
Cluster-28933.0	248	G	T	NA	./.	NA	./.	0,2	T/T	4,0	G/G	4,0	G/G	3,0	G/G
Cluster-11054.28601	140	T	C	4,2	T/C	3,3	T/C	16,1	T/T	2,1	T/C	2,0	T/T	NA	./.
Cluster-11054.28601	145	T	C	5,2	T/C	3,3	T/C	16,1	T/T	2,1	T/C	2,0	T/T	NA	./.
Cluster-11054.28601	209	T	C	1,5	T/C	1,9	T/C	13,0	T/T	6,0	T/T	1,0	T/T	NA	./.
Cluster-11054.28601	224	C	T	1,6	C/T	1,8	C/T	10,0	C/C	6,0	C/C	1,0	C/C	NA	./.
Cluster-11054.28601	272	C	A	7,0	C/C	9,1	C/A	0,5	A/A	0,6	A/A	NA	./.	NA	./.
Cluster-11054.28601	521	C	G	3,0	C/C	3,2	C/G	3,0	C/C	2,1	C/G	NA	./.	NA	./.
Cluster-11054.28601	584	A	G	0,2	G/G	1,3	A/G	2,0	A/A	3,0	A/A	NA	./.	NA	./.
Cluster-11054.62175	152	A	T	53,0	A/A	66,2	A/A	33,34	A/T	9,14	A/T	27,0	A/A	21,0	A/A
Cluster-11054.62175	271	G	A	46,0	G/G	27,29	G/A	31,23	G/A	24,0	G/G	9,11	G/A	8,8	G/A
Cluster-11054.6534	903	T	C	1,1	T/C	2,0	T/T	2,0	T/T	3,4	T/C	0,4	C/C	2,0	T/T
Cluster-11054.50362	103	G	A	4,0	G/G	10,0	G/G	6,1	G/A	25,0	G/G	9,8	G/A	11,0	G/G
Cluster-11054.50362	177	A	G	7,0	A/A	17,0	A/A	7,1	A/G	24,0	A/A	9,13	A/G	15,0	A/A
Cluster-11054.50365	68	T	C	146,0	T/T	2,2	T/C	31,0	T/T	7,1	T/C	3,0	T/T	1,2	T/C
Cluster-11054.50368	167	G	A	40,0	G/G	31,0	G/G	44,0	G/G	13,24	G/A	31,0	G/G	30,0	G/G
Cluster-11054.50368	453	T	C	52,48	T/C	74,1	T/T	46,58	T/C	109,1	T/T	81,0	T/T	106,0	T/T
Cluster-11054.50368	699	C	T	124,0	C/C	107,0	C/C	141,1	C/C	60,81	C/T	128,0	C/C	84,0	C/C
Cluster-11054.50368	735	A	G	138,0	A/A	64,70	A/G	174,0	A/A	0,172	G/G	58,98	A/G	59,40	A/G
Cluster-11054.50368	891	G	A	89,0	G/G	32,51	G/A	119,0	G/G	0,118	A/A	37,45	G/A	41,34	G/A
Cluster-11054.50368	1134	C	T	104,0	C/C	48,48	C/T	135,1	C/C	1,99	T/T	40,53	C/T	51,45	C/T
Cluster-11054.50368	1614	C	T	145,0	C/C	132,0	C/C	181,1	C/C	73,56	C/T	136,0	C/C	106,0	C/C
Cluster-11054.50368	1632	C	T	151,0	C/C	79,65	C/T	172,0	C/C	61,74	C/T	83,66	C/T	47,70	C/T
Cluster-11054.50368	3053	A	T	190,198	A/T	461,3	A/A	215,207	A/T	353,0	A/A	288,0	A/A	242,0	A/A
Cluster-11054.60997	389	A	G	6,0	A/A	4,0	A/A	13,0	A/A	8,0	A/A	8,2	A/G	8,0	A/A
Cluster-11054.60997	584	C	T	12,14	C/T	11,7	C/T	15,16	C/T	10,12	C/T	20,0	C/C	13,12	C/T
Cluster-11054.60993	428	T	C	6,4	T/C	NA	./.	NA	./.	1,0	T/T	NA	./.	NA	./.
Cluster-11054.60993	1395	G	C	9,4	G/C	NA	./.	5,0	G/G	NA	./.	NA	./.	NA	./.
Cluster-11054.23058	187	A	T	9,0	A/A	6,0	A/A	2,3	A/T	8,7	A/T	11,2	A/T	13,0	A/A
Cluster-11054.23058	292	T	G	3,8	T/G	4,2	T/G	10,0	T/T	26,0	T/T	23,0	T/T	12,13	T/G
Cluster-11054.23058	315	C	T	11,0	C/C	3,3	C/T	4,4	C/T	12,13	C/T	22,0	C/C	12,12	C/T
Cluster-11054.23051	980	T	C	2,0	T/T	0,1	C/C	0,2	C/C	2,0	T/T	1,0	T/T	3,0	T/T
Cluster-11054.51010	106	C	G	412,0	C/C	18,3	C/G	71,0	C/C	23,4	C/G	5,1	C/G	3,1	C/G
Cluster-11054.51013	467	C	T	61,59	C/T	63,0	C/C	79,0	C/C	83,0	C/C	104,0	C/C	30,21	C/T
Cluster-11054.51013	983	G	A	128,79	G/A	45,64	G/A	136,0	G/G	122,0	G/G	153,0	G/G	43,51	G/A
Cluster-11054.51013	1265	T	C	112,107	T/C	116,0	T/T	164,0	T/T	103,0	T/T	144,0	T/T	52,53	T/C
Cluster-11054.51013	2454	G	T	235,181	G/T	134,146	G/T	295,0	G/G	188,1	G/G	266,0	G/G	114,85	G/T
Cluster-11054.51013	2486	A	C	172,233	A/C	268,0	A/A	301,0	A/A	185,0	A/A	254,0	A/A	73,102	A/C
Cluster-11054.51013	2571	G	A	441,1	G/G	134,131	G/A	158,166	G/A	117,76	G/A	122,137	G/A	167,0	G/G
Cluster-11054.51015	372	G	A	257,147	G/A	681,20	G/G	0,438	A/A	109,79	G/A	156,88	G/A	257,11	G/G
Cluster-11054.51015	386	T	G	294,172	T/G	736,25	T/T	0,504	G/G	116,90	T/G	166,99	T/G	281,11	T/T
Cluster-11054.91238	284	T	C	NA	./.	NA	./.	NA	./.	4,3	T/C	8,0	T/T	9,0	T/T
Cluster-11054.91238	335	A	C	NA	./.	NA	./.	NA	./.	4,0	A/A	5,5	A/C	1,6	A/C
Cluster-11054.91238	458	G	T	NA	./.	NA	./.	NA	./.	3,0	G/G	2,4	G/T	6,1	G/T
Cluster-11054.91238	503	C	G	NA	./.	NA	./.	NA	./.	1,0	C/C	1,2	C/G	4,1	C/G
Cluster-11054.91238	505	G	A	NA	./.	NA	./.	NA	./.	1,0	G/G	0,2	G/A	4,1	G/A
Cluster-11054.91239	675	C	T	NA	./.	5,5	C/T	8,0	C/C	3,7	C/T	8,6	C/T	3,9	C/T
Cluster-11054.91233	465	T	C	NA	./.	NA	./.	NA	./.	0,1	C/C	NA	./.	0,2	C/C
Cluster-11054.91233	489	T	C	NA	./.	NA	./.	NA	./.	0,1	C/C	NA	./.	0,2	C/C
Cluster-11054.70906	328	C	T	2,4	C/T	4,0	C/C	3,0	C/C	2,4	C/T	8,5	C/T	5,4	C/T
Cluster-11054.23657	144	C	T	1,2	C/T	5,0	C/C	4,0	C/C	0,2	T/T	3,0	C/C	4,0	C/C
Cluster-11054.23657	463	T	C	5,0	T/T	9,7	T/C	2,3	T/C	NA	./.	1,2	T/C	7,0	T/T
Cluster-11054.23657	471	T	G	2,3	T/G	9,7	T/G	3,3	T/G	NA	./.	1,2	T/G	4,3	T/G
Cluster-11054.23657	513	G	A	2,1	G/A	7,5	G/A	1,4	G/A	NA	./.	1,1	G/A	5,4	G/A
Cluster-11054.61489	187	T	C	10,7	T/C	0,1	C/C	1,1	T/C	NA	./.	2,0	T/T	NA	./.
Cluster-11054.61489	478	T	C	5,8	T/C	NA	./.	NA	./.	NA	./.	NA	./.	NA	./.
Cluster-11054.61485	466	C	T	10,7	C/T	8,10	C/T	7,0	C/C	NA	./.	1,0	C/C	NA	./.
Cluster-11054.61487	492	C	T	19,19	C/T	36,0	C/C	47,0	C/C	30,19	C/T	32,32	C/T	41,0	C/C
Cluster-11054.61487	934	T	A	162,0	T/T	104,94	T/A	99,87	T/A	236,1	T/T	216,0	T/T	101,112	T/A
Cluster-11054.66105	1660	A	C	0,1	C/C	5,0	A/A	0,1	C/C	2,3	A/C	5,8	A/C	9,0	A/A
Cluster-11054.66105	1669	C	T	0,1	T/T	6,0	C/C	0,1	T/T	2,3	C/T	5,9	C/T	9,0	C/C
Cluster-11054.66105	1822	G	A	2,0	G/G	0,2	A/A	1,0	G/G	3,1	G/A	7,0	G/G	2,3	G/A
Cluster-11054.66105	1918	G	A	2,0	G/G	2,0	G/G	0,2	A/A	2,0	G/G	2,1	G/A	2,0	G/G
Cluster-11054.66105	3535	A	T	NA	./.	NA	./.	NA	./.	4,0	A/A	3,0	A/A	2,2	A/T
Cluster-11054.66106	754	G	A	0,20	A/A	28,0	G/G	11,7	G/A	1,23	A/A	23,1	G/G	17,10	G/A
Cluster-11054.66106	1057	T	A	21,0	T/T	15,14	T/A	25,0	T/T	40,0	T/T	17,17	T/A	39,0	T/T
Cluster-11054.66108	208	A	G	7,0	A/A	5,3	A/G	7,0	A/A	12,0	A/A	11,7	A/G	13,7	A/G
Cluster-11054.66108	620	C	T	15,0	C/C	8,12	C/T	12,9	C/T	15,8	C/T	35,0	C/C	82,0	C/C
Cluster-11054.66108	690	G	A	12,0	G/G	11,17	G/A	10,7	G/A	18,11	G/A	35,0	G/G	79,0	G/G
Cluster-24149.0	209	T	C	2,4	T/C	1,0	T/T	1,0	T/T	2,3	T/C	4,0	T/T	2,0	T/T
Cluster-24149.0	235	G	A	2,2	G/A	1,0	G/G	1,0	G/G	1,3	G/A	4,0	G/G	2,0	G/G
Cluster-21346.0	518	A	C	2,0	A/A	2,0	A/A	NA	./.	NA	./.	NA	./.	6,4	A/C
Cluster-11054.15194	846	T	G	NA	./.	1,4	T/G	0,2	G/G	3,0	T/T	6,0	T/T	NA	./.
Cluster-11054.15193	1107	C	T	NA	./.	0,1	T/T	NA	./.	NA	./.	4,0	C/C	6,3	C/T
Cluster-11054.15199	1524	C	A	2,0	C/C	4,0	C/C	10,4	C/A	18,0	C/C	14,11	C/A	2,13	C/A
Cluster-26688.3	847	T	C	0,5	C/C	0,3	C/C	0,1	C/C	NA	./.	NA	./.	NA	./.
Cluster-11054.74377	66	A	G	1,0	A/A	1,5	A/G	4,0	A/A	2,0	A/A	11,0	A/A	1,4	A/G
Cluster-11054.74377	129	A	G	1,1	A/G	11,0	A/A	11,5	A/G	2,4	A/G	4,13	A/G	10,0	A/A
Cluster-11054.74373	151	T	C	9,0	T/T	5,7	T/C	5,4	T/C	0,1	C/C	3,0	T/T	0,3	C/C
Cluster-11054.74373	189	C	T	14,0	C/C	10,11	C/T	8,5	C/T	0,2	T/T	7,0	C/C	2,5	C/T
Cluster-11054.74373	235	G	C	17,0	G/G	14,12	G/C	8,4	G/C	0,3	C/C	7,0	G/G	3,5	G/C
Cluster-11054.74373	424	T	A	5,1	T/A	9,4	T/A	6,2	T/A	0,1	A/A	1,1	T/A	4,6	T/A
Cluster-11054.74373	730	A	G	9,0	A/A	1,1	A/G	0,4	G/G	2,0	A/A	6,0	A/A	2,6	A/G
Cluster-11054.24317	402	A	G	1,2	A/G	8,1	A/G	NA	./.	NA	./.	0,1	G/G	NA	./.
Cluster-11054.64990	296	A	G	4,0	A/A	2,4	A/G	9,6	A/G	2,2	A/G	2,5	A/G	6,0	A/A
Cluster-11054.23838	254	A	C	6,0	A/A	76,25	A/C	92,28	A/C	192,47	A/C	12,5	A/C	52,8	A/C
Cluster-11054.23837	1833	T	G	1,1	T/G	0,1	G/G	6,0	T/T	0,1	G/G	4,3	T/G	1,2	T/G
Cluster-11054.23836	211	C	T	1,1	C/T	8,0	C/C	8,2	C/T	7,0	C/C	9,6	C/T	31,6	C/T
Cluster-11054.23836	222	A	T	1,1	A/T	8,0	A/A	8,2	A/T	7,0	A/A	9,6	A/T	31,6	A/T
Cluster-11054.23836	314	C	T	2,3	C/T	2,1	C/T	3,4	C/T	6,3	C/T	10,8	C/T	27,11	C/T
Cluster-11054.23836	402	C	T	7,0	C/C	5,0	C/C	9,0	C/C	4,1	C/T	13,0	C/C	17,4	C/T
Cluster-11054.23836	468	C	T	5,3	C/T	2,4	C/T	5,6	C/T	2,2	C/T	6,4	C/T	18,3	C/T
Cluster-11054.23836	477	C	G	5,4	C/G	2,4	C/G	5,6	C/G	2,1	C/G	6,5	C/G	18,3	C/G
Cluster-11054.23836	552	C	T	4,3	C/T	3,4	C/T	10,5	C/T	7,1	C/T	6,5	C/T	23,6	C/T
Cluster-11054.23836	972	T	C	5,1	T/C	6,8	T/C	14,10	T/C	5,1	T/C	6,1	T/C	25,3	T/C
Cluster-11054.23836	1311	A	C	7,10	A/C	12,26	A/C	21,35	A/C	8,10	A/C	18,32	A/C	53,43	A/C
Cluster-11054.23836	1315	G	A	15,2	G/G	18,19	G/A	34,21	G/A	11,5	G/A	41,8	G/A	81,14	G/A
Cluster-11054.23836	1410	C	T	13,6	C/T	20,0	C/C	26,0	C/C	15,0	C/C	27,6	C/T	57,0	C/C
Cluster-11054.23836	1431	T	G	8,4	T/G	3,9	T/G	11,8	T/G	7,8	T/G	15,14	T/G	34,10	T/G
Cluster-11054.23835	168	A	T	8,3	A/T	21,0	A/A	19,0	A/A	48,23	A/T	29,0	A/A	26,20	A/T
Cluster-11054.23835	205	G	C	21,0	G/G	11,20	G/C	10,8	G/C	96,0	G/G	18,18	G/C	62,0	G/G
Cluster-11054.23835	250	A	T	24,0	A/A	13,18	A/T	10,13	A/T	101,0	A/A	25,23	A/T	23,42	A/T
Cluster-11054.23835	571	G	A	9,0	G/G	8,7	G/A	13,3	G/A	52,0	G/G	14,15	G/A	14,18	G/A
Cluster-11054.23835	757	T	C	27,0	T/T	17,0	T/T	25,0	T/T	76,0	T/T	43,0	T/T	19,30	T/C
Cluster-11054.23835	829	G	A	29,0	G/G	29,0	G/G	29,0	G/G	92,0	G/G	30,0	G/G	19,32	G/A
Cluster-11054.23835	830	A	G	29,0	A/A	29,0	A/A	29,0	A/A	92,0	A/A	30,0	A/A	18,32	A/G
Cluster-11054.23835	874	C	G	26,0	C/C	31,0	C/C	25,0	C/C	96,0	C/C	31,0	C/C	20,34	C/G
Cluster-11054.23835	1072	T	C	2,8	T/C	5,5	T/C	8,4	T/C	25,23	T/C	3,12	T/C	31,0	T/T
Cluster-11054.23835	1441	C	T	24,0	C/C	24,26	C/T	26,38	C/T	141,0	C/C	43,40	C/T	103,0	C/C
Cluster-11054.23835	1562	C	A	18,10	C/A	43,0	C/C	49,0	C/C	88,44	C/A	69,0	C/C	53,35	C/A
Cluster-11054.23835	1969	T	C	34,30	T/C	80,0	T/T	93,0	T/T	141,96	T/C	127,0	T/T	107,90	T/C
Cluster-11054.23835	2015	A	G	32,20	A/G	39,33	A/G	37,27	A/G	106,75	A/G	55,41	A/G	69,65	A/G
Cluster-11054.23835	2230	A	G	8,9	A/G	30,0	A/A	19,0	A/A	32,27	A/G	35,0	A/A	14,15	A/G
Cluster-11054.23835	2233	C	G	8,9	C/G	30,0	C/C	15,0	C/C	27,24	C/G	30,0	C/C	10,12	C/G
Cluster-11054.23833	276	T	A	7,8	T/A	11,10	T/A	7,16	T/A	11,19	T/A	13,11	T/A	8,5	T/A
Cluster-11054.23833	295	A	C	6,7	A/C	8,8	A/C	8,15	A/C	12,19	A/C	13,11	A/C	11,4	A/C
Cluster-11054.23833	579	C	T	5,7	C/T	16,0	C/C	35,0	C/C	15,2	C/C	27,0	C/C	8,13	C/T
Cluster-11054.23833	595	T	C	15,0	T/T	8,8	T/C	13,19	T/C	10,6	T/C	12,15	T/C	22,0	T/T
Cluster-11054.23833	842	G	A	3,6	G/A	8,0	G/G	11,0	G/G	5,0	G/G	24,0	G/G	4,8	G/A
Cluster-11054.23833	926	G	T	4,5	G/T	4,0	G/G	8,0	G/G	4,0	G/G	21,0	G/G	5,6	G/T
Cluster-11054.23833	969	T	C	4,4	T/C	4,0	T/T	5,0	T/T	7,0	T/T	19,0	T/T	4,5	T/C
Cluster-11054.23833	1482	C	T	4,2	C/T	1,4	C/T	7,3	C/T	7,6	C/T	6,4	C/T	5,4	C/T
Cluster-11054.23831	255	A	G	3,0	A/A	3,2	A/G	4,3	A/G	3,0	A/A	4,0	A/A	7,0	A/A
Cluster-11054.23831	267	A	G	4,0	A/A	1,3	A/G	6,0	A/A	0,3	G/G	2,2	A/G	7,0	A/A
Cluster-11054.75429	618	T	A	7,7	T/A	3,8	T/A	10,0	T/T	11,0	T/T	0,8	A/A	7,0	T/T
Cluster-11054.75429	766	C	T	24,0	C/C	20,0	C/C	6,2	C/T	14,0	C/C	14,0	C/C	5,0	C/C
Cluster-11054.75429	863	T	A	10,5	T/A	7,11	T/A	14,0	T/T	23,0	T/T	0,11	A/A	10,0	T/T
Cluster-11054.75423	104	C	T	1,1	C/T	2,2	C/T	0,5	T/T	2,1	C/T	1,0	C/C	5,0	C/C
Cluster-11054.75423	2466	T	A	2,0	T/T	1,0	T/T	NA	./.	5,0	T/T	NA	./.	3,6	T/A
Cluster-11054.75427	160	T	G	7,0	T/T	10,0	T/T	6,0	T/T	1,2	T/G	2,0	T/T	1,6	T/G
Cluster-11054.75427	184	G	A	1,1	G/A	7,0	G/G	1,2	G/A	0,1	A/A	NA	./.	0,5	A/A
Cluster-11054.19993	1491	T	C	3,0	T/T	11,2	T/C	NA	./.	1,0	T/T	2,1	T/C	0,1	C/C
Cluster-11054.19994	994	T	A	5,0	T/T	6,9	T/A	13,0	T/T	9,0	T/T	6,0	T/T	8,0	T/T
Cluster-11054.19994	1152	A	G	6,1	A/G	9,7	A/G	10,9	A/G	7,0	A/A	5,1	A/G	4,7	A/G
Cluster-11054.19994	1565	C	A	11,19	C/A	19,30	C/A	34,23	C/A	21,0	C/C	22,18	C/A	16,12	C/A
Cluster-11054.19996	154	G	A	3,1	G/A	11,4	G/A	16,0	G/G	80,0	G/G	41,18	G/A	58,1	G/G
Cluster-11054.19996	221	A	T	6,1	A/T	8,3	A/T	19,0	A/A	76,0	A/A	43,12	A/T	72,0	A/A
Cluster-11054.19996	238	G	T	8,1	G/T	8,3	G/T	21,0	G/G	89,0	G/G	46,10	G/T	83,0	G/G
Cluster-11054.19996	262	T	A	8,1	T/A	6,3	T/A	20,0	T/T	93,0	T/T	46,7	T/A	81,0	T/T
Cluster-11054.19996	364	C	T	3,2	C/T	5,3	C/T	10,0	C/C	89,0	C/C	36,15	C/T	76,0	C/C
Cluster-11054.19996	503	C	T	5,5	C/T	2,2	C/T	11,0	C/C	72,0	C/C	41,26	C/T	75,0	C/C
Cluster-11054.19996	1060	G	A	13,6	G/A	10,4	G/A	25,0	G/G	84,0	G/G	81,53	G/A	134,0	G/G
Cluster-11054.19996	1135	A	C	7,5	A/C	9,3	A/C	18,0	A/A	90,0	A/A	51,44	A/C	109,1	A/A
Cluster-11054.19996	1195	A	G	5,4	A/G	7,3	A/G	7,0	A/A	72,0	A/A	35,31	A/G	78,0	A/A
Cluster-11054.19996	1360	A	G	12,12	A/G	17,8	A/G	9,0	A/A	118,0	A/A	92,69	A/G	160,1	A/A
Cluster-11054.19996	1465	T	A	13,7	T/A	13,10	T/A	6,0	T/T	121,0	T/T	105,76	T/A	163,0	T/T
Cluster-11054.19996	1498	A	G	11,9	A/G	10,9	A/G	7,0	A/A	117,0	A/A	97,75	A/G	159,0	A/A
Cluster-11054.19996	1513	G	A	8,8	G/A	4,16	G/A	8,0	G/G	53,60	G/A	7,151	A/A	140,0	G/G
Cluster-11054.19996	1537	G	A	9,6	G/A	8,4	G/A	9,0	G/G	81,0	G/G	65,56	G/A	107,0	G/G
Cluster-11054.19996	1549	G	C	9,7	G/C	9,4	G/C	10,0	G/G	74,0	G/G	60,53	G/C	100,0	G/G
Cluster-11054.19996	1576	T	C	6,6	T/C	11,5	T/C	9,0	T/T	53,0	T/T	42,37	T/C	74,1	T/T
Cluster-11054.19996	1708	A	G	4,4	A/G	9,5	A/G	8,0	A/A	54,0	A/A	27,36	A/G	68,0	A/A
Cluster-11054.77487	159	A	G	NA	./.	9,0	A/A	10,0	A/A	19,0	A/A	4,0	A/A	7,7	A/G
Cluster-11054.77487	269	G	A	NA	./.	6,0	G/G	8,2	G/A	9,0	G/G	3,0	G/G	7,0	G/G
Cluster-11054.77487	270	G	A	NA	./.	6,0	G/G	8,2	G/A	9,0	G/G	3,0	G/G	7,0	G/G
Cluster-11054.20561	396	T	C	4,0	T/T	9,4	T/C	2,1	T/C	28,0	T/T	17,0	T/T	28,1	T/T
Cluster-11054.76993	374	T	G	NA	./.	2,0	T/T	4,0	T/T	8,3	T/G	13,0	T/T	2,4	T/G
Cluster-11054.76993	454	T	C	1,0	T/T	1,0	T/T	1,1	T/C	11,0	T/T	3,8	T/C	5,0	T/T
Cluster-11054.76993	553	A	T	NA	./.	NA	./.	NA	./.	4,0	A/A	1,4	A/T	1,0	A/A
Cluster-11054.76993	703	A	T	0,1	T/T	2,0	A/A	NA	./.	5,0	A/A	3,0	A/A	2,2	A/T
Cluster-11054.76990	517	G	A	20,0	G/G	11,14	G/A	27,0	G/G	34,23	G/A	14,22	G/A	57,0	G/G
Cluster-11054.76990	692	T	G	10,6	T/G	7,9	T/G	12,13	T/G	25,27	T/G	15,23	T/G	33,19	T/G
Cluster-11054.76990	969	A	G	3,7	A/G	12,1	A/G	3,2	A/G	34,0	A/A	12,0	A/A	13,14	A/G
Cluster-11054.76990	1020	T	G	9,0	T/T	11,0	T/T	7,0	T/T	17,20	T/G	12,0	T/T	22,0	T/T
Cluster-11054.76990	1969	T	A	7,0	T/T	9,0	T/T	7,0	T/T	7,9	T/A	12,0	T/T	15,0	T/T
Cluster-11054.76990	2614	T	A	1,0	T/T	3,0	T/T	3,0	T/T	4,7	T/A	7,0	T/T	11,0	T/T
Cluster-11054.76990	3323	G	T	1,0	G/G	1,0	G/G	1,6	G/T	10,0	G/G	5,0	G/G	7,4	G/T
Cluster-11054.76990	3632	T	C	1,0	T/T	NA	./.	4,1	T/C	0,1	C/C	0,2	C/C	9,7	T/C
Cluster-11054.76996	214	T	C	6,0	T/T	NA	./.	3,3	T/C	5,2	T/C	1,0	T/T	1,2	T/C
Cluster-11054.76996	230	T	A	6,0	T/T	NA	./.	2,3	T/A	6,2	T/A	1,0	T/T	3,1	T/A
Cluster-11054.76995	1753	T	C	4,14	T/C	16,0	T/T	12,6	T/C	15,0	T/T	20,0	T/T	22,0	T/T
Cluster-11054.76995	2565	T	G	10,0	T/T	22,0	T/T	12,0	T/T	7,6	T/G	11,1	T/T	8,0	T/T
Cluster-11054.76995	2708	A	G	16,6	A/G	24,2	A/A	11,21	A/G	21,0	A/A	25,0	A/A	10,0	A/A
Cluster-11054.76995	2748	A	G	15,4	A/G	18,2	A/G	9,18	A/G	19,0	A/A	20,0	A/A	7,0	A/A
Cluster-11054.70132	414	A	G	21,15	A/G	21,20	A/G	15,12	A/G	25,18	A/G	14,13	A/G	26,23	A/G
Cluster-11054.70132	549	A	T	17,10	A/T	21,16	A/T	7,13	A/T	30,15	A/T	12,10	A/T	15,10	A/T
Cluster-11054.25867	318	G	A	22,13	G/A	34,36	G/A	17,20	G/A	42,36	G/A	53,0	G/G	32,28	G/A
Cluster-11054.25867	432	C	T	25,8	C/T	38,18	C/T	21,20	C/T	35,27	C/T	52,0	C/C	25,29	C/T
Cluster-11054.25867	1145	A	T	9,4	A/T	9,12	A/T	7,15	A/T	15,10	A/T	29,0	A/A	21,10	A/T
Cluster-11054.25865	28	T	A	3,3	T/A	13,0	T/T	7,0	T/T	14,0	T/T	5,3	T/A	4,11	T/A
Cluster-11054.25865	35	C	T	3,5	C/T	14,0	C/C	8,0	C/C	16,0	C/C	5,4	C/T	4,12	C/T
Cluster-11054.25865	164	C	T	35,8	C/T	34,31	C/T	38,18	C/T	49,20	C/T	27,32	C/T	35,12	C/T
Cluster-11054.42766	769	A	G	5,0	A/A	12,0	A/A	7,3	A/G	17,0	A/A	12,0	A/A	14,9	A/G
Cluster-11054.42766	814	C	T	12,0	C/C	15,0	C/C	8,1	C/T	22,1	C/C	20,0	C/C	21,10	C/T
Cluster-11054.42766	1753	A	T	14,0	A/A	9,0	A/A	10,8	A/T	13,0	A/A	16,0	A/A	14,9	A/T
Cluster-11054.42766	1777	G	C	9,0	G/G	4,0	G/G	7,8	G/C	12,0	G/G	12,0	G/G	9,9	G/C
Cluster-11054.42766	1815	T	C	3,0	T/T	NA	./.	3,2	T/C	4,0	T/T	6,0	T/T	3,3	T/C
Cluster-11054.42765	1601	T	G	5,1	T/G	9,0	T/T	3,2	T/G	9,0	T/T	3,0	T/T	13,0	T/T
Cluster-11054.42765	3218	C	T	2,2	C/T	14,0	C/C	7,7	C/T	5,0	C/C	11,0	C/C	13,0	C/C
Cluster-11054.42765	3533	G	A	1,1	G/A	1,0	G/G	1,0	G/G	7,2	G/A	4,0	G/G	7,0	G/G
Cluster-11054.42763	174	G	A	3,0	G/G	2,0	G/G	2,2	G/A	4,3	G/A	NA	./.	2,0	G/G
Cluster-11054.42763	609	C	G	NA	./.	1,1	C/G	3,0	C/C	2,2	C/G	3,0	C/C	4,0	C/C
Cluster-11054.42763	1098	T	C	NA	./.	1,0	T/T	NA	./.	4,5	T/C	5,0	T/T	2,0	T/T
Cluster-11054.42763	1512	G	C	NA	./.	2,0	G/G	2,0	G/G	5,0	G/G	0,3	C/C	0,1	C/C
Cluster-11054.42763	1518	C	T	NA	./.	2,0	C/C	0,2	T/T	2,4	C/T	3,0	C/C	1,0	C/C
Cluster-11054.42763	2409	C	T	4,0	C/C	5,0	C/C	5,5	C/T	2,10	C/T	16,0	C/C	11,0	C/C
Cluster-11054.42763	3462	T	G	9,7	T/G	16,16	T/G	8,14	T/G	0,49	G/G	42,0	T/T	51,1	T/T
Cluster-11054.42763	3471	C	T	16,0	C/C	35,0	C/C	8,14	C/T	20,28	C/T	43,0	C/C	51,0	C/C
Cluster-11054.42763	4307	G	A	8,6	G/A	5,8	G/A	20,0	G/G	11,13	G/A	18,0	G/G	20,0	G/G
Cluster-11054.42763	5794	G	C	43,0	G/G	59,0	G/G	29,25	G/C	35,19	G/C	56,0	G/G	55,0	G/G
Cluster-11054.42763	5927	A	C	18,26	A/C	24,29	A/C	58,0	A/A	23,28	A/C	42,0	A/A	44,0	A/A
Cluster-11054.42763	6795	T	A	18,0	T/T	26,0	T/T	2,10	T/A	2,12	T/A	14,0	T/T	4,0	T/T
Cluster-11054.42763	7077	T	G	10,12	T/G	22,28	T/G	32,0	T/T	20,13	T/G	14,0	T/T	29,0	T/T
Cluster-11054.42763	7296	C	T	9,7	C/T	2,10	C/T	9,0	C/C	9,5	C/T	10,0	C/C	11,0	C/C
Cluster-11054.48041	1908	A	T	268,0	A/A	293,3	A/A	138,105	A/T	106,70	A/T	85,78	A/T	185,0	A/A
Cluster-11054.27033	191	G	T	17,17	G/T	35,0	G/G	26,0	G/G	15,0	G/G	21,0	G/G	8,19	G/T
Cluster-11054.27033	238	A	T	24,0	A/A	33,0	A/A	25,0	A/A	6,5	A/T	12,4	A/T	15,5	A/T
Cluster-11054.27033	1118	C	T	4,1	C/T	0,4	T/T	0,5	T/T	0,2	T/T	0,2	T/T	16,0	C/C
Cluster-11054.27033	1168	A	T	4,1	A/T	0,1	T/T	0,1	T/T	1,0	A/A	1,0	A/A	8,0	A/A
Cluster-11054.27031	334	C	A	1,4	C/A	10,0	C/C	5,0	C/C	NA	./.	13,0	C/C	3,6	C/A
Cluster-11054.18224	154	A	T	1,2	A/T	0,2	T/T	3,2	A/T	4,0	A/A	3,0	A/A	1,1	A/T
Cluster-11054.18224	157	A	T	1,1	A/T	0,3	T/T	3,2	A/T	4,0	A/A	2,0	A/A	1,1	A/T
Cluster-11054.18220	205	A	G	1,0	A/A	8,0	A/A	4,3	A/G	15,0	A/A	21,1	A/A	13,0	A/A
Cluster-11054.18220	564	T	C	9,0	T/T	12,0	T/T	14,0	T/T	13,12	T/C	22,0	T/T	28,0	T/T
Cluster-11054.18220	576	C	T	2,7	C/T	5,6	C/T	10,9	C/T	26,0	C/C	9,16	C/T	20,8	C/T
Cluster-11054.18220	1049	G	A	16,0	G/G	6,4	G/A	17,0	G/G	6,16	G/A	9,14	G/A	17,0	G/G
Cluster-11054.18220	1055	A	G	15,1	A/A	9,1	A/G	15,2	A/G	21,1	A/A	19,4	A/G	15,2	A/A
Cluster-11054.18220	1282	A	G	12,0	A/A	19,1	A/A	23,1	A/A	25,8	A/G	21,5	A/G	25,3	A/G
Cluster-11054.18220	1393	C	T	21,0	C/C	36,0	C/C	36,0	C/C	16,17	C/T	40,0	C/C	40,0	C/C
Cluster-11054.18221	1116	A	T	3,5	A/T	1,5	A/T	11,0	A/A	17,0	A/A	6,0	A/A	8,3	A/T
Cluster-11054.18221	1248	T	C	4,0	T/T	3,0	T/T	13,0	T/T	13,0	T/T	4,0	T/T	4,10	T/C
Cluster-11054.18221	1356	G	A	6,3	G/A	7,0	G/G	16,0	G/G	6,4	G/A	4,5	G/A	12,5	G/A
Cluster-11054.18221	1443	T	C	7,2	T/C	6,0	T/T	17,0	T/T	11,0	T/T	13,0	T/T	13,0	T/T
Cluster-25981.0	96	C	T	6,0	C/C	2,0	C/C	2,0	C/C	1,3	C/T	14,0	C/C	9,0	C/C
Cluster-11054.72194	157	G	A	NA	./.	0,2	A/A	5,2	G/A	3,1	G/A	1,0	G/G	2,0	G/G
Cluster-11054.72194	237	G	A	NA	./.	0,1	A/A	3,2	G/A	2,0	G/G	1,0	G/G	3,0	G/G
Cluster-11054.72195	1104	G	C	NA	./.	0,1	C/C	NA	./.	NA	./.	0,2	C/C	NA	./.
Cluster-11054.72195	1725	G	A	NA	./.	10,4	G/A	14,0	G/G	18,0	G/G	8,0	G/G	8,0	G/G
Cluster-11054.72195	1811	C	T	NA	./.	6,2	C/T	11,0	C/C	12,5	C/T	3,0	C/C	3,2	C/T
Cluster-11054.72195	2082	G	A	NA	./.	0,3	A/A	3,7	G/A	11,0	G/G	4,7	G/A	5,9	G/A
Cluster-11054.72195	2085	T	C	NA	./.	0,3	C/C	3,7	T/C	11,0	T/T	4,7	T/C	5,9	T/C
Cluster-11054.72195	2359	T	A	NA	./.	NA	./.	4,4	T/A	21,0	T/T	6,3	T/A	8,0	T/T
Cluster-11054.72195	2928	T	G	NA	./.	4,2	T/G	4,0	T/T	16,0	T/T	3,0	T/T	5,0	T/T
Cluster-11054.72195	2929	T	C	NA	./.	4,2	T/C	4,0	T/T	16,0	T/T	3,0	T/T	5,0	T/T
Cluster-11054.72195	3492	G	A	NA	./.	1,0	G/G	3,4	G/A	2,0	G/G	5,0	G/G	3,0	G/G
Cluster-11054.72195	3740	G	A	NA	./.	1,0	G/G	3,2	G/A	4,1	G/A	10,0	G/G	3,0	G/G
Cluster-11054.72195	4224	T	C	NA	./.	4,0	T/T	3,3	T/C	8,0	T/T	11,3	T/C	10,0	T/T
Cluster-11054.45239	160	C	T	85,0	C/C	118,2	C/C	125,0	C/C	23,8	C/T	281,0	C/C	225,0	C/C
Cluster-11054.45239	315	G	A	64,0	G/G	76,0	G/G	99,0	G/G	29,8	G/A	231,0	G/G	147,0	G/G
Cluster-11054.45239	639	A	T	36,18	A/T	46,36	A/T	29,44	A/T	15,0	A/A	129,49	A/T	74,44	A/T
Cluster-11054.45239	749	A	G	28,0	A/A	47,0	A/A	38,0	A/A	0,11	G/G	94,0	A/A	29,23	A/G
Cluster-11054.45237	711	A	C	54,0	A/A	163,2	A/A	57,76	A/C	27,32	A/C	29,0	A/A	24,26	A/C
Cluster-11054.45231	232	G	C	3,2	G/C	5,0	G/G	3,0	G/G	3,0	G/G	13,0	G/G	14,0	G/G
Cluster-11054.45231	728	G	A	0,3	A/A	2,0	G/G	1,0	G/G	1,0	G/G	0,3	A/A	1,1	G/A
Cluster-11054.45233	572	A	C	12,3	A/C	13,12	A/C	28,0	A/A	4,0	A/A	2,0	A/A	2,3	A/C
Cluster-11054.69840	274	C	A	3,6	C/A	2,3	C/A	12,0	C/C	8,0	C/C	0,7	A/A	0,7	A/A
Cluster-11054.69840	603	G	T	4,1	G/T	5,0	G/G	5,3	G/T	5,4	G/T	2,0	G/G	5,0	G/G
Cluster-11054.69840	1038	T	C	8,8	T/C	15,0	T/T	14,7	T/C	8,7	T/C	7,0	T/T	10,0	T/T
Cluster-11054.69840	1136	G	T	23,0	G/G	7,14	G/T	16,0	G/G	19,0	G/G	15,5	G/T	14,1	G/G
Cluster-11054.69840	1207	G	T	19,0	G/G	16,10	G/T	22,0	G/G	14,0	G/G	18,8	G/T	8,3	G/T
Cluster-11054.69840	1293	G	A	19,0	G/G	8,16	G/A	10,15	G/A	5,7	G/A	24,0	G/G	12,0	G/G
Cluster-11054.69840	1452	T	A	8,17	T/A	20,8	T/A	17,0	T/T	17,0	T/T	0,22	A/A	0,11	A/A
Cluster-11054.69840	1511	C	A	21,15	C/A	11,22	C/A	0,25	A/A	0,21	A/A	28,0	C/C	17,0	C/C
Cluster-11054.69840	1878	A	G	4,7	A/G	15,0	A/A	7,5	A/G	5,3	A/G	8,0	A/A	5,0	A/A
Cluster-11054.69842	301	A	G	4,3	A/G	7,1	A/G	3,1	A/G	8,7	A/G	8,5	A/G	4,9	A/G
Cluster-11054.19171	337	T	G	3,6	T/G	2,3	T/G	7,4	T/G	0,2	G/G	0,2	G/G	NA	./.
Cluster-11054.19171	485	A	T	3,4	A/T	1,0	A/A	5,4	A/T	5,0	A/A	1,1	A/T	NA	./.
Cluster-11054.19174	415	A	C	NA	./.	0,1	C/C	2,0	A/A	4,0	A/A	4,0	A/A	0,2	C/C
Cluster-11054.59955	87	A	T	5,9	A/T	14,0	A/A	12,0	A/A	9,14	A/T	29,0	A/A	0,38	T/T
Cluster-11054.59955	154	A	T	4,11	A/T	19,0	A/A	20,0	A/A	11,18	A/T	43,0	A/A	0,45	T/T
Cluster-11054.59955	172	C	G	13,0	C/C	18,0	C/C	15,0	C/C	29,0	C/C	44,0	C/C	26,19	C/G
Cluster-11054.59955	214	C	T	11,0	C/C	16,0	C/C	17,0	C/C	21,0	C/C	33,0	C/C	17,15	C/T
Cluster-11054.59955	454	C	A	37,0	C/C	43,0	C/C	38,0	C/C	53,0	C/C	48,0	C/C	26,50	C/A
Cluster-11054.59955	493	T	C	8,38	T/C	50,0	T/T	45,0	T/T	21,40	T/C	57,0	T/T	0,78	C/C
Cluster-11054.59955	1190	A	G	15,0	A/A	15,0	A/A	21,2	A/A	36,1	A/A	23,7	A/G	21,6	A/G
Cluster-11054.59955	1226	C	T	15,2	C/T	0,15	T/T	0,12	T/T	23,8	C/T	0,25	T/T	29,0	C/C
Cluster-11054.59955	1262	C	A	18,0	C/C	16,0	C/C	11,0	C/C	30,0	C/C	25,0	C/C	10,15	C/A
Cluster-11054.92014	1106	A	G	1,3	A/G	NA	./.	1,0	A/A	1,0	A/A	0,2	G/G	5,0	A/A
Cluster-20521.0	360	G	T	NA	./.	1,2	G/T	2,2	G/T	1,0	G/G	3,4	G/T	NA	./.
Cluster-11054.59958	744	A	G	17,4	A/G	28,0	A/A	13,0	A/A	12,17	A/G	15,7	A/G	14,20	A/G
Cluster-11054.59958	925	T	C	22,0	T/T	17,18	T/C	6,3	T/C	41,0	T/T	46,0	T/T	41,0	T/T
Cluster-11054.59958	1162	G	A	0,1	A/A	NA	./.	0,2	A/A	3,1	G/A	3,0	G/G	1,0	G/G
Cluster-11054.59958	1354	G	A	2,3	G/A	1,2	G/A	4,3	G/A	7,5	G/A	8,3	G/A	16,6	G/A
Cluster-11054.59958	1466	C	G	3,8	C/G	17,0	C/C	26,0	C/C	23,7	C/G	17,19	C/G	24,15	C/G
Cluster-11054.59958	1471	G	A	3,9	G/A	20,0	G/G	27,0	G/G	22,11	G/A	17,22	G/A	25,14	G/A
Cluster-11054.59958	1561	G	A	22,0	G/G	13,22	G/A	20,21	G/A	51,0	G/G	68,0	G/G	68,0	G/G
Cluster-26804.0	384	T	A	10,0	T/T	NA	./.	3,2	T/A	NA	./.	1,0	T/T	NA	./.
Cluster-26804.0	385	C	T	10,0	C/C	NA	./.	3,2	C/T	NA	./.	1,0	C/C	NA	./.
Cluster-21906.1	417	G	A	1,0	G/G	0,8	A/A	0,3	A/A	0,2	A/A	2,0	G/G	3,0	G/G
Cluster-21906.1	435	C	A	1,0	C/C	3,4	C/A	NA	./.	1,0	C/C	2,0	C/C	2,0	C/C
Cluster-25418.0	370	T	C	6,1	T/C	NA	./.	2,5	T/C	NA	./.	NA	./.	NA	./.
Cluster-11054.78124	1526	A	C	0,2	C/C	0,1	C/C	3,0	A/A	0,3	C/C	0,1	C/C	1,0	A/A
Cluster-11054.78124	1546	C	T	0,1	T/T	0,1	T/T	3,0	C/C	0,2	T/T	NA	./.	1,0	C/C
Cluster-11054.21417	110	C	T	1,0	C/C	3,2	C/T	2,1	C/T	NA	./.	NA	./.	NA	./.
Cluster-14761.0	143	T	G	0,1	G/G	6,0	T/T	3,0	T/T	1,3	T/G	0,2	G/G	4,0	T/T
Cluster-14761.0	157	A	C	0,1	C/C	5,0	A/A	3,0	A/A	1,2	A/C	0,2	C/C	4,0	A/A
Cluster-14452.0	197	G	A	2,2	G/A	1,3	G/A	1,0	G/G	1,0	G/G	NA	./.	NA	./.
Cluster-11054.18014	556	C	G	6,0	C/C	NA	./.	1,0	C/C	4,1	C/G	0,1	G/G	0,2	G/G
Cluster-14614.0	95	T	C	4,0	T/T	2,4	T/C	NA	./.	NA	./.	NA	./.	NA	./.
Cluster-14614.0	1261	C	T	4,0	C/C	6,2	C/T	NA	./.	2,0	C/C	0,2	T/T	3,3	C/T
Cluster-14614.0	1906	C	T	4,0	C/C	0,2	T/T	NA	./.	8,0	C/C	1,1	C/T	0,2	T/T
Cluster-14614.0	1996	C	T	6,0	C/C	1,1	C/T	NA	./.	6,0	C/C	0,4	T/T	0,3	T/T
Cluster-14614.0	2044	C	T	5,0	C/C	1,1	C/T	1,0	C/C	5,0	C/C	0,3	T/T	0,2	T/T
Cluster-14614.0	2309	G	A	NA	./.	2,2	G/A	3,0	G/G	NA	./.	1,0	G/G	0,2	A/A
Cluster-10800.0	333	G	T	NA	./.	0,2	T/T	0,1	T/T	1,0	G/G	6,0	G/G	2,0	G/G
Cluster-10800.0	575	A	G	0,2	G/G	1,0	A/A	1,1	A/G	2,0	A/A	3,0	A/A	2,0	A/A
Cluster-10800.0	694	T	C	0,1	C/C	2,0	T/T	3,2	T/C	1,0	T/T	2,0	T/T	1,0	T/T
Cluster-10800.0	791	G	A	1,0	G/G	2,1	G/A	2,3	G/A	1,0	G/G	NA	./.	0,2	A/A
Cluster-10800.0	1198	A	C	2,0	A/A	NA	./.	3,2	A/C	2,0	A/A	NA	./.	0,1	C/C
Cluster-10800.0	1357	C	T	0,3	T/T	NA	./.	1,1	C/T	3,0	C/C	NA	./.	3,0	C/C
Cluster-10800.0	1700	C	A	2,4	C/A	3,0	C/C	2,4	C/A	5,0	C/C	6,8	C/A	1,2	C/A
Cluster-10800.0	2268	A	G	2,0	A/A	4,1	A/G	4,0	A/A	6,2	A/G	8,0	A/A	3,0	A/A
Cluster-11054.35624	214	C	G	6,0	C/C	7,0	C/C	14,0	C/C	21,22	C/G	38,36	C/G	28,28	C/G
Cluster-11054.35624	247	G	A	3,5	G/A	8,5	G/A	5,9	G/A	40,0	G/G	95,0	G/G	66,0	G/G
Cluster-11054.35624	280	A	G	6,0	A/A	16,0	A/A	18,0	A/A	21,26	A/G	55,48	A/G	35,34	A/G
Cluster-11054.35624	703	T	A	18,0	T/T	26,0	T/T	22,0	T/T	16,27	T/A	25,30	T/A	23,33	T/A
Cluster-11054.35624	892	A	T	15,11	A/T	3,9	A/T	8,6	A/T	47,0	A/A	60,0	A/A	63,0	A/A
Cluster-11054.35624	1029	G	A	9,3	G/A	9,4	G/A	13,4	G/A	18,15	G/A	24,18	G/A	17,21	G/A
Cluster-11054.35624	1042	T	C	2,8	T/C	4,7	T/C	4,11	T/C	28,0	T/T	36,0	T/T	28,0	T/T
Cluster-11054.35624	1258	G	A	0,10	A/A	0,6	A/A	0,5	A/A	13,11	G/A	25,13	G/A	23,13	G/A
Cluster-11054.35624	1405	G	A	1,2	G/A	2,0	G/G	3,0	G/G	15,0	G/G	14,1	G/G	20,7	G/A
Cluster-11054.35624	1413	A	G	1,2	A/G	2,0	A/A	3,0	A/A	13,0	A/A	13,1	A/G	18,7	A/G
Cluster-11054.35623	439	G	A	4,0	G/G	2,0	G/G	5,2	G/A	1,4	G/A	4,0	G/G	4,4	G/A
Cluster-11054.35623	507	T	G	4,0	T/T	2,0	T/T	5,2	T/G	1,3	T/G	3,0	T/T	3,6	T/G
Cluster-11054.35629	73	G	T	16,4	G/T	7,0	G/G	19,0	G/G	99,0	G/G	74,0	G/G	51,41	G/T
Cluster-11054.35629	78	G	A	4,16	G/A	6,1	G/A	9,11	G/A	62,40	G/A	80,1	G/G	95,0	G/G
Cluster-11054.35629	220	A	T	2,46	T/T	23,1	A/A	42,27	A/T	147,117	A/T	187,0	A/A	179,100	A/T
Cluster-11054.35629	224	A	T	17,32	A/T	23,1	A/A	43,27	A/T	143,116	A/T	183,0	A/A	274,0	A/A
Cluster-25243.0	220	T	C	4,0	T/T	3,2	T/C	1,0	T/T	NA	./.	NA	./.	NA	./.
Cluster-11054.80021	417	G	A	1,1	G/A	0,1	A/A	2,0	G/G	5,2	G/A	0,2	A/A	1,1	G/A
Cluster-11054.80021	456	A	G	1,0	A/A	1,1	A/G	2,1	A/G	6,1	A/G	1,3	A/G	0,1	G/G
Cluster-11054.80021	483	T	A	1,0	T/T	1,1	T/A	2,1	T/A	5,1	T/T	2,3	T/A	1,1	T/A
Cluster-11054.80021	501	C	T	2,0	C/C	1,1	C/T	2,1	C/T	3,1	C/T	2,2	C/T	1,1	C/T
Cluster-11054.80021	531	A	G	2,0	A/A	1,2	A/G	2,2	A/G	2,1	A/G	2,4	A/G	2,1	A/G
Cluster-7500.0	136	C	T	0,2	T/T	2,3	C/T	NA	./.	0,2	T/T	2,0	C/C	NA	./.
Cluster-11054.6047	317	G	A	10,0	G/G	4,6	G/A	22,0	G/G	5,0	G/G	10,0	G/G	14,4	G/A
Cluster-11054.6047	348	C	T	9,2	C/T	14,0	C/C	24,2	C/C	10,0	C/C	10,0	C/C	19,0	C/C
Cluster-11054.6047	488	T	C	14,0	T/T	4,2	T/C	12,0	T/T	2,0	T/T	3,0	T/T	14,0	T/T
Cluster-11054.6045	753	A	G	38,11	A/G	NA	./.	9,1	A/G	NA	./.	NA	./.	1,0	A/A
Cluster-11054.7938	111	T	C	8,0	T/T	1,7	T/C	0,3	C/C	4,0	T/T	12,0	T/T	8,0	T/T
Cluster-11054.7938	123	T	A	10,0	T/T	0,12	A/A	0,6	A/A	2,5	T/A	10,4	T/A	7,1	T/A
Cluster-11054.7938	199	C	T	15,0	C/C	4,12	C/T	2,7	C/T	4,0	C/C	15,0	C/C	13,0	C/C
Cluster-11054.7937	937	C	G	4,0	C/C	4,0	C/C	5,1	C/G	14,1	C/C	4,14	C/G	11,3	C/G
Cluster-11054.7937	1126	C	T	2,2	C/T	5,1	C/T	5,0	C/C	16,0	C/C	8,2	C/T	7,0	C/C
Cluster-11054.7937	1525	G	T	0,1	T/T	1,2	G/T	NA	./.	2,0	G/G	4,1	G/T	4,0	G/G
Cluster-11054.7937	1709	A	C	1,0	A/A	2,2	A/C	0,1	C/C	0,1	C/C	4,5	A/C	0,2	C/C
Cluster-11054.7936	371	G	A	2,0	G/G	NA	./.	1,0	G/G	1,4	G/A	0,2	A/A	NA	./.
Cluster-11054.7933	1024	A	G	1,0	A/A	3,0	A/A	1,0	A/A	1,3	A/G	3,4	A/G	1,1	A/G
Cluster-11054.3724	359	C	T	2,0	C/C	2,2	C/T	3,2	C/T	5,0	C/C	1,0	C/C	0,2	T/T
Cluster-11054.3725	229	T	C	NA	./.	1,0	T/T	NA	./.	1,0	T/T	2,0	T/T	4,3	T/C
Cluster-11054.3729	193	G	A	NA	./.	3,0	G/G	NA	./.	0,3	A/A	2,1	G/A	0,1	A/A
Cluster-11054.3729	240	G	T	1,0	G/G	0,3	T/T	NA	./.	3,0	G/G	1,1	G/T	1,0	G/G
Cluster-11054.37660	148	A	G	98,73	A/G	73,68	A/G	70,55	A/G	118,82	A/G	109,101	A/G	103,117	A/G
Cluster-11054.37660	1452	C	A	221,0	C/C	154,144	C/A	151,114	C/A	364,0	C/C	395,0	C/C	441,0	C/C
Cluster-11685.1	931	A	C	1,0	A/A	1,0	A/A	4,0	A/A	0,3	C/C	4,0	A/A	5,0	A/A
Cluster-11685.1	1290	C	T	1,1	C/T	3,0	C/C	1,0	C/C	6,0	C/C	2,6	C/T	8,3	C/T
Cluster-11685.1	1573	T	A	NA	./.	0,1	A/A	0,3	A/A	3,0	T/T	7,0	T/T	4,1	T/A
Cluster-11054.5768	136	A	T	5,0	A/A	3,0	A/A	0,1	T/T	11,0	A/A	6,0	A/A	2,2	A/T
Cluster-11054.5768	140	A	T	2,3	A/T	4,0	A/A	1,0	A/A	4,7	A/T	6,0	A/A	4,0	A/A
Cluster-11054.5768	491	G	A	2,0	G/G	NA	./.	0,4	A/A	4,0	G/G	3,0	G/G	0,2	A/A
Cluster-14102.0	39	T	A	1,0	T/T	1,0	T/T	1,4	A/A	2,0	T/T	4,2	T/A	NA	./.
Cluster-14102.0	55	G	A	2,0	G/G	2,0	G/G	5,0	G/G	3,0	G/G	5,3	G/A	1,0	G/G
Cluster-14102.0	134	G	A	2,1	G/A	3,0	G/G	7,0	G/G	4,0	G/G	6,4	G/A	1,0	G/G
Cluster-14102.0	200	A	G	3,2	A/G	5,0	A/A	5,0	A/A	3,0	A/A	3,3	A/G	NA	./.
Cluster-14102.0	502	T	C	5,0	T/T	2,1	T/C	3,5	T/C	3,0	T/T	5,0	T/T	NA	./.
Cluster-14102.0	584	G	A	5,2	G/A	0,2	A/A	12,0	G/G	3,3	G/A	3,1	G/A	0,1	A/A
Cluster-14102.0	644	G	A	7,0	G/G	2,2	G/A	4,9	G/A	6,0	G/G	5,0	G/G	2,0	G/G
Cluster-14102.0	698	C	T	3,2	C/T	4,3	C/T	8,4	C/T	3,1	C/T	4,1	C/T	0,1	T/T
Cluster-14102.0	1014	T	C	4,0	T/T	2,0	T/T	4,0	T/T	5,1	T/C	3,3	T/C	1,1	T/C
Cluster-14102.0	1069	C	G	3,0	C/C	2,0	C/C	5,0	C/C	3,0	C/C	4,3	C/G	2,2	C/G
Cluster-11054.10762	752	G	A	4,0	G/G	1,0	G/G	0,2	A/A	5,0	G/G	4,0	G/G	6,0	G/G
Cluster-11054.48568	31	T	A,C	20,0,23	T/C	54,0,1	T/T	14,22,0	T/A	31,0,0	T/T	12,8,0	T/A	0,14,12	A/C
Cluster-11054.48568	239	C	T	237,225	C/T	498,3	C/C	541,0	C/C	206,1	C/C	252,1	C/C	140,123	C/T
Cluster-11054.48568	497	C	T	275,0	C/C	155,190	C/T	144,130	C/T	61,76	C/T	88,82	C/T	151,0	C/C
Cluster-11054.48568	827	G	A	0,407	A/A	217,195	G/A	412,0	G/G	114,122	G/A	227,0	G/G	99,89	G/A
Cluster-11054.48561	318	C	G	0,2	G/G	1,0	C/C	0,1	G/G	3,7	C/G	6,7	C/G	18,0	C/C
Cluster-11054.48561	707	C	A	1,0	C/C	2,0	C/C	2,3	C/A	6,3	C/A	12,0	C/C	12,10	C/A
Cluster-11054.48566	1259	C	T	25,17	C/T	19,0	C/C	14,10	C/T	5,0	C/C	229,0	C/C	193,0	C/C
Cluster-11054.32904	86	T	C	14,22	T/C	35,0	T/T	25,40	T/C	69,0	T/T	61,0	T/T	86,0	T/T
Cluster-11054.32900	2641	A	T	2,0	A/A	1,0	A/A	NA	./.	1,2	A/T	4,0	A/A	1,3	A/T
Cluster-11054.65163	262	C	A	15,0	C/C	6,7	C/A	3,4	C/A	3,4	C/A	10,0	C/C	6,0	C/C
Cluster-11054.65163	653	G	T	6,6	G/T	16,0	G/G	11,0	G/G	6,0	G/G	2,5	G/T	3,6	G/T
Cluster-11054.65163	987	C	T	14,0	C/C	13,0	C/C	13,6	C/T	11,0	C/C	8,0	C/C	5,0	C/C
Cluster-11054.65163	988	G	A	8,6	G/A	6,8	G/A	20,0	G/G	9,2	G/A	5,3	G/A	2,4	G/A
Cluster-11054.65163	1231	T	G	6,0	T/T	0,3	G/G	0,4	G/G	0,3	G/G	2,0	T/T	2,0	T/T
Cluster-11054.65162	169	C	T	19,0	C/C	1,2	C/T	6,6	C/T	3,10	C/T	4,0	C/C	5,0	C/C
Cluster-11054.65162	276	T	A	6,6	T/A	3,0	T/T	7,0	T/T	15,0	T/T	0,3	A/A	3,1	T/A
Cluster-11054.54049	175	C	T	3,0	C/C	1,2	C/T	6,1	C/T	3,0	C/C	4,7	C/T	11,11	C/T
Cluster-11054.54049	451	G	A	12,0	G/G	10,6	G/A	6,15	G/A	12,0	G/G	16,14	G/A	41,27	G/A
Cluster-11054.54049	1111	G	A	12,2	G/A	16,10	G/A	10,7	G/A	19,1	G/G	21,0	G/G	24,26	G/A
Cluster-11054.54044	126	T	C	1,7	T/C	10,0	T/T	14,0	T/T	21,13	T/C	8,8	T/C	6,7	T/C
Cluster-11054.54044	336	T	A	23,0	T/T	14,16	T/A	15,17	T/A	68,0	T/T	47,0	T/T	38,0	T/T
Cluster-11054.54044	506	T	G	25,0	T/T	30,0	T/T	25,0	T/T	70,0	T/T	55,0	T/T	26,37	T/G
Cluster-11054.54044	1039	G	A	9,12	G/A	18,0	G/G	35,0	G/G	24,24	G/A	13,9	G/A	23,26	G/A
Cluster-11054.54044	1096	C	T	11,11	C/T	18,0	C/C	46,0	C/C	26,27	C/T	18,15	C/T	27,22	C/T
Cluster-11054.54045	620	G	A	29,26	G/A	23,32	G/A	81,0	G/G	109,0	G/G	113,0	G/G	102,0	G/G
Cluster-11054.54045	999	C	T	82,69	C/T	86,83	C/T	150,1	C/C	194,0	C/C	242,0	C/C	218,1	C/C
Cluster-11054.54045	1058	G	A	126,0	G/G	83,82	G/A	58,94	G/A	74,106	G/A	242,0	G/G	116,87	G/A
Cluster-11054.54045	1082	C	T	70,61	C/T	94,87	C/T	166,0	C/C	194,0	C/C	245,0	C/C	206,0	C/C
Cluster-11054.54045	1143	T	C	79,82	T/C	101,103	T/C	180,0	T/T	208,0	T/T	235,0	T/T	216,0	T/T
Cluster-11054.54045	1262	C	T	94,102	C/T	88,90	C/T	197,0	C/C	201,0	C/C	259,0	C/C	225,0	C/C
Cluster-11054.54045	1292	C	T	81,87	C/T	80,61	C/T	179,0	C/C	187,0	C/C	233,1	C/C	200,0	C/C
Cluster-11054.54045	1484	T	C	163,131	T/C	145,163	T/C	346,0	T/T	355,0	T/T	361,0	T/T	383,0	T/T
Cluster-11054.54045	2638	T	A	65,52	T/A	166,0	T/T	111,0	T/T	273,0	T/T	173,141	T/A	296,0	T/T
Cluster-11054.54045	3644	A	G	66,0	A/A	54,0	A/A	46,39	A/G	81,67	A/G	59,71	A/G	107,88	A/G
Cluster-11054.87345	196	A	C	6,0	A/A	9,0	A/A	5,0	A/A	0,10	C/C	5,0	A/A	8,7	A/C
Cluster-10935.0	168	T	C	0,3	C/C	0,4	C/C	12,4	T/C	2,0	T/T	NA	./.	0,2	C/C
Cluster-30747.0	295	A	T	8,0	A/A	0,17	T/T	2,6	A/T	17,0	A/A	2,4	A/T	5,0	A/A
Cluster-30747.0	337	C	T	0,2	T/T	7,0	C/C	3,1	C/T	4,8	C/T	2,2	C/T	1,3	C/T
Cluster-11054.60076	702	C	A	0,1	A/A	2,1	C/A	2,0	C/C	NA	./.	NA	./.	0,1	A/A
Cluster-11054.53779	244	C	T	1168,307	C/T	1929,8	C/C	844,257	C/T	622,1	C/C	313,71	C/T	303,0	C/C
Cluster-11054.53779	358	G	T	1296,1	G/G	1242,302	G/T	830,0	G/G	350,108	G/T	256,1	G/G	117,44	G/T
Cluster-11054.53779	417	G	A,C	918,0,280	G/C	512,563,355	G/A	587,187,0	G/A	132,174,108	G/A	183,1,59	G/C	46,60,27	G/A
Cluster-11054.53779	598	A	C	407,297	A/C	688,255	A/C	291,145	A/C	228,91	A/C	100,61	A/C	90,53	A/C
Cluster-11054.53779	636	C	T	361,112	C/T	484,175	C/T	292,0	C/C	160,57	C/T	85,32	C/T	63,36	C/T
Cluster-11054.53779	717	A	G	67,42	A/G	63,88	A/G	75,2	A/A	18,21	A/G	17,9	A/G	7,18	A/G
Cluster-11054.53779	721	T	C	60,23	T/C	58,63	T/C	74,0	T/T	18,13	T/C	13,7	T/C	7,12	T/C
Cluster-11054.53778	855	C	T	158,178	C/T	124,97	C/T	322,0	C/C	124,121	C/T	300,0	C/C	237,0	C/C
Cluster-11054.53778	1166	T	C	219,216	T/C	194,196	T/C	435,0	T/T	157,158	T/C	376,1	T/T	337,0	T/T
Cluster-11054.53778	1241	C	T	208,261	C/T	222,231	C/T	449,0	C/C	153,171	C/T	400,0	C/C	355,0	C/C
Cluster-11054.53778	1713	A	T	678,0	A/A	494,3	A/A	235,253	A/T	387,2	A/A	256,226	A/T	183,181	A/T
Cluster-11054.53772	21	T	C	0,1	C/C	0,4	C/C	0,1	C/C	0,1	C/C	NA	./.	0,1	C/C
Cluster-18975.0	70	C	G	5,0	C/C	0,1	G/G	2,0	C/C	1,1	C/G	0,2	G/G	1,0	C/C
Cluster-30185.0	2249	C	T	16,0	C/C	1,2	C/T	1,0	C/C	3,1	C/T	0,1	T/T	0,1	T/T
Cluster-30185.0	2260	C	T	15,0	C/C	1,2	C/T	1,0	C/C	3,1	C/T	0,1	T/T	0,1	T/T
Cluster-11054.12193	178	A	T	1,0	A/A	2,0	A/A	NA	./.	1,0	A/A	2,0	A/A	2,2	A/T
Cluster-11054.12193	263	C	T	0,1	T/T	0,2	T/T	1,0	C/C	1,0	C/C	2,0	C/C	4,0	C/C
Cluster-9461.0	344	C	T	2,2	C/T	3,0	C/C	2,0	C/C	NA	./.	NA	./.	1,0	C/C
Cluster-19158.0	200	A	G	2,2	A/G	0,1	G/G	2,0	A/A	3,1	A/G	2,0	A/A	NA	./.
Cluster-11054.51733	865	T	C	153,195	T/C	233,252	T/C	333,402	T/C	454,6	T/T	137,144	T/C	313,298	T/C
Cluster-11054.51733	1086	G	A	181,0	G/G	173,1	G/G	185,202	G/A	2,252	A/A	175,0	G/G	173,189	G/A
Cluster-11054.51733	1165	C	A	79,64	C/A	78,70	C/A	166,186	C/A	249,1	C/C	66,75	C/A	175,166	C/A
Cluster-11054.51733	1821	C	T	55,37	C/T	67,64	C/T	137,141	C/T	183,0	C/C	61,64	C/T	112,138	C/T
Cluster-11054.51733	2010	T	C	40,53	T/C	61,37	T/C	228,0	T/T	167,1	T/T	53,73	T/C	227,0	T/T
Cluster-11054.51733	2220	G	T	56,42	G/T	38,56	G/T	99,132	G/T	170,0	G/G	34,46	G/T	137,125	G/T
Cluster-11054.51733	2552	T	C	44,63	T/C	59,36	T/C	222,0	T/T	217,0	T/T	57,63	T/C	226,0	T/T
Cluster-11054.51738	308	T	A	1692,0	T/T	578,533	T/A	902,710	T/A	1072,0	T/T	473,1	T/T	411,0	T/T
Cluster-11054.61259	3014	T	C	14,11	T/C	25,0	T/T	27,0	T/T	11,7	T/C	7,10	T/C	11,11	T/C
Cluster-11054.61259	3310	C	A	3,11	C/A	8,0	C/C	19,0	C/C	6,5	C/A	4,8	C/A	3,9	C/A
Cluster-11054.61259	3358	T	C	3,9	T/C	7,2	T/C	26,0	T/T	11,6	T/C	2,5	T/C	3,13	T/C
Cluster-25536.0	340	A	G	0,2	G/G	4,0	A/A	2,1	A/G	NA	./.	2,0	A/A	0,1	G/G
Cluster-25430.0	411	G	A	2,0	G/G	1,0	G/G	1,1	G/A	0,2	A/A	5,0	G/G	4,0	G/G
Cluster-25430.0	585	A	G	3,0	A/A	1,0	A/A	0,1	G/G	1,2	A/G	3,0	A/A	1,0	A/A
Cluster-11054.26275	3675	A	C	27,0	A/A	6,6	A/C	26,10	A/C	19,0	A/A	14,0	A/A	10,4	A/C
Cluster-11054.26275	3717	T	C	28,0	T/T	13,5	T/C	25,9	T/C	27,0	T/T	21,0	T/T	11,6	T/C
Cluster-11054.26275	3753	C	T	39,1	C/C	15,9	C/T	28,9	C/T	31,0	C/C	28,0	C/C	13,9	C/T
Cluster-11054.26275	3784	G	A	39,0	G/G	29,0	G/G	10,17	G/A	33,0	G/G	12,16	G/A	10,14	G/A
Cluster-11054.26275	4048	T	G	48,35	T/G	25,30	T/G	83,0	T/T	16,21	T/G	46,0	T/T	39,0	T/T
Cluster-11054.26275	4049	T	G	0,83	G/G	24,29	T/G	83,0	T/T	0,35	G/G	28,18	T/G	39,0	T/T
Cluster-11054.26275	4165	C	A	33,41	C/A	41,0	C/C	64,0	C/C	18,14	C/A	20,13	C/A	30,0	C/C
Cluster-12594.0	409	G	A	14,0	G/G	18,3	G/A	6,4	G/A	NA	./.	1,0	G/G	NA	./.
Cluster-12594.0	459	C	G	8,2	C/G	15,0	C/C	5,0	C/C	NA	./.	NA	./.	NA	./.
Cluster-11054.54819	150	G	A	161,214	G/A	262,2	G/G	146,208	G/A	54,76	G/A	47,80	G/A	49,56	G/A
Cluster-11054.54819	171	T	A	198,236	T/A	334,2	T/T	188,234	T/A	62,82	T/A	59,86	T/A	61,63	T/A
Cluster-11054.54813	1055	G	A	20,0	G/G	20,14	G/A	24,14	G/A	31,27	G/A	28,20	G/A	40,38	G/A
Cluster-22443.0	523	T	A	4,0	T/T	2,0	T/T	2,0	T/T	2,2	T/A	1,0	T/T	NA	./.
Cluster-11054.69316	60	A	G	4,2	A/G	6,7	A/G	11,0	A/A	5,3	A/G	15,0	A/A	14,0	A/A
Cluster-11054.22220	837	G	A	6,0	G/G	2,2	G/A	6,2	G/A	1,0	G/G	5,0	G/G	5,0	G/G
Cluster-11054.22220	1069	T	A	2,0	T/T	0,1	A/A	5,4	T/A	1,1	T/A	2,0	T/T	3,0	T/T
Cluster-11054.22220	1159	G	A	3,4	G/A	5,0	G/G	16,0	G/G	3,0	G/G	0,3	A/A	1,4	G/A
Cluster-11054.22220	1532	C	A	6,7	C/A	14,0	C/C	15,0	C/C	6,0	C/C	0,1	A/A	3,1	C/A
Cluster-11054.22223	679	T	C	4,0	T/T	4,2	T/C	3,0	T/T	2,5	T/C	1,1	T/C	1,1	T/C
Cluster-11054.22223	820	T	A	0,3	A/A	3,0	T/T	0,2	A/A	3,0	T/T	4,0	T/T	1,0	T/T
Cluster-11054.21552	664	G	A	31,0	G/G	0,10	A/A	22,3	G/A	20,13	G/A	12,12	G/A	0,19	A/A
Cluster-11054.21552	1013	A	G	11,5	A/G	6,0	A/A	16,0	A/A	11,0	A/A	11,0	A/A	12,0	A/A
Cluster-11054.21552	1409	G	A	10,0	G/G	0,4	A/A	14,4	G/A	16,6	G/A	8,7	G/A	0,12	A/A
Cluster-11054.21552	1627	A	G	6,0	A/A	16,0	A/A	11,0	A/A	15,0	A/A	15,0	A/A	9,2	A/G
Cluster-11054.21552	1776	C	A	8,3	C/A	8,0	C/C	13,0	C/C	19,0	C/C	7,0	C/C	23,0	C/C
Cluster-11054.21552	2031	T	G	11,2	T/G	8,0	T/T	6,0	T/T	10,5	T/G	5,0	T/T	11,1	T/G
Cluster-11054.21552	2033	T	G	4,9	T/G	8,0	T/T	3,3	T/G	11,4	T/G	4,1	T/G	12,0	T/T
Cluster-11054.21556	412	G	A	22,5	G/A	19,0	G/G	13,1	G/G	3,0	G/G	2,0	G/G	1,0	G/G
Cluster-11054.21556	413	A	C	12,15	A/C	19,0	A/A	7,7	A/C	3,0	A/A	0,2	C/C	1,0	A/A
Cluster-11054.30670	629	C	T	18,0	C/C	19,0	C/C	12,0	C/C	30,0	C/C	13,18	C/T	30,0	C/C
Cluster-11054.30670	730	T	G	4,6	T/G	11,1	T/G	9,0	T/T	10,11	T/G	29,0	T/T	14,14	T/G
Cluster-11054.30670	943	G	A	4,1	G/A	9,1	G/A	14,0	G/G	16,14	G/A	25,0	G/G	9,8	G/A
Cluster-11054.30670	1439	T	C	7,0	T/T	4,0	T/T	3,0	T/T	8,0	T/T	2,7	T/C	8,0	T/T
Cluster-11054.30670	1578	G	T	3,0	G/G	NA	./.	2,0	G/G	10,0	G/G	3,3	G/T	2,1	G/T
Cluster-11054.71391	375	G	T	21,39	G/T	36,0	G/G	42,0	G/G	16,0	G/G	22,0	G/G	19,0	G/G
Cluster-11054.71391	410	A	C	20,35	A/C	38,0	A/A	35,0	A/A	17,0	A/A	23,0	A/A	22,0	A/A
Cluster-11054.71391	431	T	A	20,28	T/A	22,15	T/A	21,16	T/A	8,11	T/A	13,9	T/A	12,10	T/A
Cluster-11054.77525	368	A	G	3,0	A/A	1,2	A/G	4,0	A/A	NA	./.	NA	./.	3,0	A/A
Cluster-11054.77525	932	A	T	3,0	A/A	2,4	A/T	3,0	A/A	1,0	A/A	NA	./.	NA	./.
Cluster-11054.77525	1265	C	T	6,2	C/T	1,0	C/C	3,0	C/C	1,0	C/C	NA	./.	NA	./.
Cluster-11054.77525	1272	C	T	6,2	C/T	1,0	C/C	3,0	C/C	NA	./.	NA	./.	NA	./.
Cluster-11054.77525	1620	C	A	0,2	A/A	1,0	C/C	3,3	C/A	0,2	A/A	2,0	C/C	2,1	C/A
Cluster-11054.77529	14	T	C	3,0	T/T	8,0	T/T	11,6	T/C	27,9	T/C	13,4	T/C	14,0	T/T
Cluster-11054.77529	121	A	G	0,10	G/G	49,16	A/G	74,34	A/G	116,70	A/G	66,34	A/G	0,81	G/G
Cluster-11054.77529	134	G	A	0,12	A/A	50,16	G/A	106,1	G/G	187,2	G/G	103,0	G/G	1,90	A/A
Cluster-11054.77529	184	G	A	6,2	G/A	29,13	G/A	63,5	G/G	125,2	G/G	70,1	G/G	40,22	G/A
Cluster-12671.0	519	C	T	0,2	T/T	3,2	C/T	1,0	C/C	2,5	C/T	2,5	C/T	8,5	C/T
Cluster-11054.43314	43	T	C	3,2	T/C	6,2	T/C	6,0	T/T	1,0	T/T	2,0	T/T	4,0	T/T
Cluster-11054.43314	88	A	G	16,0	A/A	17,0	A/A	2,7	A/G	7,10	A/G	8,5	A/G	9,10	A/G
Cluster-11054.43314	1406	C	A	20,29	C/A	18,21	C/A	68,0	C/C	22,20	C/A	48,0	C/C	55,0	C/C
Cluster-11054.43315	735	C	T	NA	./.	2,0	C/C	6,0	C/C	5,0	C/C	5,2	C/T	3,0	C/C
Cluster-11054.43315	1327	C	T	9,0	C/C	7,0	C/C	23,0	C/C	7,9	C/T	11,0	C/C	20,0	C/C
Cluster-11054.43316	1006	T	A	54,42	T/A	1,0	T/T	6,5	T/A	2,0	T/T	1,3	T/A	1,2	T/A
Cluster-11054.43316	1262	C	T	49,50	C/T	1,2	C/T	5,3	C/T	1,0	C/C	NA	./.	2,0	C/C
Cluster-21310.0	548	G	A	7,3	G/A	1,0	G/G	NA	./.	NA	./.	NA	./.	NA	./.
Cluster-21310.0	688	C	A	9,4	C/A	1,0	C/C	5,1	C/A	NA	./.	NA	./.	NA	./.
Cluster-21310.0	758	A	C	16,5	A/C	NA	./.	5,1	A/C	NA	./.	NA	./.	NA	./.
Cluster-11054.7730	855	G	A	12,0	G/G	6,2	G/A	1,0	G/G	1,0	G/G	2,0	G/G	1,0	G/G
Cluster-11054.31104	630	A	G	15,1	A/A	15,0	A/A	18,0	A/A	10,0	A/A	11,3	A/G	17,6	A/G
Cluster-11054.31104	701	A	G	8,3	A/G	5,0	A/A	11,1	A/G	10,2	A/G	8,1	A/G	5,6	A/G
Cluster-11054.31104	1090	G	T	15,0	G/G	12,4	G/T	14,5	G/T	11,5	G/T	13,0	G/G	18,9	G/T
Cluster-11054.31104	1155	G	A	5,7	G/A	6,7	G/A	9,6	G/A	17,6	G/A	6,6	G/A	8,14	G/A
Cluster-11054.31104	1221	C	T	5,5	C/T	4,5	C/T	7,4	C/T	18,6	C/T	4,8	C/T	8,12	C/T
Cluster-11054.31104	1260	G	T	6,5	G/T	23,0	G/G	18,0	G/G	20,0	G/G	11,3	G/T	27,7	G/T
Cluster-11054.31104	1428	A	G	7,6	A/G	30,6	A/G	33,0	A/A	20,5	A/G	13,12	A/G	24,31	A/G
Cluster-11054.31104	1472	G	A	7,6	G/A	20,8	G/A	22,1	G/G	17,3	G/A	12,11	G/A	17,28	G/A
Cluster-11054.31104	1535	T	A	8,8	T/A	11,8	T/A	21,2	T/T	13,3	T/A	6,9	T/A	18,22	T/A
Cluster-11054.31104	1659	C	T	11,0	C/C	10,2	C/T	13,2	C/T	14,2	C/T	9,2	C/T	26,8	C/T
Cluster-11054.31104	1718	T	A	6,0	T/T	18,0	T/T	15,0	T/T	12,1	T/T	11,2	T/A	25,6	T/A
Cluster-11054.31104	1719	C	T	6,0	C/C	14,3	C/T	14,1	C/C	10,2	C/T	11,2	C/T	23,8	C/T
Cluster-11054.31104	1770	T	C	2,0	T/T	18,0	T/T	13,1	T/C	14,1	T/T	16,2	T/C	23,7	T/C
Cluster-11054.31104	1777	G	C	2,0	G/G	18,0	G/G	14,1	G/G	11,1	G/C	16,2	G/C	24,6	G/C
Cluster-11054.31104	1826	C	G	4,1	C/G	12,4	C/G	16,2	C/G	10,4	C/G	14,0	C/C	27,1	C/C
Cluster-11054.31104	1896	T	A	12,7	T/A	23,6	T/A	17,5	T/A	16,6	T/A	5,10	T/A	19,14	T/A
Cluster-11054.31104	2076	G	A	19,4	G/A	17,6	G/A	15,1	G/G	11,4	G/A	8,4	G/A	18,15	G/A
Cluster-11054.31104	2175	T	G	6,4	T/G	10,0	T/T	10,0	T/T	11,0	T/T	0,4	G/G	14,5	T/G
Cluster-11054.31104	2202	C	T	3,4	C/T	5,3	C/T	8,0	C/C	6,1	C/T	0,4	T/T	3,14	C/T
Cluster-20210.0	303	T	A	5,0	T/T	3,1	T/A	5,1	T/A	NA	./.	NA	./.	0,2	A/A
Cluster-11054.85693	146	G	A	NA	./.	1,0	G/G	NA	./.	1,0	G/G	2,2	G/A	5,0	G/G
Cluster-11054.85693	557	G	A	NA	./.	NA	./.	NA	./.	4,0	G/G	0,4	A/A	2,0	G/G
Cluster-11054.85693	969	T	C	1,0	T/T	NA	./.	1,0	T/T	5,0	T/T	0,6	C/C	5,0	T/T
Cluster-11054.85693	1034	G	T	2,0	G/G	1,0	G/G	1,0	G/G	9,0	G/G	2,2	G/T	6,0	G/G
Cluster-11054.85691	191	T	A	0,2	A/A	2,0	T/T	6,0	T/T	49,0	T/T	16,0	T/T	0,14	A/A
Cluster-11054.85691	488	C	T	0,1	T/T	1,0	C/C	7,0	C/C	28,0	C/C	13,0	C/C	3,11	C/T
Cluster-11054.88588	294	C	T	NA	./.	0,3	T/T	1,0	C/C	5,0	C/C	2,0	C/C	NA	./.
Cluster-11054.88588	607	A	T	3,0	A/A	3,0	A/A	1,0	A/A	1,2	A/T	3,1	A/T	NA	./.
Cluster-11054.88589	853	G	A	4,8	G/A	14,0	G/G	7,0	G/G	0,5	A/A	10,0	G/G	9,0	G/G
Cluster-11054.88589	1004	C	T	0,1	T/T	3,0	C/C	4,0	C/C	0,2	T/T	4,3	C/T	0,2	T/T
Cluster-11054.88589	1128	T	C	1,2	T/C	NA	./.	4,0	T/T	NA	./.	5,0	T/T	1,0	T/T
Cluster-11054.88589	1216	C	A	1,2	C/A	1,0	C/C	2,0	C/C	NA	./.	2,0	C/C	2,0	C/C
Cluster-11054.88580	1159	A	G	4,0	A/A	2,0	A/A	0,1	G/G	3,5	A/G	8,9	A/G	6,7	A/G
Cluster-11054.88580	1206	G	A	0,3	A/A	2,0	G/G	1,0	G/G	11,0	G/G	13,9	G/A	15,0	G/G
Cluster-11054.88580	1254	T	G	1,0	T/T	0,2	G/G	2,0	T/T	8,6	T/G	20,0	T/T	10,11	T/G
Cluster-11054.42048	661	G	A	47,0	G/G	68,0	G/G	84,0	G/G	23,22	G/A	27,25	G/A	33,24	G/A
Cluster-11054.42048	1167	G	A	12,12	G/A	9,10	G/A	8,12	G/A	14,0	G/G	19,0	G/G	14,0	G/G
Cluster-11054.42043	61	G	T	5,5	G/T	12,7	G/T	11,9	G/T	0,1	T/T	NA	./.	4,0	G/G
Cluster-11054.42043	100	A	G	12,8	A/G	40,0	A/A	19,16	A/G	1,0	A/A	0,4	G/G	0,10	G/G
Cluster-11054.9664	348	A	T	NA	./.	0,1	T/T	1,3	A/T	1,0	A/A	5,3	A/T	0,1	T/T
Cluster-11054.9664	350	A	T	NA	./.	0,1	T/T	1,3	A/T	1,0	A/A	5,3	A/T	0,1	T/T
Cluster-23761.1	943	C	T	NA	./.	0,2	T/T	1,0	C/C	0,4	T/T	2,0	C/C	5,1	C/T
Cluster-11054.78628	130	A	G	8,0	A/A	1,0	A/A	8,0	A/A	5,2	A/G	6,0	A/A	4,0	A/A
Cluster-11054.78628	321	T	C	3,5	T/C	7,0	T/T	2,4	T/C	11,0	T/T	8,12	T/C	3,3	T/C
Cluster-11054.78628	412	G	A	10,0	G/G	8,6	G/A	8,0	G/G	6,3	G/A	14,0	G/G	8,0	G/G
Cluster-11054.78628	464	A	T	10,0	A/A	9,7	A/T	10,0	A/A	6,4	A/T	12,0	A/A	7,0	A/A
Cluster-11054.78628	568	C	T	7,0	C/C	3,3	C/T	12,0	C/C	3,2	C/T	8,0	C/C	5,0	C/C
Cluster-11054.62027	249	A	T	17,3	A/T	36,0	A/A	24,0	A/A	21,7	A/T	55,0	A/A	46,0	A/A
Cluster-11054.62027	270	A	G	20,4	A/G	38,0	A/A	27,0	A/A	24,9	A/G	59,0	A/A	50,0	A/A
Cluster-11054.62027	291	T	A	20,5	T/A	47,0	T/T	35,0	T/T	29,13	T/A	76,0	T/T	60,0	T/T
Cluster-11054.62027	502	G	A	12,8	G/A	27,0	G/G	22,12	G/A	27,17	G/A	37,17	G/A	47,27	G/A
Cluster-11054.62027	691	G	A	44,0	G/G	64,0	G/G	41,23	G/A	92,0	G/G	52,30	G/A	68,51	G/A
Cluster-11054.62027	898	C	A	52,0	C/C	71,0	C/C	49,21	C/A	100,0	C/C	45,43	C/A	59,55	C/A
Cluster-11054.62027	1004	A	C	14,13	A/C	25,0	A/A	27,16	A/C	19,16	A/C	25,23	A/C	30,27	A/C
Cluster-11054.62027	1181	C	T	9,10	C/T	22,0	C/C	23,16	C/T	29,36	C/T	19,19	C/T	25,15	C/T
Cluster-11054.62027	1639	A	G	9,10	A/G	27,0	A/A	6,2	A/G	23,15	A/G	15,15	A/G	21,19	A/G
Cluster-11054.62027	1668	T	C	8,9	T/C	27,0	T/T	5,0	T/T	23,14	T/C	32,0	T/T	33,0	T/T
Cluster-11054.62027	1830	C	T	2,4	C/T	7,0	C/C	3,2	C/T	5,3	C/T	1,4	C/T	9,8	C/T
Cluster-11054.78622	81	A	T	2,1	A/T	4,0	A/A	0,4	T/T	1,0	A/A	NA	./.	1,1	A/T
Cluster-11054.78622	321	T	C	5,3	T/C	5,5	T/C	10,3	T/C	2,2	T/C	3,1	T/C	7,7	T/C
Cluster-11054.78620	949	G	A	2,2	G/A	0,3	A/A	4,5	G/A	4,0	G/G	2,3	G/A	5,5	G/A
Cluster-11054.78620	964	T	C	2,2	T/C	2,0	T/T	8,0	T/T	3,0	T/T	5,0	T/T	5,5	T/C
Cluster-11054.78620	1270	T	G	1,0	T/T	2,1	T/G	3,3	T/G	5,0	T/T	1,3	T/G	8,0	T/T
Cluster-11054.78620	1310	T	C	0,2	C/C	3,0	T/T	6,0	T/T	1,2	T/C	4,0	T/T	0,9	C/C
Cluster-11054.78620	1406	A	G	2,0	A/A	1,0	A/A	1,2	A/G	2,1	A/G	1,2	A/G	8,0	A/A
Cluster-11054.78620	1576	T	A	0,8	A/A	20,0	T/T	16,0	T/T	6,6	T/A	29,0	T/T	0,12	A/A
Cluster-11054.78620	1588	G	A	0,8	A/A	11,7	G/A	5,8	G/A	0,10	A/A	19,9	G/A	0,10	A/A
Cluster-11054.78620	1622	G	A	8,0	G/G	9,11	G/A	10,7	G/A	11,0	G/G	10,17	G/A	10,0	G/G
Cluster-11054.78620	1796	A	G	10,0	A/A	7,8	A/G	9,6	A/G	4,0	A/A	13,6	A/G	13,0	A/A
Cluster-11054.78620	1813	T	C	9,0	T/T	8,7	T/C	9,6	T/C	4,1	T/C	12,8	T/C	14,0	T/T
Cluster-11054.78620	2024	T	C	7,0	T/T	3,2	T/C	0,1	C/C	1,0	T/T	2,4	T/C	6,0	T/T
Cluster-11054.7418	211	T	A	1,0	T/T	3,0	T/T	1,0	T/T	0,5	A/A	9,0	T/T	10,0	T/T
Cluster-11054.7418	483	C	G	NA	./.	1,0	C/C	3,0	C/C	15,0	C/C	15,4	C/G	18,15	C/G
Cluster-11054.7418	838	A	G	3,0	A/A	NA	./.	NA	./.	3,0	A/A	0,3	G/G	3,0	A/A
Cluster-8125.0	411	G	A	6,6	G/A	0,1	A/A	1,1	G/A	1,0	G/G	1,0	G/G	NA	./.
Cluster-8125.0	540	G	A	14,0	G/G	1,0	G/G	3,2	G/A	NA	./.	1,0	G/G	NA	./.
Cluster-8125.0	541	A	T	14,0	A/A	1,0	A/A	3,2	A/T	NA	./.	1,0	A/A	NA	./.
Cluster-11054.8134	1766	C	T	3,0	C/C	1,1	C/T	1,0	C/C	4,0	C/C	NA	./.	3,4	C/T
Cluster-11054.8134	2188	C	T	4,0	C/C	1,3	C/T	9,0	C/C	3,0	C/C	4,0	C/C	4,4	C/T
Cluster-11054.8132	164	A	G	1,0	A/A	2,0	A/A	0,3	G/G	3,0	A/A	3,2	A/G	8,2	A/G
Cluster-11054.8132	191	A	G	2,0	A/A	3,0	A/A	0,3	G/G	7,0	A/A	3,3	A/G	11,0	A/A
Cluster-11054.8132	304	T	C	4,0	T/T	5,0	T/T	3,3	T/C	8,0	T/T	4,2	T/C	12,0	T/T
Cluster-11054.8133	394	A	G	4,5	A/G	2,3	A/G	9,0	A/A	7,0	A/A	12,0	A/A	3,0	A/A
Cluster-11054.8133	443	T	A	0,4	A/A	0,3	A/A	4,2	T/A	1,4	T/A	5,3	T/A	3,0	T/T
Cluster-11054.40682	667	A	G	3,0	A/A	5,0	A/A	12,0	A/A	15,4	A/G	15,6	A/G	17,0	A/A
Cluster-11054.40682	737	A	G	6,0	A/A	17,0	A/A	26,0	A/A	17,6	A/G	34,7	A/G	33,0	A/A
Cluster-11054.40682	890	G	A	0,7	A/A	8,8	G/A	21,1	G/G	18,9	G/A	32,8	G/A	16,18	G/A
Cluster-11054.40681	1486	C	T	NA	./.	0,2	T/T	2,0	C/C	0,4	T/T	1,1	C/T	8,0	C/C
Cluster-11054.40681	2407	G	C	11,0	G/G	14,10	G/C	5,0	G/G	5,11	G/C	10,0	G/G	17,0	G/G
Cluster-11054.24521	166	C	T	4,0	C/C	3,0	C/C	2,2	C/T	4,0	C/C	10,0	C/C	8,0	C/C
Cluster-11054.24521	172	C	T	4,0	C/C	3,0	C/C	4,2	C/T	4,0	C/C	10,0	C/C	8,0	C/C
Cluster-11054.31920	314	C	T	34,15	C/T	1,1	C/T	5,3	C/T	3,0	C/C	1,1	C/T	NA	./.
Cluster-11054.31920	568	A	G	17,3	A/G	NA	./.	3,0	A/A	NA	./.	1,0	A/A	NA	./.
Cluster-11054.31924	29	C	T	NA	./.	NA	./.	NA	./.	0,1	T/T	NA	./.	NA	./.
Cluster-11054.78083	107	G	A	1,2	G/A	3,0	G/G	1,1	G/A	7,0	G/G	3,0	G/G	4,0	G/G
Cluster-11054.78083	232	A	G	1,2	A/G	1,0	A/A	NA	./.	2,0	A/A	2,0	A/A	4,0	A/A
Cluster-11054.78083	240	C	T	1,2	C/T	1,0	C/C	NA	./.	2,0	C/C	2,0	C/C	4,0	C/C
Cluster-11054.78086	1588	T	C	NA	./.	NA	./.	NA	./.	96,83	T/C	1,0	T/T	0,2	C/C
Cluster-23604.2	248	C	G	7,3	C/G	NA	./.	7,0	C/C	NA	./.	NA	./.	NA	./.
Cluster-11054.57673	379	C	T	10,10	C/T	36,0	C/C	18,2	C/C	11,9	C/T	25,0	C/C	14,16	C/T
Cluster-11054.57673	670	C	T	23,0	C/C	9,17	C/T	25,0	C/C	30,0	C/C	19,13	C/T	13,18	C/T
Cluster-11054.57673	679	G	A	11,17	G/A	28,0	G/G	29,0	G/G	15,16	G/A	33,0	G/G	18,13	G/A
Cluster-11054.57673	1402	T	C	9,2	T/C	11,8	T/C	10,0	T/T	11,7	T/C	11,4	T/C	0,17	C/C
Cluster-11054.57673	1567	C	T	50,0	C/C	40,48	C/T	33,27	C/T	39,0	C/C	33,22	C/T	58,1	C/C
Cluster-11054.65202	352	C	A	4,0	C/C	3,0	C/C	1,0	C/C	2,0	C/C	3,4	C/A	2,0	C/C
Cluster-11054.65202	406	G	T	2,0	G/G	3,0	G/G	1,1	G/T	0,2	T/T	7,0	G/G	3,0	G/G
Cluster-11054.65202	642	A	C	3,2	A/C	4,1	A/C	1,0	A/A	4,1	A/C	2,2	A/C	1,0	A/A
Cluster-11054.65203	215	C	T	32,0	C/C	25,1	C/C	33,40	C/T	79,0	C/C	33,32	C/T	48,28	C/T
Cluster-11054.65200	63	G	A	NA	./.	1,2	G/A	NA	./.	2,0	G/G	1,0	G/G	NA	./.
Cluster-11054.65200	85	G	A	NA	./.	3,2	G/A	NA	./.	2,0	G/G	0,1	A/A	NA	./.
Cluster-11845.0	447	G	A	NA	./.	1,1	G/A	1,0	G/G	2,0	G/G	4,3	G/A	NA	./.
Cluster-11054.42865	603	A	T	NA	./.	1,0	A/A	4,0	A/A	2,0	A/A	0,3	T/T	3,3	A/T
Cluster-11054.42865	786	C	T	NA	./.	3,1	C/T	NA	./.	2,0	C/C	5,0	C/C	3,4	C/T
Cluster-11054.42865	1089	A	G	1,0	A/A	2,2	A/G	1,3	A/G	6,0	A/A	6,9	A/G	0,12	G/G
Cluster-11054.42865	2401	T	C	5,0	T/T	2,6	T/C	2,5	T/C	14,0	T/T	25,0	T/T	10,19	T/C
Cluster-11054.42865	2715	C	A	4,2	C/A	8,2	C/A	8,6	C/A	4,4	C/A	22,0	C/C	49,0	C/C
Cluster-11054.42865	3175	G	A	10,10	G/A	21,0	G/G	24,0	G/G	13,8	G/A	0,33	A/A	20,19	G/A
Cluster-11054.42865	3340	T	A	9,11	T/A	6,13	T/A	10,22	T/A	14,9	T/A	27,15	T/A	32,23	T/A
Cluster-11054.89907	643	C	T	3,0	C/C	3,2	C/T	2,0	C/C	3,2	C/T	3,0	C/C	3,4	C/T
Cluster-11054.89907	1404	T	G	NA	./.	NA	./.	2,0	T/T	1,3	T/G	0,2	G/G	2,3	T/G
Cluster-11054.23143	322	T	C	8,10	T/C	22,17	T/C	13,8	T/C	16,26	T/C	16,9	T/C	20,21	T/C
Cluster-11054.89904	134	G	C	0,2	C/C	NA	./.	1,1	G/C	0,5	C/C	3,1	G/C	NA	./.
Cluster-11054.89904	223	A	T	3,0	A/A	NA	./.	4,1	A/T	7,0	A/A	2,3	A/T	NA	./.
Cluster-11054.89904	305	C	A	2,0	C/C	2,0	C/C	6,0	C/C	5,2	C/A	5,1	C/A	NA	./.
Cluster-22190.0	71	G	A	5,0	G/G	5,0	G/G	NA	./.	1,0	G/G	0,2	A/A	0,1	A/A
Cluster-11054.4743	211	G	T	NA	./.	NA	./.	1,0	G/G	3,0	G/G	1,0	G/G	5,3	G/T
Cluster-11054.4742	358	T	A	NA	./.	NA	./.	2,0	T/T	1,0	T/T	3,0	T/T	2,2	T/A
Cluster-11054.4742	433	A	T	NA	./.	NA	./.	2,0	A/A	NA	./.	2,0	A/A	4,4	A/T
Cluster-11054.4740	327	C	T	18,15	C/T	36,0	C/C	16,12	C/T	33,43	C/T	40,39	C/T	30,41	C/T
Cluster-11054.69906	176	T	C	10,11	T/C	12,6	T/C	13,5	T/C	14,5	T/C	11,11	T/C	10,7	T/C
Cluster-11054.69906	211	T	A	8,6	T/A	3,8	T/A	3,11	T/A	8,12	T/A	8,9	T/A	9,9	T/A
Cluster-11054.69906	229	C	T	14,0	C/C	12,0	C/C	5,10	C/T	22,0	C/C	16,0	C/C	18,0	C/C
Cluster-11054.69906	372	A	T	6,8	A/T	7,5	A/T	13,1	A/A	7,7	A/T	5,8	A/T	10,6	A/T
Cluster-11054.69906	1059	G	A	6,0	G/G	NA	./.	1,2	G/A	7,0	G/G	6,0	G/G	3,0	G/G
Cluster-11054.47334	375	A	T	1,7	A/T	6,0	A/A	2,0	A/A	55,0	A/A	30,35	A/T	49,44	A/T
Cluster-11054.47334	407	G	A	7,0	G/G	1,5	G/A	1,1	G/A	27,26	G/A	65,0	G/G	88,0	G/G
Cluster-11054.47334	644	G	A	0,11	A/A	2,0	G/G	5,0	G/G	37,0	G/G	43,60	G/A	34,50	G/A
Cluster-11054.47334	694	G	A	8,0	G/G	0,1	A/A	2,3	G/A	10,11	G/A	70,0	G/G	50,0	G/G
Cluster-11054.47334	696	G	C	8,0	G/G	0,1	C/C	2,3	G/C	10,11	G/C	68,0	G/G	46,0	G/G
Cluster-23818.1	89	C	T	2,3	C/T	1,0	C/C	1,0	C/C	0,1	T/T	1,0	C/C	1,0	C/C
Cluster-23818.1	199	C	T	8,0	C/C	2,1	C/T	2,0	C/C	1,2	C/T	1,0	C/C	1,0	C/C
Cluster-23818.1	397	A	T	2,5	A/T	7,0	A/A	NA	./.	6,0	A/A	NA	./.	1,0	A/A
Cluster-11054.7213	167	A	T	8,0	A/A	9,16	A/T	25,0	A/A	15,17	A/T	13,13	A/T	36,0	A/A
Cluster-11054.64156	543	A	G	NA	./.	NA	./.	NA	./.	7,0	A/A	7,0	A/A	2,3	A/G
Cluster-11054.64156	635	T	C	NA	./.	NA	./.	NA	./.	5,3	T/C	9,0	T/T	10,0	T/T
Cluster-11054.64156	1823	G	T	NA	./.	NA	./.	1,0	G/G	5,6	G/T	6,1	G/T	7,5	G/T
Cluster-11054.64156	1824	A	T	NA	./.	NA	./.	1,0	A/A	5,6	A/T	6,1	A/T	7,5	A/T
Cluster-11054.499	269	C	G	0,1	G/G	1,0	C/C	0,2	G/G	1,1	C/G	1,0	C/C	0,3	G/G
Cluster-1882.0	211	T	A	NA	./.	NA	./.	NA	./.	0,2	A/A	0,4	A/A	4,0	T/T
Cluster-4616.0	177	C	T	NA	./.	3,2	C/T	4,0	C/C	NA	./.	0,2	T/T	NA	./.
Cluster-21224.0	865	G	A	3,3	G/A	0,3	A/A	1,0	G/G	NA	./.	NA	./.	NA	./.
Cluster-11054.60125	61	T	A	22,30	T/A	38,0	T/T	43,0	T/T	27,0	T/T	26,0	T/T	13,14	T/A
Cluster-11054.60125	290	T	A	38,56	T/A	34,25	T/A	80,1	T/T	46,0	T/T	70,0	T/T	23,34	T/A
Cluster-11054.60125	538	T	A	45,0	T/T	39,0	T/T	35,18	T/A	18,9	T/A	20,16	T/A	31,0	T/T
Cluster-11054.60125	737	G	A	2,8	G/A	1,3	G/A	4,0	G/G	11,0	G/G	14,0	G/G	1,3	G/A
Cluster-11054.90518	250	C	T	0,2	T/T	2,0	C/C	2,4	C/T	9,5	C/T	1,4	C/T	8,0	C/C
Cluster-11054.90518	284	G	A	2,0	G/G	0,2	A/A	4,0	G/G	4,6	G/A	4,0	G/G	2,4	G/A
Cluster-11054.90518	454	T	C	0,2	C/C	1,0	T/T	1,1	T/C	2,0	T/T	1,2	T/C	3,4	T/C
Cluster-11054.90518	532	T	C	3,0	T/T	0,1	C/C	2,0	T/T	0,5	C/C	7,2	T/C	8,1	T/C
Cluster-11054.90518	709	G	T	3,2	G/T	5,0	G/G	4,1	G/T	2,3	G/T	3,0	G/G	16,0	G/G
Cluster-11054.90518	718	G	A	3,1	G/A	5,0	G/G	4,1	G/A	2,3	G/A	3,0	G/G	17,0	G/G
Cluster-11054.90518	748	T	G	4,1	T/G	1,3	T/G	4,1	T/G	3,3	T/G	5,0	T/T	14,3	T/G
Cluster-11054.90518	756	C	T	3,1	C/T	3,0	C/C	4,1	C/T	4,3	C/T	3,0	C/C	15,0	C/C
Cluster-11054.90518	837	C	A	1,2	C/A	2,0	C/C	1,0	C/C	4,3	C/A	5,0	C/C	15,0	C/C
Cluster-11054.90518	1328	C	T	2,0	C/C	5,1	C/T	3,0	C/C	9,8	C/T	17,0	C/C	15,0	C/C
Cluster-11054.90518	2005	A	G	9,0	A/A	3,4	A/G	14,0	A/A	18,17	A/G	28,0	A/A	33,0	A/A
Cluster-11054.90518	2131	T	C	10,0	T/T	1,2	T/C	11,0	T/T	32,0	T/T	29,0	T/T	16,22	T/C
Cluster-11054.90518	2258	T	C	5,0	T/T	4,2	T/C	3,0	T/T	15,0	T/T	14,0	T/T	10,7	T/C
Cluster-11054.90518	2276	C	A	2,0	C/C	3,2	C/A	1,0	C/C	12,0	C/C	11,0	C/C	7,4	C/A
Cluster-11054.51280	65	C	T	4,2	C/T	10,0	C/C	8,1	C/T	NA	./.	0,1	T/T	5,2	C/T
Cluster-11054.51280	84	G	C	8,0	G/G	13,0	G/G	7,4	G/C	NA	./.	1,0	G/G	8,0	G/G
Cluster-11054.51280	212	C	T	21,5	C/T	35,0	C/C	25,2	C/C	NA	./.	4,0	C/C	8,0	C/C
Cluster-11054.51280	331	T	A	12,11	T/A	33,0	T/T	16,3	T/A	NA	./.	4,0	T/T	3,0	T/T
Cluster-11054.51280	612	G	A	415,1224	G/A	1317,2	G/G	794,1044	G/A	218,1	G/G	703,0	G/G	1204,1	G/G
Cluster-11054.51280	657	T	C	1106,924	T/C	1692,2	T/T	1363,912	T/C	260,1	T/T	815,3	T/T	1536,4	T/T
Cluster-11054.51280	661	G	A	1456,590	G/A	1679,1	G/G	1899,377	G/A	254,0	G/G	814,0	G/G	1540,0	G/G
Cluster-11054.51280	745	C	A	2709,0	C/C	427,1629	C/A	2013,920	C/A	226,68	C/A	406,501	C/A	1631,349	C/A
Cluster-11054.51282	560	A	G	186,150	A/G	314,267	A/G	160,139	A/G	161,160	A/G	356,362	A/G	345,303	A/G
Cluster-11054.51282	1113	G	A	28,21	G/A	47,38	G/A	34,16	G/A	12,14	G/A	67,71	G/A	53,22	G/A
Cluster-11054.51282	1154	G	A	37,30	G/A	73,45	G/A	38,28	G/A	20,17	G/A	72,75	G/A	51,32	G/A
Cluster-11054.51282	1199	A	T	41,40	A/T	82,61	A/T	52,38	A/T	24,19	A/T	87,83	A/T	65,39	A/T
Cluster-11054.51282	1379	A	T	69,59	A/T	117,103	A/T	73,90	A/T	48,40	A/T	185,136	A/T	80,78	A/T
Cluster-11054.51282	1461	T	A	55,52	T/A	112,83	T/A	66,75	T/A	47,34	T/A	161,126	T/A	69,67	T/A
Cluster-11054.51282	2865	A	G	8,2	A/G	7,7	A/G	6,11	A/G	2,4	A/G	23,16	A/G	9,10	A/G
Cluster-13206.0	605	G	T	1,4	T/T	0,1	T/T	5,0	G/G	0,2	T/T	NA	./.	NA	./.
Cluster-13206.0	637	C	A	2,3	C/A	0,1	A/A	6,0	C/C	0,2	A/A	NA	./.	NA	./.
Cluster-11054.36479	506	G	A	2,1	G/A	3,1	G/A	2,1	G/A	NA	./.	0,1	A/A	NA	./.
Cluster-11054.36478	315	A	G	1,0	A/A	7,4	A/G	3,1	A/G	0,2	G/G	0,1	G/G	NA	./.
Cluster-11054.66799	998	A	G	3,0	A/A	2,3	A/G	1,0	A/A	4,0	A/A	2,0	A/A	0,1	G/G
Cluster-11054.66793	363	T	A	12,10	T/A	1,5	T/A	6,0	T/T	9,0	T/T	NA	./.	1,0	T/T
Cluster-15851.0	252	G	T	NA	./.	2,0	G/G	2,0	G/G	NA	./.	0,2	T/T	1,0	G/G
Cluster-15851.0	256	T	G	NA	./.	2,0	T/T	2,0	T/T	NA	./.	0,2	G/G	1,0	T/T
Cluster-15851.0	505	G	A	2,0	G/G	1,0	G/G	1,0	G/G	8,2	G/A	0,2	A/A	8,0	G/G
Cluster-15851.0	514	C	T	2,0	C/C	NA	./.	1,0	C/C	7,1	C/T	0,1	T/T	8,0	C/C
Cluster-11454.0	276	C	T	3,0	C/C	2,0	C/C	0,1	T/T	3,3	C/T	0,2	T/T	2,0	C/C
Cluster-11454.0	290	A	T	3,0	A/A	1,0	A/A	0,1	T/T	3,2	A/T	0,2	T/T	3,0	A/A
Cluster-11454.0	312	A	G	2,0	A/A	1,0	A/A	0,1	G/G	3,2	A/G	NA	./.	3,0	A/A
Cluster-11454.0	334	T	G	2,0	T/T	1,0	T/T	0,1	G/G	2,2	T/G	NA	./.	2,0	T/T
Cluster-11454.0	1087	T	C	3,1	T/C	2,0	T/T	0,4	C/C	1,3	T/C	0,3	C/C	4,0	T/T
Cluster-11054.52169	51	C	T	6,0	C/C	14,0	C/C	10,3	C/T	8,0	C/C	2,0	C/C	8,0	C/C
Cluster-11054.52167	40	T	G	2,0	T/T	2,0	T/T	4,0	T/T	2,3	T/G	14,0	T/T	12,0	T/T
Cluster-11054.52167	467	C	T	0,1	T/T	NA	./.	0,4	T/T	4,3	C/T	12,7	C/T	15,7	C/T
Cluster-11054.52167	512	C	T	2,0	C/C	NA	./.	2,3	C/T	4,6	C/T	17,0	C/C	15,0	C/C
Cluster-11054.52167	617	C	A	10,0	C/C	6,0	C/C	20,0	C/C	12,9	C/A	38,0	C/C	25,0	C/C
Cluster-11054.52167	620	T	G	3,7	T/G	6,0	T/T	20,0	T/T	21,1	T/T	17,23	T/G	12,15	T/G
Cluster-11054.52166	204	A	G	0,1	G/G	0,2	G/G	1,1	A/G	0,17	G/G	9,0	A/A	6,0	A/A
Cluster-11054.52166	447	G	A	2,3	G/A	0,2	A/A	1,0	G/G	6,0	G/G	4,5	G/A	4,5	G/A
Cluster-11054.52166	472	C	T	5,0	C/C	2,0	C/C	1,0	C/C	4,3	C/T	8,0	C/C	11,0	C/C
Cluster-11054.52166	558	A	G	0,4	G/G	1,0	A/A	0,3	G/G	2,1	A/G	1,0	A/A	8,0	A/A
Cluster-11054.52166	637	C	T	0,3	T/T	1,0	C/C	0,2	T/T	3,2	C/T	3,0	C/C	5,0	C/C
Cluster-11054.52166	864	A	T	1,0	A/A	NA	./.	2,0	A/A	11,0	A/A	3,3	A/T	0,1	T/T
Cluster-11054.52166	915	A	C	1,0	A/A	3,0	A/A	4,0	A/A	8,0	A/A	5,3	A/C	2,1	A/C
Cluster-11054.52166	1035	C	T	2,2	C/T	2,6	C/T	1,1	C/T	11,8	C/T	7,4	C/T	8,7	C/T
Cluster-11054.52166	1730	A	T	23,0	A/A	6,0	A/A	15,0	A/A	11,18	A/T	14,14	A/T	15,10	A/T
Cluster-11054.52166	1802	G	A	25,0	G/G	8,0	G/G	14,0	G/G	10,12	G/A	9,15	G/A	8,10	G/A
Cluster-11054.52166	1903	C	T	8,7	C/T	7,5	C/T	4,3	C/T	16,0	C/C	12,9	C/T	15,8	C/T
Cluster-11054.11330	527	T	C	4,0	T/T	4,0	T/T	1,0	T/T	0,2	C/C	6,0	T/T	7,0	T/T
Cluster-11054.11336	608	C	T	5,0	C/C	3,0	C/C	2,2	C/T	6,3	C/T	5,1	C/T	2,3	C/T
Cluster-11054.54095	553	G	T	8,0	G/G	1,3	G/T	7,0	G/G	3,0	G/G	0,1	T/T	2,0	G/G
Cluster-5927.0	231	G	T	7,4	G/T	NA	./.	0,1	T/T	0,2	T/T	NA	./.	1,0	G/G
Cluster-5927.0	352	C	T	4,4	C/T	NA	./.	NA	./.	1,0	C/C	NA	./.	0,1	T/T
Cluster-11054.14864	171	T	A	NA	./.	1,8	T/A	10,18	T/A	8,7	T/A	6,1	T/A	10,9	T/A
Cluster-11054.14864	393	G	A	NA	./.	10,6	G/A	20,1	G/G	14,0	G/G	3,0	G/G	23,0	G/G
Cluster-11054.74709	1152	C	A	20,22	C/A	54,0	C/C	48,0	C/C	29,0	C/C	53,0	C/C	16,12	C/A
Cluster-11054.74709	1240	C	T	0,33	T/T	61,0	C/C	20,12	C/T	15,14	C/T	44,0	C/C	12,13	C/T
Cluster-11054.74709	1250	C	T	15,15	C/T	55,0	C/C	17,11	C/T	13,13	C/T	40,0	C/C	25,0	C/C
Cluster-11054.74708	55	A	G	0,1	G/G	NA	./.	NA	./.	NA	./.	NA	./.	NA	./.
Cluster-11054.74708	149	T	A	4,0	T/T	2,1	T/A	1,2	T/A	NA	./.	1,0	T/T	2,0	T/T
Cluster-11054.74708	185	T	C	3,0	T/T	1,2	T/C	3,0	T/T	NA	./.	0,1	C/C	0,2	C/C
Cluster-11054.74704	1032	C	T	14,0	C/C	6,1	C/T	5,0	C/C	1,0	C/C	26,29	C/T	29,33	C/T
Cluster-11054.89176	163	T	A	0,1	A/A	4,1	T/A	3,1	T/A	1,10	T/A	15,8	T/A	8,5	T/A
Cluster-11054.89176	619	T	A	8,0	T/T	7,7	T/A	4,6	T/A	24,1	T/T	35,34	T/A	24,25	T/A
Cluster-11054.16640	368	C	G	26,28	C/G	50,0	C/C	66,0	C/C	38,0	C/C	55,0	C/C	17,19	C/G
Cluster-11054.16645	685	C	T	0,2	T/T	1,1	C/T	2,0	C/C	0,2	T/T	4,1	C/T	9,0	C/C
Cluster-11054.16645	811	C	G	0,4	G/G	0,1	G/G	1,0	C/C	0,2	G/G	2,0	C/C	1,0	C/C
Cluster-11054.16645	1000	C	T	2,1	C/T	2,0	C/C	1,0	C/C	2,2	C/T	2,3	C/T	8,0	C/C
Cluster-11054.16645	1039	T	C	2,1	T/C	2,0	T/T	1,0	T/T	1,2	T/C	2,2	T/C	7,0	T/T
Cluster-11054.16646	181	T	A	0,2	A/A	4,0	T/T	0,2	A/A	1,0	T/T	3,0	T/T	NA	./.
Cluster-11054.16646	234	T	C	0,2	C/C	4,0	T/T	0,1	C/C	1,0	T/T	2,0	T/T	NA	./.
Cluster-11054.16647	401	G	A	0,2	A/A	NA	./.	NA	./.	NA	./.	NA	./.	NA	./.
Cluster-11054.16648	113	C	T	26,18	C/T	31,21	C/T	31,18	C/T	21,9	C/T	20,20	C/T	13,7	C/T
Cluster-11054.16648	390	A	T	40,0	A/A	32,0	A/A	23,26	A/T	39,0	A/A	21,14	A/T	26,0	A/A
Cluster-11054.16648	435	A	G	20,20	A/G	24,10	A/G	51,0	A/A	24,23	A/G	38,0	A/A	15,20	A/G
Cluster-11054.16648	973	T	A	18,25	T/A	55,3	T/T	30,19	T/A	32,23	T/A	46,0	T/T	37,0	T/T
Cluster-11054.16648	1158	C	A	21,0	C/C	25,2	C/C	15,20	C/A	30,0	C/C	17,6	C/A	20,0	C/C
Cluster-11054.16648	1685	T	C	9,5	T/C	9,5	T/C	8,12	T/C	15,10	T/C	10,8	T/C	6,8	T/C
Cluster-11054.16648	1946	G	C	8,11	G/C	16,4	G/C	13,0	G/G	18,11	G/C	28,0	G/G	16,18	G/C
Cluster-11054.16648	2067	G	A	5,7	G/A	21,0	G/G	0,13	A/A	6,11	G/A	16,11	G/A	24,0	G/G
Cluster-11054.16648	2343	G	A	1,6	G/A	4,3	G/A	9,0	G/G	12,6	G/A	14,0	G/G	7,12	G/A
Cluster-11054.16648	2517	G	A	23,0	G/G	18,0	G/G	26,19	G/A	47,0	G/G	14,26	G/A	32,0	G/G
Cluster-11054.16648	2579	A	C	19,0	A/A	16,1	A/A	15,13	A/C	32,0	A/A	10,21	A/C	23,0	A/A
Cluster-11054.16648	2614	A	G	15,0	A/A	6,9	A/G	23,0	A/A	29,0	A/A	17,8	A/G	12,7	A/G
Cluster-11054.16648	2657	G	T	3,0	G/G	1,3	G/T	7,0	G/G	5,0	G/G	2,1	G/T	6,3	G/T
Cluster-11054.16649	301	A	T	2,2	A/T	3,0	A/A	0,1	T/T	NA	./.	2,3	A/T	2,3	A/T
Cluster-16386.1	924	A	C	NA	./.	1,1	A/C	1,0	A/A	2,3	A/C	5,2	A/C	2,0	A/A
Cluster-16386.1	1869	A	G	2,0	A/A	1,0	A/A	0,3	G/G	1,0	A/A	1,3	A/G	3,1	A/G
Cluster-11054.75071	1313	T	C	0,1	C/C	3,1	T/C	1,0	T/T	5,0	T/T	3,3	T/C	5,0	T/T
Cluster-11054.75071	1388	A	G	0,1	G/G	3,2	A/G	1,0	A/A	1,0	A/A	2,2	A/G	4,0	A/A
Cluster-11054.75074	289	G	A	5,9	G/A	12,6	G/A	15,0	G/G	18,0	G/G	23,0	G/G	30,0	G/G
Cluster-11054.75074	389	T	C	8,4	T/C	10,4	T/C	7,1	T/C	4,9	T/C	4,12	T/C	10,14	T/C
Cluster-11054.75074	408	G	T	7,3	G/T	11,4	G/T	4,0	G/G	12,0	G/G	13,0	G/G	19,1	G/G
Cluster-11054.75074	786	G	T	1,1	G/T	4,1	G/T	1,1	G/T	1,2	G/T	1,4	T/T	4,4	G/T
Cluster-11054.75074	870	C	T	0,4	T/T	3,2	C/T	3,1	C/C	8,6	C/T	9,4	C/T	13,2	C/T
Cluster-11054.75074	997	C	T	3,1	C/T	1,1	C/T	2,7	C/T	5,3	C/T	7,6	C/T	4,5	C/T
Cluster-11054.75074	1010	C	T	1,3	C/T	1,1	C/T	9,0	C/C	7,0	C/C	16,0	C/C	10,0	C/C
Cluster-11054.75074	1256	T	A	NA	./.	0,2	A/A	2,5	T/A	4,5	T/A	6,3	T/A	10,5	T/A
Cluster-11054.75074	1700	T	A	1,0	T/T	1,0	T/T	NA	./.	3,1	T/A	2,3	T/A	2,5	T/A
Cluster-11054.75074	1856	C	T	NA	./.	NA	./.	2,0	C/C	2,0	C/C	2,3	C/T	4,4	C/T
Cluster-11054.75077	129	A	G	0,2	G/G	1,1	A/G	2,0	A/A	1,0	A/A	1,0	A/A	NA	./.
Cluster-11054.75077	631	G	A	3,0	G/G	4,0	G/G	0,3	A/A	0,3	A/A	5,0	G/G	9,2	G/A
Cluster-11054.75077	673	T	A	2,0	T/T	3,0	T/T	0,3	A/A	0,3	A/A	5,0	T/T	9,2	T/A
Cluster-11054.75077	1140	G	T	4,1	G/T	4,1	G/T	3,1	G/T	1,3	G/T	2,6	G/T	4,0	G/G
Cluster-11054.75077	1465	G	T	1,0	G/G	2,3	G/T	11,0	G/G	6,0	G/G	5,2	G/T	3,0	G/G
Cluster-11054.1057	476	A	T	5,0	A/A	0,1	T/T	5,0	A/A	0,2	T/T	12,2	A/T	11,0	A/A
Cluster-11054.1058	256	T	A	0,6	A/A	13,0	T/T	15,1	T/T	8,0	T/T	1,4	T/A	20,5	T/A
Cluster-11054.19817	322	C	T	27,0	C/C	14,17	C/T	39,0	C/C	14,15	C/T	33,0	C/C	47,0	C/C
Cluster-11054.70494	388	A	G	0,1	G/G	4,0	A/A	5,0	A/A	NA	./.	0,2	G/G	NA	./.
Cluster-11054.70494	494	G	T	0,2	T/T	9,0	G/G	8,0	G/G	NA	./.	0,2	T/T	NA	./.
Cluster-11054.61886	134	C	T	1,0	C/C	1,4	C/T	4,0	C/C	1,0	C/C	4,0	C/C	5,0	C/C
Cluster-11054.61886	293	T	C	1,0	T/T	1,2	T/C	NA	./.	2,0	T/T	1,2	T/C	7,0	T/T
Cluster-11054.61886	305	T	C	1,0	T/T	1,2	T/C	NA	./.	2,0	T/T	1,2	T/C	6,0	T/T
Cluster-11054.61886	335	A	G	0,1	G/G	2,0	A/A	NA	./.	1,1	A/G	4,0	A/A	2,3	A/G
Cluster-11054.61886	488	T	C	1,0	T/T	1,1	T/C	1,0	T/T	2,0	T/T	0,3	C/C	2,0	T/T
Cluster-11054.61886	614	G	A	1,0	G/G	1,2	G/A	NA	./.	0,1	A/A	2,0	G/G	3,0	G/G
Cluster-11054.61886	620	A	G	1,0	A/A	0,3	G/G	NA	./.	0,1	G/G	0,2	G/G	3,0	A/A
Cluster-11054.61886	797	G	C	NA	./.	3,0	G/G	0,2	C/C	0,2	C/C	5,2	G/C	3,1	G/C
Cluster-11054.61886	1284	C	T	5,2	C/T	15,0	C/C	8,0	C/C	12,0	C/C	15,0	C/C	17,0	C/C
Cluster-11054.61886	1292	C	T	5,2	C/T	16,0	C/C	8,0	C/C	12,0	C/C	14,0	C/C	18,0	C/C
Cluster-11054.61886	1547	G	A	10,0	G/G	7,6	G/A	18,0	G/G	5,4	G/A	6,7	G/A	5,9	G/A
Cluster-11054.61886	1561	A	C	4,6	A/C	6,6	A/C	18,0	A/A	7,0	A/A	7,6	A/C	14,0	A/A
Cluster-11054.61886	1766	C	T	4,7	C/T	7,4	C/T	21,0	C/C	5,0	C/C	4,8	C/T	7,0	C/C
Cluster-11054.61886	1914	G	A	6,0	G/G	10,0	G/G	0,11	A/A	2,6	G/A	15,0	G/G	4,3	G/A
Cluster-11054.61886	2063	C	T	2,0	C/C	6,0	C/C	0,10	T/T	1,5	C/T	3,0	C/C	2,5	C/T
Cluster-11054.60139	263	C	T	106,66	C/T	87,57	C/T	105,73	C/T	21,36	C/T	36,32	C/T	30,29	C/T
Cluster-11054.60139	389	T	C	99,54	T/C	80,45	T/C	82,71	T/C	27,24	T/C	29,18	T/C	17,21	T/C
Cluster-11054.60139	492	G	C	93,49	G/C	57,45	G/C	70,57	G/C	32,15	G/C	28,16	G/C	12,22	G/C
Cluster-11054.60139	739	A	C	17,11	A/C	6,10	A/C	6,14	A/C	3,4	A/C	5,7	A/A	3,5	A/C
Cluster-11054.20911	300	C	T	NA	./.	12,4	C/T	NA	./.	11,1	C/T	12,7	C/T	8,1	C/T
Cluster-3133.0	214	G	C	NA	./.	1,0	G/G	0,5	C/C	5,0	G/G	1,0	G/G	NA	./.
Cluster-11054.12017	166	A	G	7,8	A/G	14,16	A/G	9,10	A/G	12,17	A/G	19,5	A/G	15,0	A/A
Cluster-11054.12017	182	A	C	6,8	A/C	11,11	A/C	6,11	A/C	10,13	A/C	15,6	A/C	8,6	A/C
Cluster-11054.12017	311	C	T	11,9	C/T	12,16	C/T	17,10	C/T	15,21	C/T	16,15	C/T	25,19	C/T
Cluster-11054.12017	356	T	C	13,11	T/C	13,19	T/C	16,13	T/C	16,19	T/C	16,15	T/C	26,23	T/C
Cluster-11054.12017	463	A	T	19,15	A/T	11,16	A/T	21,16	A/T	14,13	A/T	15,20	A/T	18,18	A/T
Cluster-11054.12017	464	C	A	19,15	C/A	11,16	C/A	21,16	C/A	14,13	C/A	16,20	C/A	36,0	C/C
Cluster-11054.12017	672	C	T	23,17	C/T	31,15	C/T	23,23	C/T	20,26	C/T	28,24	C/T	43,0	C/C
Cluster-11054.76284	874	A	G	0,1	G/G	3,0	A/A	0,3	G/G	3,1	A/G	1,2	A/G	3,0	A/A
Cluster-11054.39806	284	A	T	6,4	A/T	17,0	A/A	8,7	A/T	14,17	A/T	9,5	A/T	6,6	A/T
Cluster-11054.39806	407	G	C	15,0	G/G	9,0	G/G	21,0	G/G	19,18	G/C	15,0	G/G	4,15	G/C
Cluster-11054.39806	712	C	T	8,5	C/T	0,4	T/T	5,1	C/T	29,0	C/C	11,9	C/T	17,0	C/C
Cluster-11054.39806	737	G	T	10,0	G/G	3,0	G/G	6,0	G/G	8,12	G/T	17,0	G/G	8,5	G/T
Cluster-11054.13766	624	T	G	2,0	T/T	0,2	G/G	0,1	G/G	2,0	T/T	0,2	G/G	4,0	T/T
Cluster-11054.13766	772	C	T	NA	./.	2,0	C/C	1,0	C/C	1,2	C/T	3,0	C/C	1,1	C/T
Cluster-11054.13766	787	G	A	NA	./.	2,0	G/G	1,0	G/G	1,2	G/A	3,0	G/G	0,1	A/A
Cluster-11054.13766	865	A	T	NA	./.	1,0	A/A	NA	./.	2,3	A/T	4,0	A/A	1,1	A/T
Cluster-11054.13766	916	T	C	NA	./.	NA	./.	1,0	T/T	2,4	T/C	3,0	T/T	1,0	T/T
Cluster-11054.13766	1035	A	G	NA	./.	1,0	A/A	1,0	A/A	1,6	A/G	3,0	A/A	5,0	A/A
Cluster-11054.13766	1834	G	A	1,0	G/G	0,2	A/A	0,1	A/A	11,0	G/G	0,6	A/A	4,2	G/A
Cluster-11054.13766	1879	C	T	0,1	T/T	0,2	T/T	NA	./.	0,8	T/T	0,5	T/T	0,8	T/T
Cluster-11054.13767	191	C	G	1,1	C/G	17,5	C/G	9,2	C/G	15,18	C/G	38,14	C/G	13,21	C/G
Cluster-11054.13767	238	G	A	1,0	G/G	19,3	G/A	12,1	G/G	19,14	G/A	42,11	G/A	20,13	G/A
Cluster-11054.13769	248	C	G	NA	./.	0,1	G/G	0,1	G/G	2,0	C/C	2,2	C/G	2,3	C/G
Cluster-11054.13769	290	A	G	NA	./.	2,0	A/A	NA	./.	2,0	A/A	2,1	A/G	2,3	A/G
Cluster-11054.14086	132	A	T	1,0	A/A	1,0	A/A	0,1	T/T	3,0	A/A	0,1	T/T	3,0	A/A
Cluster-11054.14086	165	G	T	1,0	G/G	1,0	G/G	0,3	T/T	3,1	G/T	0,1	T/T	4,0	G/G
Cluster-11054.14086	235	T	G	0,1	G/G	0,2	G/G	2,2	T/G	1,0	T/T	2,0	T/T	1,2	T/G
Cluster-11054.14086	322	C	A	2,0	C/C	4,0	C/C	1,4	A/A	0,1	A/A	NA	./.	2,0	C/C
Cluster-11054.74872	67	T	C	11,0	T/T	5,0	T/T	7,4	T/C	7,14	T/C	26,0	T/T	16,9	T/C
Cluster-11054.74872	207	T	G	4,10	T/G	6,6	T/G	30,0	T/T	45,0	T/T	18,22	T/G	55,0	T/T
Cluster-11054.74877	124	G	A	13,0	G/G	9,9	G/A	23,0	G/G	3,12	G/A	4,5	G/A	9,15	G/A
Cluster-11054.74877	442	G	A	3,5	G/A	10,0	G/G	8,5	G/A	7,0	G/G	15,0	G/G	8,0	G/G
Cluster-11054.74874	953	T	C	1,3	T/C	0,6	C/C	4,3	T/C	10,0	T/T	9,7	T/C	11,0	T/T
Cluster-11054.74874	971	A	G	1,3	A/G	0,5	G/G	3,2	A/G	10,0	A/A	9,7	A/G	10,0	A/A
Cluster-11054.15358	274	C	T	NA	./.	NA	./.	0,1	T/T	NA	./.	NA	./.	NA	./.
Cluster-11054.15355	232	A	T	2,3	A/T	6,0	A/A	3,5	A/T	1,0	A/A	0,1	T/T	0,1	T/T
Cluster-11054.23430	335	C	G	1,0	C/C	1,2	C/G	5,0	C/C	3,0	C/C	6,0	C/C	4,1	C/G
Cluster-11054.23430	479	G	A	0,2	A/A	3,5	G/A	4,0	G/G	4,4	G/A	12,1	G/G	14,10	G/A
Cluster-11054.23430	543	A	T	3,0	A/A	6,0	A/A	1,0	A/A	3,2	A/T	11,0	A/A	20,0	A/A
Cluster-11054.23430	625	G	A	4,2	G/A	5,0	G/G	1,2	G/A	1,5	G/A	11,0	G/G	25,0	G/G
Cluster-11054.23430	736	T	C	3,3	T/C	4,0	T/T	4,3	T/C	1,8	T/C	13,0	T/T	38,0	T/T
Cluster-11054.23438	498	G	A	0,3	A/A	3,0	G/G	3,0	G/G	NA	./.	3,0	G/G	2,2	G/A
Cluster-11054.62513	711	T	G	12,7	T/G	14,0	T/T	18,0	T/T	NA	./.	NA	./.	NA	./.
Cluster-11054.62512	423	C	T	5,5	C/T	4,0	C/C	6,0	C/C	17,0	C/C	12,0	C/C	21,0	C/C
Cluster-11054.62512	470	G	A	6,11	G/A	7,0	G/G	10,0	G/G	21,0	G/G	8,7	G/A	23,0	G/G
Cluster-11054.62512	693	C	T	29,30	C/T	17,6	C/T	29,0	C/C	49,0	C/C	32,0	C/C	61,0	C/C
Cluster-11054.62512	708	G	C	0,58	C/C	18,7	G/C	22,9	G/C	35,12	G/C	0,32	C/C	40,24	G/C
Cluster-11054.62512	729	T	C	27,28	T/C	14,5	T/C	21,0	T/T	38,0	T/T	27,0	T/T	57,0	T/T
Cluster-11054.62512	753	A	G	27,27	A/G	14,3	A/G	16,0	A/A	34,0	A/A	22,0	A/A	49,0	A/A
Cluster-11054.62512	894	C	T	37,30	C/T	25,11	C/T	36,0	C/C	63,0	C/C	50,0	C/C	88,0	C/C
Cluster-11054.62512	1293	G	A	71,0	G/G	34,0	G/G	20,14	G/A	24,28	G/A	18,18	G/A	50,24	G/A
Cluster-11054.62512	1368	G	T	26,25	G/T	11,15	G/T	14,11	G/T	14,16	G/T	15,12	G/T	32,23	G/T
Cluster-11054.62512	1586	A	T	47,39	A/T	29,19	A/T	24,0	A/A	59,0	A/A	41,0	A/A	57,0	A/A
Cluster-11054.62512	1831	T	C	22,25	T/C	27,0	T/T	21,0	T/T	41,0	T/T	23,14	T/C	55,0	T/T
Cluster-11054.62512	2080	G	A	16,30	G/A	17,22	G/A	20,3	G/A	23,14	G/A	16,20	G/A	26,10	G/A
Cluster-11054.62512	2194	A	T	3,16	A/T	11,9	A/T	15,0	A/A	19,0	A/A	12,0	A/A	23,0	A/A
Cluster-11054.62510	431	G	A	73,81	G/A	112,0	G/G	128,1	G/G	108,107	G/A	90,93	G/A	127,123	G/A
Cluster-11054.62510	1598	G	C	41,0	G/G	21,16	G/C	24,19	G/C	114,0	G/G	102,0	G/G	118,0	G/G
Cluster-11054.62510	1643	G	C	24,18	G/C	24,14	G/C	26,22	G/C	63,62	G/C	57,56	G/C	78,56	G/C
Cluster-11054.62517	84	T	C	121,0	T/T	94,0	T/T	48,67	T/C	133,0	T/T	126,0	T/T	96,64	T/C
Cluster-11054.62517	96	T	C	77,111	T/C	57,72	T/C	0,181	C/C	84,108	T/C	96,86	T/C	135,119	T/C
Cluster-11054.62517	152	C	A	287,201	C/A	183,154	C/A	202,256	C/A	247,208	C/A	243,221	C/A	0,632	A/A
Cluster-11054.62517	279	A	T	430,287	A/T	279,191	A/T	637,0	A/A	380,264	A/T	363,283	A/T	833,1	A/A
Cluster-11054.62517	310	T	A	356,242	T/A	237,150	T/A	532,0	T/T	321,228	T/A	287,235	T/A	708,1	T/T
Cluster-11054.18886	2086	G	T	1,3	G/T	1,0	G/G	1,0	G/G	7,0	G/G	7,0	G/G	5,0	G/G
Cluster-29819.0	80	C	T	NA	./.	0,1	T/T	1,2	C/T	1,0	C/C	3,0	C/C	1,2	C/T
Cluster-29819.0	101	A	G	NA	./.	0,1	G/G	2,2	A/G	1,0	A/A	4,0	A/A	1,2	A/G
Cluster-29819.0	145	A	T	0,1	T/T	0,4	T/T	3,3	A/T	1,0	A/A	4,0	A/A	2,2	A/T
Cluster-29819.0	197	T	G	1,0	T/T	4,0	T/T	5,0	T/T	1,0	T/T	0,3	G/G	1,1	T/G
Cluster-29819.0	257	T	A	2,0	T/T	5,0	T/T	3,2	T/A	0,1	A/A	NA	./.	1,2	T/A
Cluster-9651.0	44	T	C	NA	./.	2,0	T/T	1,2	T/C	1,0	T/T	2,1	T/C	3,0	T/T
Cluster-11054.38328	210	C	T	29,0	C/C	44,0	C/C	15,13	C/T	18,0	C/C	9,18	C/T	12,6	C/T
Cluster-11054.38328	245	A	T	0,29	T/T	22,19	A/T	31,0	A/A	0,20	T/T	16,8	A/T	19,0	A/A
Cluster-11054.38328	392	T	A	27,0	T/T	10,12	T/A	18,19	T/A	15,0	T/T	10,0	T/T	9,10	T/A
Cluster-11054.38328	1753	T	G	12,12	T/G	40,0	T/T	15,0	T/T	1,4	T/G	3,8	T/G	10,0	T/T
Cluster-11054.73871	265	A	T	NA	./.	NA	./.	0,2	T/T	NA	./.	0,1	T/T	NA	./.
Cluster-11054.27449	489	A	G	NA	./.	NA	./.	2,0	A/A	2,2	A/G	6,0	A/A	1,0	A/A
Cluster-11054.27449	589	C	T	1,0	C/C	2,0	C/C	2,0	C/C	0,2	T/T	2,0	C/C	4,0	C/C
Cluster-11054.27449	1031	T	C	NA	./.	4,0	T/T	2,0	T/T	2,2	T/C	1,0	T/T	1,0	T/T
Cluster-11054.27442	841	C	A	4,1	C/A	48,0	C/C	9,9	C/A	1,0	C/C	0,2	A/A	3,3	C/A
Cluster-11054.27442	942	C	T	1,3	C/T	21,0	C/C	7,4	C/T	NA	./.	1,0	C/C	3,0	C/C
Cluster-11054.27441	339	C	T	4,2	C/T	26,1	C/C	7,5	C/T	0,1	T/T	0,1	T/T	1,0	C/C
Cluster-11054.27441	436	A	G	3,10	A/G	42,0	A/A	5,17	A/G	2,0	A/A	2,0	A/A	1,1	A/G
Cluster-11054.27441	512	C	T	22,0	C/C	19,32	C/T	29,0	C/C	3,0	C/C	NA	./.	1,3	C/T
Cluster-11054.27441	537	G	A	21,0	G/G	27,17	G/A	21,0	G/G	1,1	G/A	NA	./.	3,0	G/G
Cluster-11054.27447	133	T	G	40,0	T/T	47,1	T/T	91,0	T/T	21,20	T/G	17,0	T/T	11,0	T/T
Cluster-11054.27447	170	G	T	31,20	G/T	37,36	G/T	64,61	G/T	62,0	G/G	27,0	G/G	16,0	G/G
Cluster-11054.27447	171	C	A	51,0	C/C	75,0	C/C	126,0	C/C	34,28	C/A	17,10	C/A	8,9	C/A
Cluster-11054.27447	299	T	C	91,0	T/T	105,0	T/T	154,0	T/T	56,42	T/C	12,15	T/C	21,12	T/C
Cluster-11054.27447	347	A	C	102,0	A/A	99,0	A/A	137,0	A/A	49,32	A/C	7,13	A/C	23,7	A/C
Cluster-11054.27444	980	C	A	15,6	C/A	42,0	C/C	35,0	C/C	32,18	C/A	42,0	C/C	20,21	C/A
Cluster-11054.27444	1561	A	C	18,0	A/A	13,0	A/A	25,0	A/A	25,0	A/A	21,12	A/C	28,1	A/A
Cluster-11054.27444	1674	A	G	11,6	A/G	9,7	A/G	12,10	A/G	17,19	A/G	0,29	G/G	14,23	A/G
Cluster-11054.27444	1934	C	G	6,0	C/C	3,6	C/G	7,8	C/G	22,0	C/C	10,12	C/G	28,0	C/C
Cluster-11054.27444	2055	C	A	4,0	C/C	2,1	C/A	5,3	C/A	14,0	C/C	4,8	C/A	17,0	C/C
Cluster-11054.27444	2125	A	T	1,0	A/A	1,1	A/T	2,0	A/A	4,0	A/A	2,3	A/T	8,0	A/A
Cluster-3276.0	584	G	T	NA	./.	NA	./.	NA	./.	NA	./.	NA	./.	0,7	T/T
Cluster-10503.0	215	G	A	0,1	A/A	5,2	G/A	3,1	G/A	NA	./.	NA	./.	NA	./.
Cluster-10503.0	294	C	A	0,2	A/A	7,3	C/A	6,0	C/C	NA	./.	NA	./.	NA	./.
Cluster-10412.0	216	G	C	5,4	G/C	NA	./.	NA	./.	NA	./.	1,0	G/G	NA	./.
Cluster-11054.39494	716	A	G	25,0	A/A	0,2	G/G	3,0	A/A	2,2	A/G	0,1	G/G	NA	./.
Cluster-11054.35498	208	G	A	27,0	G/G	22,0	G/G	23,0	G/G	5,0	G/G	2,5	G/A	9,2	G/A
Cluster-11054.35498	268	G	A	25,0	G/G	21,0	G/G	22,0	G/G	8,0	G/G	2,5	G/A	12,4	G/A
Cluster-11054.35495	933	T	A	0,6	A/A	20,0	T/T	5,0	T/T	0,5	A/A	1,0	T/T	6,0	T/T
Cluster-11054.35493	206	A	G	1,0	A/A	6,0	A/A	3,0	A/A	3,5	A/G	16,0	A/A	1,2	A/G
Cluster-11054.35493	317	A	G	6,0	A/A	3,0	A/A	6,0	A/A	13,0	A/A	7,5	A/G	3,5	A/G
Cluster-11054.43298	120	T	G	NA	./.	3,0	T/T	4,3	T/G	NA	./.	NA	./.	NA	./.
Cluster-11054.45606	74	A	G	1,0	A/A	NA	./.	NA	./.	2,2	A/G	3,0	A/A	4,0	A/A
Cluster-11054.45606	140	T	C	1,0	T/T	NA	./.	NA	./.	5,3	T/C	5,0	T/T	0,5	C/C
Cluster-11054.45606	197	C	T	NA	./.	NA	./.	NA	./.	4,4	C/T	5,0	C/C	0,4	T/T
Cluster-11054.45606	413	C	T	NA	./.	1,0	C/C	0,1	T/T	1,0	C/C	6,0	C/C	1,5	C/T
Cluster-11054.45606	659	C	T	NA	./.	NA	./.	NA	./.	5,2	C/T	5,0	C/C	2,2	C/T
Cluster-11054.45606	1328	A	T	0,1	T/T	1,0	A/A	3,1	A/T	3,2	A/T	5,3	A/T	5,3	A/T
Cluster-11054.45606	1364	T	C	0,1	C/C	2,0	T/T	5,0	T/T	5,0	T/T	5,3	T/C	11,0	T/T
Cluster-11054.45606	1733	T	C	0,3	C/C	1,1	T/C	1,1	T/C	12,6	T/C	4,7	T/C	5,4	T/C
Cluster-11054.45606	2381	T	C	0,6	C/C	3,7	T/C	4,0	T/T	24,0	T/T	0,23	C/C	23,0	T/T
Cluster-11054.45606	2513	C	T	3,8	C/T	5,0	C/C	7,0	C/C	40,0	C/C	18,12	C/T	36,0	C/C
Cluster-11054.45606	2543	T	C	4,5	T/C	6,0	T/T	8,0	T/T	34,0	T/T	15,18	T/C	31,0	T/T
Cluster-11054.45606	2552	C	T	4,3	C/T	6,0	C/C	8,0	C/C	32,0	C/C	15,17	C/T	26,0	C/C
Cluster-11054.45606	2594	T	C	5,4	T/C	3,0	T/T	6,0	T/T	28,0	T/T	11,12	T/C	25,0	T/T
Cluster-11054.45606	2734	C	T	7,3	C/T	6,0	C/C	11,0	C/C	37,0	C/C	28,0	C/C	25,0	C/C
Cluster-11054.45606	2822	T	C	5,3	T/C	6,0	T/T	12,0	T/T	42,0	T/T	19,15	T/C	32,0	T/T
Cluster-11054.45606	2921	A	G	0,7	G/G	3,2	A/G	9,0	A/A	30,0	A/A	0,25	G/G	28,0	A/A
Cluster-11054.45606	3090	C	T	7,7	C/T	10,0	C/C	28,0	C/C	40,0	C/C	21,22	C/T	45,0	C/C
Cluster-11054.45606	3091	T	C	7,7	T/C	10,0	T/T	28,0	T/T	40,0	T/T	20,22	T/C	45,0	T/T
Cluster-11054.45606	3176	A	T	10,4	A/T	10,0	A/A	34,0	A/A	40,0	A/A	25,27	A/T	66,1	A/A
Cluster-11054.45606	3320	C	A	9,0	C/C	8,5	C/A	11,13	C/A	18,21	C/A	38,0	C/C	24,17	C/A
Cluster-11054.45606	3448	C	T	10,0	C/C	6,3	C/T	6,14	C/T	28,20	C/T	51,0	C/C	23,24	C/T
Cluster-11054.45606	3573	A	T	5,11	A/T	15,0	A/A	16,0	A/A	35,0	A/A	25,28	A/T	41,0	A/A
Cluster-11054.45606	4194	G	T	19,0	G/G	15,23	G/T	11,18	G/T	30,34	G/T	54,0	G/G	39,43	G/T
Cluster-11054.45606	4354	A	C	14,11	A/C	35,0	A/A	32,0	A/A	83,0	A/A	36,34	A/C	69,0	A/A
Cluster-11054.45606	4587	C	G	1,1	C/G	6,0	C/C	6,0	C/C	7,0	C/C	2,4	C/G	6,0	C/C
Cluster-11054.45607	315	T	C	40,21	T/C	0,3	C/C	9,4	T/C	2,1	T/C	NA	./.	NA	./.
Cluster-6977.0	108	C	T	1,0	C/C	2,2	C/T	3,0	C/C	0,5	T/T	1,0	C/C	3,0	C/C
Cluster-11054.3597	121	T	A	0,4	A/A	5,0	T/T	1,0	T/T	NA	./.	NA	./.	NA	./.
Cluster-11054.3597	123	A	T	0,4	T/T	5,0	A/A	1,0	A/A	NA	./.	NA	./.	NA	./.
Cluster-11054.80472	2020	G	T	9,2	G/T	15,0	G/G	6,16	G/T	6,9	G/T	14,11	G/T	31,0	G/G
Cluster-11054.15691	388	T	A	2,2	T/A	3,0	T/T	2,5	T/A	2,6	T/A	3,4	T/A	2,0	T/T
Cluster-11054.15691	572	A	T	2,0	A/A	NA	./.	3,0	A/A	9,0	A/A	1,3	A/T	1,6	A/T
Cluster-11054.80479	1703	A	T	4,0	A/A	2,0	A/A	3,0	A/A	0,3	T/T	1,0	A/A	0,7	T/T
Cluster-11054.80479	1745	T	C	4,0	T/T	1,0	T/T	3,0	T/T	0,4	C/C	1,0	T/T	0,3	C/C
Cluster-11054.80479	2064	A	C	4,3	A/C	0,1	C/C	0,6	C/C	4,0	A/A	0,7	C/C	8,0	A/A
Cluster-11054.80479	2504	A	G	2,0	A/A	4,2	A/G	6,3	A/G	0,3	G/G	2,1	A/G	0,1	G/G
Cluster-11054.14531	171	G	A	NA	./.	0,1	A/A	0,1	A/A	NA	./.	NA	./.	0,1	A/A
Cluster-11054.37232	189	C	T	NA	./.	0,1	T/T	NA	./.	0,1	T/T	3,0	C/C	2,2	C/T
Cluster-11054.37232	1198	T	A	0,98	A/A	29,33	T/A	48,59	T/A	13,10	T/A	0,15	A/A	0,21	A/A
Cluster-11054.37232	1207	G	T	0,92	T/T	56,0	G/G	47,59	G/T	20,0	G/G	8,6	G/T	11,9	G/T
Cluster-11054.37232	1256	C	A	35,39	C/A	38,0	C/C	34,50	C/A	20,1	C/C	15,0	C/C	18,0	C/C
Cluster-11054.37232	1288	A	C	34,32	A/C	32,0	A/A	27,37	A/C	15,0	A/A	15,0	A/A	19,0	A/A
Cluster-11054.37232	1307	G	A	0,57	A/A	38,0	G/G	25,35	G/A	15,0	G/G	6,7	G/A	8,7	G/A
Cluster-7851.0	319	C	T	5,0	C/C	11,0	C/C	4,0	C/C	NA	./.	2,2	C/T	1,5	C/T
Cluster-11054.88262	409	A	T	1,0	A/A	1,0	A/A	NA	./.	0,1	T/T	12,6	A/T	15,0	A/A
Cluster-11054.88262	488	A	T	1,0	A/A	1,0	A/A	NA	./.	NA	./.	11,7	A/T	13,0	A/A
Cluster-11054.88262	490	T	G	1,0	T/T	1,0	T/T	NA	./.	NA	./.	11,8	T/G	13,0	T/T
Cluster-11054.88262	599	G	A	1,1	G/A	NA	./.	NA	./.	NA	./.	11,10	G/A	13,0	G/G
Cluster-11054.88262	639	C	T	1,3	C/T	1,0	C/C	1,0	C/C	NA	./.	10,15	C/T	15,0	C/C
Cluster-11054.88262	680	A	G	1,2	A/G	2,0	A/A	1,0	A/A	NA	./.	7,13	A/G	19,0	A/A
Cluster-11054.88262	695	C	T	3,0	C/C	0,2	T/T	0,1	T/T	NA	./.	18,0	C/C	10,9	C/T
Cluster-11054.88262	986	A	T	NA	./.	NA	./.	NA	./.	NA	./.	14,8	A/T	34,0	A/A
Cluster-11054.88262	1153	A	C	4,0	A/A	2,2	A/C	NA	./.	NA	./.	20,16	A/C	31,3	A/A
Cluster-11054.88262	1188	T	A	4,0	T/T	2,2	T/A	NA	./.	NA	./.	15,11	T/A	18,1	T/T
Cluster-11054.32779	348	G	A	3,3	G/A	3,0	G/G	1,0	G/G	1,1	G/A	3,0	G/G	0,2	A/A
Cluster-11054.57587	1324	C	T	2,0	C/C	3,3	C/T	2,4	C/T	5,8	C/T	13,0	C/C	12,0	C/C
Cluster-11054.57589	174	G	T	1,11	G/T	12,0	G/G	15,0	G/G	44,0	G/G	45,51	G/T	32,40	G/T
Cluster-11054.57589	400	C	T	4,4	C/T	3,6	C/T	7,3	C/T	39,28	C/T	39,31	C/T	46,36	C/T
Cluster-11054.21292	95	G	A	2,4	G/A	4,0	G/G	6,0	G/G	NA	./.	1,1	G/A	1,0	G/G
Cluster-11054.21292	116	G	C	5,2	G/C	3,1	G/C	7,0	G/G	NA	./.	2,0	G/G	1,0	G/G
Cluster-11054.21292	349	T	A	NA	./.	7,0	T/T	4,7	T/A	NA	./.	1,4	T/A	NA	./.
Cluster-11054.21292	1039	C	T	4,3	C/T	9,0	C/C	4,0	C/C	NA	./.	4,0	C/C	10,0	C/C
Cluster-11054.8816	179	A	G	0,10	G/G	5,0	A/A	3,3	A/G	10,8	A/G	9,16	A/G	20,11	A/G
Cluster-11054.8816	183	C	T	0,10	T/T	6,0	C/C	3,3	C/T	10,8	C/T	9,16	C/T	21,11	C/T
Cluster-11054.8816	296	C	A	0,31	A/A	14,2	C/A	15,17	C/A	20,25	C/A	39,32	C/A	57,27	C/A
Cluster-11054.8816	344	A	G	0,24	G/G	15,1	A/A	15,17	A/G	22,35	A/G	43,34	A/G	49,31	A/G
Cluster-11054.8816	671	G	T	31,0	G/G	1,16	T/T	17,14	G/T	29,21	G/T	45,38	G/T	29,35	G/T
Cluster-11054.8816	989	A	G	35,0	A/A	8,26	A/G	42,0	A/A	66,1	A/A	54,58	A/G	68,49	A/G
Cluster-11054.8816	1010	C	T	31,0	C/C	8,25	C/T	48,0	C/C	74,1	C/C	57,58	C/T	71,55	C/T
Cluster-11054.8816	1658	A	C	45,0	A/A	21,24	A/C	28,22	A/C	31,13	A/C	110,0	A/A	79,0	A/A
Cluster-11054.8816	1715	A	T	51,0	A/A	23,29	A/T	27,18	A/T	27,21	A/T	105,0	A/A	78,0	A/A
Cluster-11054.8816	1718	T	A	51,0	T/T	33,15	T/A	43,0	T/T	49,0	T/T	54,44	T/A	41,33	T/A
Cluster-11054.8816	1999	G	T	21,0	G/G	6,14	G/T	18,0	G/G	16,1	G/G	23,38	G/T	14,19	G/T
Cluster-11054.8816	2006	C	T	7,0	C/C	2,13	C/T	13,0	C/C	5,1	C/T	13,31	C/T	7,18	C/T
Cluster-11054.8810	92	A	C	2,3	A/C	3,5	A/C	5,0	A/A	13,0	A/A	11,7	A/C	15,0	A/A
Cluster-11054.8810	200	C	T	3,0	C/C	11,0	C/C	3,3	C/T	6,9	C/T	21,0	C/C	5,15	C/T
Cluster-11054.8810	482	G	T	7,0	G/G	6,0	G/G	9,2	G/T	9,6	G/T	12,0	G/G	8,13	G/T
Cluster-11054.8810	548	T	A	10,0	T/T	4,2	T/A	16,0	T/T	18,0	T/T	19,0	T/T	16,5	T/A
Cluster-11054.8810	627	T	C	3,3	T/C	2,1	T/C	7,4	T/C	12,5	T/C	9,13	T/C	6,11	T/C
Cluster-11054.8810	658	T	A	6,0	T/T	4,0	T/T	7,3	T/A	10,9	T/A	19,0	T/T	8,8	T/A
Cluster-11054.8810	698	C	T	5,1	C/T	1,1	C/T	3,3	C/T	9,7	C/T	11,9	C/T	11,2	C/T
Cluster-11054.8810	811	A	C	4,0	A/A	1,0	A/A	2,0	A/A	5,2	A/C	11,0	A/A	6,2	A/C
Cluster-11054.8810	849	T	C	3,0	T/T	1,0	T/T	1,0	T/T	2,2	T/C	4,0	T/T	6,4	T/C
Cluster-11054.8810	1337	G	A	2,2	G/A	2,3	G/A	8,0	G/G	21,0	G/G	4,11	G/A	19,0	G/G
Cluster-11054.30955	423	G	T	42,0	G/G	79,62	G/T	96,0	G/G	105,1	G/G	88,0	G/G	103,0	G/G
Cluster-11054.30955	578	G	A	NA	./.	6,4	G/A	4,0	G/G	3,0	G/G	3,3	G/A	4,0	G/G
Cluster-11054.5337	956	T	A	3,0	T/T	4,0	T/T	NA	./.	3,1	T/A	0,3	A/A	1,0	T/T
Cluster-11054.5337	998	T	G	3,0	T/T	3,0	T/T	NA	./.	3,1	T/G	0,4	G/G	1,2	T/G
Cluster-11054.5337	1020	A	T	2,0	A/A	4,0	A/A	NA	./.	3,1	A/T	0,4	T/T	1,2	A/T
Cluster-11054.5337	1042	T	C	0,1	C/C	4,0	T/T	NA	./.	1,1	T/C	4,0	T/T	2,2	T/C
Cluster-11054.5337	1063	A	C	0,1	C/C	0,4	C/C	NA	./.	0,1	C/C	3,0	A/A	3,2	A/C
Cluster-11054.5337	1100	G	A	1,0	G/G	2,0	G/G	NA	./.	0,2	A/A	2,0	G/G	3,3	G/A
Cluster-11054.11689	416	G	A	0,3	A/A	0,1	A/A	0,2	A/A	2,0	G/G	NA	./.	8,0	G/G
Cluster-11054.11689	513	T	A	NA	./.	0,3	A/A	3,0	T/T	3,0	T/T	6,2	T/A	2,4	T/A
Cluster-11054.11689	624	T	C	NA	./.	NA	./.	3,0	T/T	0,1	C/C	11,0	T/T	2,2	T/C
Cluster-11054.11689	1932	A	G	0,6	G/G	4,1	A/G	2,1	A/G	7,0	A/A	11,5	A/G	7,7	A/G
Cluster-11054.11689	2761	A	C	0,8	C/C	3,4	A/C	2,3	A/C	22,0	A/A	7,10	A/C	8,15	A/C
Cluster-11054.71803	132	G	C	NA	./.	0,2	C/C	8,0	G/G	NA	./.	NA	./.	5,2	G/C
Cluster-11054.71803	151	C	T	NA	./.	1,2	C/T	7,0	C/C	NA	./.	NA	./.	7,0	C/C
Cluster-11054.56069	104	C	T	25,0	C/C	2,9	C/T	8,5	C/T	17,17	C/T	13,10	C/T	40,0	C/C
Cluster-11054.56069	222	C	T	25,13	C/T	30,0	C/C	17,12	C/T	59,0	C/C	34,27	C/T	51,37	C/T
Cluster-11054.56069	282	G	C	36,0	G/G	17,12	G/C	29,0	G/G	30,28	G/C	66,0	G/G	89,1	G/G
Cluster-11054.56069	453	G	A	30,0	G/G	14,13	G/A	20,0	G/G	27,18	G/A	45,0	G/G	66,1	G/G
Cluster-11054.56069	623	C	T	48,0	C/C	17,13	C/T	13,6	C/T	28,29	C/T	30,28	C/T	113,0	C/C
Cluster-11054.33426	804	C	A	15,0	C/C	12,14	C/A	17,0	C/C	73,123	C/A	85,119	C/A	238,0	C/C
Cluster-11054.33426	859	C	A	10,0	C/C	19,0	C/C	11,0	C/C	118,0	C/C	117,0	C/C	40,126	C/A
Cluster-11054.33426	909	C	T	11,0	C/C	16,0	C/C	11,0	C/C	122,0	C/C	122,0	C/C	43,151	C/T
Cluster-11054.33426	910	C	T	11,0	C/C	16,0	C/C	11,0	C/C	120,0	C/C	121,0	C/C	39,151	C/T
Cluster-11054.33426	970	C	T	7,2	C/T	6,3	C/T	9,1	C/T	69,41	C/T	62,45	C/T	171,0	C/C
Cluster-11054.33426	1012	G	A	0,8	A/A	8,2	G/A	0,13	A/A	69,45	G/A	64,44	G/A	123,37	G/A
Cluster-11054.33426	1114	A	C	0,11	C/C	17,2	A/C	0,14	C/C	75,65	A/C	76,41	A/C	123,60	A/C
Cluster-11054.33426	1195	A	G	13,0	A/A	3,16	A/G	10,0	A/A	82,98	A/G	48,82	A/G	240,0	A/A
Cluster-11054.33426	1240	G	A	17,0	G/G	2,13	G/A	9,0	G/G	105,108	G/A	59,91	G/A	284,0	G/G
Cluster-11054.33426	1564	C	A	5,2	C/A	16,0	C/C	1,3	C/A	109,51	C/A	143,61	C/A	254,1	C/C
Cluster-11054.56067	1899	C	T	6,3	C/T	2,0	C/C	13,0	C/C	30,0	C/C	7,14	C/T	15,8	C/T
Cluster-11054.56067	2117	C	G	2,2	C/G	5,0	C/C	12,0	C/C	23,0	C/C	17,0	C/C	24,0	C/C
Cluster-11054.56067	2119	A	C	2,2	A/C	6,0	A/A	12,0	A/A	23,0	A/A	17,0	A/A	24,0	A/A
Cluster-11054.87793	688	T	C	5,0	T/T	11,0	T/T	1,1	T/C	4,1	T/C	0,13	C/C	4,3	T/C
Cluster-11054.87793	745	A	G	4,0	A/A	16,0	A/A	1,2	A/G	5,3	A/G	0,18	G/G	5,7	A/G
Cluster-11054.87793	790	G	T	4,0	G/G	15,0	G/G	1,2	G/T	8,0	G/G	3,12	G/T	5,7	G/T
Cluster-11054.87793	1198	G	A	2,0	G/G	1,0	G/G	5,2	G/A	4,0	G/G	6,3	G/A	6,1	G/A
Cluster-11054.87793	1279	A	T	NA	./.	1,0	A/A	9,0	A/A	3,2	A/T	2,7	A/T	8,0	A/A
Cluster-11054.87793	1456	G	A	2,1	G/A	4,0	G/G	4,0	G/G	1,2	G/A	4,5	G/A	14,0	G/G
Cluster-11054.87793	1717	C	T	2,0	C/C	NA	./.	1,1	C/T	6,0	C/C	5,0	C/C	7,7	C/T
Cluster-12592.0	454	A	G	NA	./.	2,0	A/A	0,1	G/G	3,2	A/G	3,1	A/G	2,2	A/G
Cluster-11054.86221	788	T	A	NA	./.	0,2	A/A	1,0	T/T	5,0	T/T	3,2	T/A	1,0	T/T
Cluster-11054.46398	358	T	G	6,13	T/G	10,5	T/G	8,0	T/T	0,2	G/G	11,0	T/T	9,0	T/T
Cluster-11054.46393	1164	T	C	20,7	T/C	0,2	C/C	3,0	T/T	NA	./.	1,0	T/T	NA	./.
Cluster-11054.46397	374	G	T	35,0	G/G	34,0	G/G	18,15	G/T	44,37	G/T	68,0	G/G	32,52	G/T
Cluster-11054.46397	666	G	A	6,0	G/G	7,0	G/G	2,5	G/A	2,16	G/A	14,0	G/G	6,7	G/A
Cluster-11054.46397	685	G	T	4,0	G/G	4,1	G/T	2,3	G/T	1,11	G/T	4,5	G/T	3,3	G/T
Cluster-11054.46397	722	T	A	NA	./.	1,0	T/T	2,3	T/A	1,7	T/A	5,0	T/T	1,1	T/A
Cluster-11054.46397	737	G	T	NA	./.	1,0	G/G	2,0	G/G	1,4	G/T	2,0	G/G	1,1	G/T
Cluster-11054.46396	209	G	A	22,0	G/G	15,0	G/G	14,19	G/A	19,0	G/G	14,8	G/A	9,5	G/A
Cluster-11054.46396	306	T	A	9,17	T/A	10,12	T/A	42,0	T/T	12,12	T/A	27,0	T/T	17,0	T/T
Cluster-11054.46396	321	C	G	0,29	G/G	11,14	C/G	27,20	C/G	0,24	G/G	15,8	C/G	10,8	C/G
Cluster-11054.46396	370	G	T	33,0	G/G	18,10	G/T	22,19	G/T	27,0	G/G	9,11	G/T	10,10	G/T
Cluster-1578.0	239	G	A	NA	./.	NA	./.	NA	./.	0,1	A/A	NA	./.	NA	./.
Cluster-11054.4461	1200	T	A	NA	./.	2,0	T/T	4,2	T/A	1,2	T/A	2,4	T/A	3,1	T/A
Cluster-11054.4461	1273	T	G	1,0	T/T	1,0	T/T	2,0	T/T	0,3	G/G	6,0	T/T	3,0	T/T
Cluster-11054.4461	1734	G	A	NA	./.	2,0	G/G	4,0	G/G	4,0	G/G	4,3	G/A	1,1	G/A
Cluster-11054.4467	1575	G	A	0,4	A/A	0,6	A/A	10,0	G/G	6,0	G/G	10,12	G/A	8,0	G/G
Cluster-11054.4467	1621	G	A	2,3	G/A	6,3	G/A	11,0	G/G	9,0	G/G	13,11	G/A	14,0	G/G
Cluster-11054.4467	1704	T	C	1,3	C/C	0,4	C/C	3,0	T/T	11,0	T/T	14,11	T/C	19,0	T/T
Cluster-11054.44729	25	G	A	0,3	A/A	7,0	G/G	3,0	G/G	4,0	G/G	2,3	G/A	2,5	G/A
Cluster-11054.44729	1240	G	A	19,11	G/A	31,0	G/G	30,0	G/G	20,0	G/G	11,20	G/A	12,20	G/A
Cluster-11054.44729	1256	C	T	34,0	C/C	15,19	C/T	17,17	C/T	10,14	C/T	36,0	C/C	39,0	C/C
Cluster-11054.44729	2184	T	C	28,24	T/C	24,28	T/C	57,0	T/T	32,12	T/C	37,0	T/T	39,0	T/T
Cluster-11054.44729	2256	G	A	68,0	G/G	37,44	G/A	30,42	G/A	19,30	G/A	56,0	G/G	59,0	G/G
Cluster-11054.44729	2309	G	A	39,47	G/A	87,1	G/G	46,41	G/A	61,0	G/G	0,72	A/A	0,64	A/A
Cluster-27985.0	356	C	A	3,0	C/C	2,3	C/A	3,2	C/A	0,3	A/A	1,0	C/C	1,0	C/C
Cluster-27985.0	432	C	T	2,0	C/C	3,1	C/T	3,0	C/C	0,3	T/T	1,0	C/C	NA	./.
Cluster-27985.0	441	G	A	0,2	A/A	3,0	G/G	3,0	G/G	3,0	G/G	0,1	A/A	NA	./.
Cluster-8173.0	166	C	T	NA	./.	0,2	T/T	1,0	C/C	5,5	C/T	1,2	C/T	8,0	C/C
Cluster-11054.44727	212	G	T	1,2	G/T	3,2	G/T	4,2	G/T	NA	./.	NA	./.	NA	./.
Cluster-11054.44727	393	T	G	6,0	T/T	3,3	T/G	7,0	T/T	NA	./.	NA	./.	1,0	T/T
Cluster-11054.28490	72	C	G,T	0,2,1	G/T	NA	./.	1,0,3	C/T	1,0,0	C/C	1,0,0	C/C	2,0,0	C/C
Cluster-11054.28490	201	C	A	2,3	C/A	4,0	C/C	3,2	C/A	1,0	C/C	2,0	C/C	4,0	C/C
Cluster-11054.28490	390	T	C	0,5	C/C	3,1	T/C	3,1	T/C	0,3	C/C	1,0	T/T	6,0	T/T
Cluster-11054.28490	401	A	C	0,6	C/C	3,1	A/C	2,1	A/C	0,2	C/C	NA	./.	5,0	A/A
Cluster-11054.28490	667	T	C	5,0	T/T	5,2	T/C	7,2	T/C	1,0	T/T	0,2	C/C	0,3	C/C
Cluster-11054.28490	719	C	T	5,0	C/C	3,1	C/T	9,3	C/T	NA	./.	0,1	T/T	0,3	T/T
Cluster-11054.28490	723	C	T	4,0	C/C	3,1	C/T	8,3	C/T	NA	./.	0,1	T/T	0,3	T/T
Cluster-11054.28490	778	G	A	2,0	G/G	1,0	G/G	5,1	G/A	2,0	G/G	NA	./.	0,3	A/A
Cluster-11054.28490	894	T	C	NA	./.	1,1	T/C	2,1	T/C	0,3	C/C	2,0	T/T	7,0	T/T
Cluster-11054.28490	1142	A	G	5,0	A/A	5,2	A/G	2,5	A/G	1,2	A/G	0,2	G/G	0,3	G/G
Cluster-11054.28490	1185	T	C	0,5	C/C	3,9	T/C	8,6	T/C	2,1	T/C	4,0	T/T	2,0	T/T
Cluster-11054.28490	1208	T	A	1,4	T/A	4,11	T/A	17,0	T/T	3,1	T/A	6,0	T/T	2,0	T/T
Cluster-11054.28490	1223	C	T	2,5	C/T	5,14	C/T	18,0	C/C	4,1	C/T	6,0	C/C	2,0	C/C
Cluster-11054.28490	1314	T	C	0,5	C/C	8,11	T/C	13,8	T/C	5,1	T/C	4,0	T/T	2,0	T/T
Cluster-11054.28490	1320	T	C	0,4	C/C	6,10	T/C	11,6	T/C	4,1	T/C	4,0	T/T	2,0	T/T
Cluster-11054.28490	1359	G	A	5,0	G/G	7,4	G/A	13,0	G/G	1,3	G/A	0,1	A/A	1,0	G/G
Cluster-11054.28490	1735	A	G	0,12	G/G	13,18	A/G	20,12	A/G	3,5	A/G	11,0	A/A	7,0	A/A
Cluster-11054.81794	320	G	T	0,1	T/T	0,1	T/T	NA	./.	0,5	T/T	3,0	G/G	3,0	G/G
Cluster-11054.81794	476	G	A	1,0	G/G	1,0	G/G	NA	./.	4,0	G/G	0,2	A/A	0,3	A/A
Cluster-11054.50057	70	G	T	NA	./.	0,1	T/T	0,2	T/T	0,1	T/T	NA	./.	0,2	T/T
Cluster-11054.50056	1863	T	C	6,6	T/C	8,0	T/T	10,0	T/T	1,6	T/C	12,9	T/C	21,0	T/T
Cluster-11054.50056	2021	C	G	3,8	C/G	6,12	C/G	9,0	C/C	5,9	C/G	19,0	C/C	18,0	C/C
Cluster-11054.50056	2103	T	C	15,2	T/C	19,0	T/T	5,0	T/T	8,4	T/C	7,6	T/C	21,0	T/T
Cluster-11054.50054	422	T	G	10,7	T/G	25,0	T/T	15,0	T/T	21,0	T/T	9,11	T/G	21,16	T/G
Cluster-11054.50054	440	G	C	18,0	G/G	29,0	G/G	18,0	G/G	22,0	G/G	11,13	G/C	18,23	G/C
Cluster-11054.50054	1495	C	T	332,382	C/T	605,1	C/C	658,0	C/C	400,1	C/C	208,185	C/T	216,220	C/T
Cluster-11054.50054	1648	T	C	315,367	T/C	584,0	T/T	615,1	T/T	423,1	T/T	3,341	C/C	0,415	C/C
Cluster-11054.50054	2294	G	T	99,21	G/T	76,0	G/G	84,0	G/G	30,0	G/G	13,2	G/T	12,5	G/T
Cluster-11054.50054	2397	G	A	158,0	G/G	95,0	G/G	95,0	G/G	40,0	G/G	3,9	G/A	6,4	G/A
Cluster-11054.50054	2411	A	G	145,0	A/A	67,19	A/G	65,16	A/G	35,4	A/G	12,0	A/A	10,0	A/A
Cluster-11054.50054	2545	A	T	69,43	A/T	54,22	A/T	62,10	A/T	36,3	A/A	0,4	T/T	1,5	A/T
Cluster-11054.50054	2612	T	G	56,0	T/T	30,10	T/G	31,8	T/G	17,3	T/G	3,0	T/T	3,0	T/T
Cluster-11054.50054	2628	T	G	47,0	T/T	27,6	T/G	30,5	T/G	14,3	T/G	3,0	T/T	2,0	T/T
Cluster-953.0	612	T	G	NA	./.	NA	./.	NA	./.	14,9	T/G	NA	./.	NA	./.
Cluster-22249.0	458	T	C	NA	./.	NA	./.	3,2	T/C	1,0	T/T	2,0	T/T	0,4	C/C
Cluster-11054.12566	434	C	T	2,0	C/C	0,4	T/T	0,5	T/T	4,0	C/C	3,0	C/C	5,1	C/T
Cluster-11054.12566	479	G	A	0,3	A/A	4,0	G/G	4,0	G/G	2,2	G/A	5,0	G/G	7,0	G/G
Cluster-11054.23423	225	G	T	45,75	G/T	179,2	G/G	57,84	G/T	6,0	G/G	3,0	G/G	6,6	G/T
Cluster-11054.13211	1015	C	T	4,0	C/C	2,4	C/T	6,0	C/C	14,0	C/C	0,2	T/T	6,0	C/C
Cluster-11054.23427	538	G	A	1,5	G/A	2,0	G/G	9,0	G/G	NA	./.	NA	./.	0,1	A/A
Cluster-11054.23427	575	A	G	3,6	A/G	1,0	A/A	7,0	A/A	NA	./.	NA	./.	0,1	G/G
Cluster-28682.0	117	G	A	2,0	G/G	2,0	G/G	2,0	G/G	5,0	G/G	3,0	G/G	3,2	G/A
Cluster-11054.56842	1143	A	T	4,5	A/T	14,0	A/A	12,6	A/T	31,0	A/A	24,0	A/A	34,0	A/A
Cluster-11054.56842	1535	A	T	15,0	A/A	4,15	A/T	25,0	A/A	4,29	A/T	12,10	A/T	13,9	A/T
Cluster-11054.56842	1693	C	A	3,1	C/A	7,0	C/C	5,2	C/A	4,5	C/A	13,0	C/C	3,8	C/A
Cluster-11054.56842	1694	T	G	3,1	T/G	7,0	T/T	5,2	T/G	4,5	T/G	13,0	T/T	3,8	T/G
Cluster-11054.56842	1872	A	T	5,4	A/T	4,0	A/A	5,1	A/T	6,8	A/T	13,0	A/A	3,7	A/T
Cluster-11054.56842	1874	C	T	5,4	C/T	4,0	C/C	5,2	C/T	6,8	C/T	14,0	C/C	3,7	C/T
Cluster-11054.56842	2072	T	A	1,1	T/A	5,0	T/T	4,3	T/A	5,3	T/A	8,0	T/T	2,5	T/A
Cluster-11054.56842	2264	C	A	7,2	C/A	5,1	C/A	2,6	C/A	9,0	C/C	11,0	C/C	15,0	C/C
Cluster-11054.56842	2551	A	G	0,4	G/G	4,0	A/A	4,1	A/G	4,6	A/G	8,0	A/A	3,1	A/G
Cluster-11054.56842	2592	G	A	0,2	A/A	4,0	G/G	3,2	G/A	2,5	G/A	9,0	G/G	3,1	G/A
Cluster-11054.56840	702	T	A	61,0	T/T	45,40	T/A	81,0	T/T	53,31	T/A	89,0	T/T	105,0	T/T
Cluster-11054.56844	60	C	T	44,41	C/T	65,1	C/C	46,47	C/T	62,0	C/C	67,0	C/C	39,31	C/T
Cluster-11054.56844	67	C	T	91,0	C/C	32,40	C/T	99,1	C/C	35,31	C/T	39,37	C/T	75,0	C/C
Cluster-11054.56844	113	T	C	150,0	T/T	50,64	T/C	161,0	T/T	56,39	T/C	66,54	T/C	122,0	T/T
Cluster-11054.56844	231	T	A	146,124	T/A	79,99	T/A	135,136	T/A	92,86	T/A	128,94	T/A	102,117	T/A
Cluster-11054.56845	79	C	T	4,1	C/T	NA	./.	NA	./.	3,2	C/T	NA	./.	1,0	C/C
Cluster-11054.56845	1255	T	A	406,0	T/T	402,0	T/T	182,214	T/A	657,3	T/T	390,414	T/A	379,396	T/A
Cluster-11054.56845	2159	A	G	68,0	A/A	63,0	A/A	29,20	A/G	26,0	A/A	19,22	A/G	31,20	A/G
Cluster-11054.72820	412	A	G	1,0	A/A	9,0	A/A	7,9	A/G	4,0	A/A	6,0	A/A	6,0	A/A
Cluster-11054.41711	469	G	T	23,21	G/T	29,18	G/T	20,30	G/T	32,45	G/T	43,31	G/T	29,31	G/T
Cluster-11054.55575	860	G	A	0,79	A/A	90,1	G/G	108,1	G/G	32,24	G/A	76,0	G/G	0,53	A/A
Cluster-11054.55575	938	T	G	0,131	G/G	160,0	T/T	178,0	T/T	40,36	T/G	94,0	T/T	0,80	G/G
Cluster-11054.55572	480	C	T	6,3	C/T	12,6	C/T	1,10	C/T	NA	./.	0,1	T/T	NA	./.
Cluster-11054.55579	438	T	G	101,128	T/G	226,0	T/T	130,116	T/G	85,1	T/T	53,52	T/G	53,45	T/G
Cluster-17918.0	103	A	C	0,1	C/C	5,0	A/A	2,1	A/C	NA	./.	0,5	C/C	2,0	A/A
Cluster-17918.0	135	A	T	2,0	A/A	0,5	T/T	1,4	A/T	NA	./.	4,0	A/A	0,2	T/T
Cluster-17918.0	139	A	T	2,0	A/A	0,5	T/T	1,4	A/T	NA	./.	4,0	A/A	0,2	T/T
Cluster-11054.89287	182	T	C	NA	./.	NA	./.	3,0	T/T	NA	./.	NA	./.	4,5	T/C
Cluster-11054.89287	192	C	A	NA	./.	NA	./.	3,0	C/C	NA	./.	NA	./.	4,4	C/A
Cluster-11054.89287	220	G	A	NA	./.	NA	./.	2,0	G/G	NA	./.	NA	./.	3,5	G/A
Cluster-11054.65987	2358	G	T	NA	./.	12,0	G/G	4,5	G/T	12,0	G/G	13,0	G/G	14,0	G/G
Cluster-11054.65987	3306	A	T	7,1	A/T	10,0	A/A	0,2	T/T	12,0	A/A	8,0	A/A	10,1	A/A
Cluster-11054.65987	3495	G	A	13,0	G/G	9,8	G/A	12,0	G/G	6,3	G/A	9,9	G/A	2,8	G/A
Cluster-11054.65987	3910	A	C	4,5	A/C	3,0	A/A	3,3	A/C	5,0	A/A	19,0	A/A	10,0	A/A
Cluster-11054.65987	4899	G	A	14,13	G/A	38,0	G/G	13,26	G/A	35,0	G/G	27,0	G/G	26,0	G/G
Cluster-8798.0	257	T	C	9,0	T/T	NA	./.	6,0	T/T	5,2	T/C	2,1	T/C	4,5	T/C
Cluster-11054.65988	233	A	C	17,40	A/C	40,48	A/C	53,38	A/C	82,98	A/C	97,97	A/C	80,96	A/C
Cluster-11054.65988	308	G	A	22,9	G/A	24,18	G/A	19,24	G/A	54,40	G/A	54,47	G/A	44,43	G/A
Cluster-11054.63121	535	T	A	18,0	T/T	5,7	T/A	21,0	T/T	22,0	T/T	26,0	T/T	14,0	T/T
Cluster-11054.50871	138	A	G	28,0	A/A	12,8	A/G	0,20	G/G	38,32	A/G	0,51	G/G	76,0	A/A
Cluster-11054.50871	146	T	C	33,0	T/T	12,9	T/C	0,20	C/C	37,33	T/C	0,53	C/C	80,0	T/T
Cluster-11054.50871	203	G	A	41,0	G/G	15,11	G/A	16,9	G/A	50,38	G/A	40,29	G/A	97,0	G/G
Cluster-11054.50871	237	C	T	37,0	C/C	13,9	C/T	17,9	C/T	51,36	C/T	44,32	C/T	87,0	C/C
Cluster-11054.50871	323	C	G	42,0	C/C	15,3	C/G	11,9	C/G	48,28	C/G	29,42	C/G	74,0	C/C
Cluster-11054.50871	327	C	A	44,0	C/C	15,3	C/A	10,8	C/A	50,27	C/A	28,42	C/A	76,0	C/C
Cluster-11054.50871	361	G	A	52,0	G/G	17,3	G/A	12,8	G/A	40,31	G/A	32,41	G/A	77,0	G/G
Cluster-11054.50871	407	C	T	53,0	C/C	18,6	C/T	15,8	C/T	38,31	C/T	27,40	C/T	85,0	C/C
Cluster-11054.50871	486	T	C	38,0	T/T	16,8	T/C	0,28	C/C	31,28	T/C	0,72	C/C	76,0	T/T
Cluster-11054.50871	549	G	A	10,13	G/A	23,0	G/G	17,0	G/G	43,0	G/G	57,0	G/G	24,30	G/A
Cluster-30449.2	339	C	A	1,8	C/A	3,2	C/A	22,0	C/C	0,1	A/A	NA	./.	NA	./.
Cluster-23745.0	404	C	T	0,2	T/T	0,1	T/T	NA	./.	NA	./.	NA	./.	NA	./.
Cluster-4436.0	190	C	T	NA	./.	NA	./.	2,0	C/C	0,4	T/T	2,0	C/C	3,0	C/C
Cluster-19400.1	429	A	G	4,0	A/A	3,0	A/A	1,0	A/A	NA	./.	6,0	A/A	7,2	A/G
Cluster-11054.28826	414	C	T	2,0	C/C	5,0	C/C	1,3	C/T	5,7	C/T	10,1	C/C	12,7	C/T
Cluster-11054.28829	237	A	G	3,0	A/A	3,0	A/A	2,0	A/A	5,0	A/A	8,1	A/G	6,6	A/G
Cluster-11054.28829	1316	A	C	2,2	A/C	3,1	A/C	4,4	A/C	3,2	A/C	5,1	A/C	6,0	A/A
Cluster-11054.28829	1427	A	C	0,2	C/C	1,1	A/C	2,1	A/C	2,0	A/A	1,1	A/C	2,0	A/A
Cluster-11054.70209	280	T	A	10,0	T/T	4,6	T/A	2,10	T/A	14,23	T/A	3,28	T/A	40,0	T/T
Cluster-11054.70209	288	A	G	11,0	A/A	4,5	A/G	2,10	A/G	36,0	A/A	11,17	A/G	39,0	A/A
Cluster-11054.70209	393	G	C	11,0	G/G	6,6	G/C	2,15	C/C	42,0	G/G	15,18	G/C	58,0	G/G
Cluster-11054.70209	429	C	T	8,0	C/C	5,6	C/T	1,13	C/T	34,0	C/C	14,15	C/T	61,0	C/C
Cluster-11054.70209	543	G	C	12,0	G/G	17,0	G/G	10,0	G/G	16,16	G/C	21,22	G/C	65,0	G/G
Cluster-11054.70209	548	A	G	13,0	A/A	19,0	A/A	10,0	A/A	16,14	A/G	24,22	A/G	66,0	A/A
Cluster-11054.70209	648	G	A	12,8	G/A	21,0	G/G	28,0	G/G	2,40	A/A	35,25	G/A	34,37	G/A
Cluster-11054.70209	654	C	T	12,8	C/T	23,0	C/C	28,0	C/C	2,40	T/T	39,25	C/T	35,38	C/T
Cluster-11054.70209	685	G	A	11,7	G/A	19,0	G/G	26,0	G/G	1,41	A/A	37,25	G/A	40,38	G/A
Cluster-11054.70209	723	G	A	12,0	G/G	4,12	G/A	12,8	G/A	41,0	G/G	18,30	G/A	68,0	G/G
Cluster-11054.70209	1353	A	G	0,13	G/G	3,5	A/G	15,5	A/G	20,13	A/G	29,0	A/A	0,38	G/G
Cluster-11054.70209	1365	A	G	4,8	A/G	3,6	A/G	15,5	A/G	31,1	A/A	27,0	A/A	22,13	A/G
Cluster-11054.70209	1815	G	A	33,0	G/G	19,31	G/A	22,29	G/A	86,0	G/G	36,41	G/A	116,0	G/G
Cluster-11054.70209	1994	G	A	8,14	G/A	11,11	G/A	16,11	G/A	24,22	G/A	29,24	G/A	31,24	G/A
Cluster-11054.70209	2057	C	A	14,0	C/C	13,6	C/A	6,9	C/A	29,0	C/C	19,18	C/A	43,0	C/C
Cluster-11054.70209	2615	T	A	3,1	T/A	0,10	A/A	0,4	A/A	24,0	T/T	16,6	T/A	15,18	T/A
Cluster-11054.70209	2788	T	C	7,0	T/T	7,7	T/C	12,8	T/C	40,0	T/T	16,10	T/C	46,0	T/T
Cluster-11054.70209	2903	G	A	5,4	G/A	11,0	G/G	13,0	G/G	12,14	G/A	23,0	G/G	10,13	G/A
Cluster-11054.61183	394	G	T	0,2	T/T	NA	./.	1,1	G/T	NA	./.	1,2	G/T	0,2	T/T
Cluster-11054.70207	52	G	T	NA	./.	NA	./.	NA	./.	0,3	T/T	NA	./.	0,1	T/T
Cluster-11054.70207	200	G	T	3,0	G/G	0,3	T/T	1,1	G/T	1,3	G/T	3,0	G/G	2,0	G/G
Cluster-11054.70207	246	A	G	3,0	A/A	4,0	A/A	2,6	A/G	4,0	A/A	6,0	A/A	2,0	A/A
Cluster-11054.70207	311	A	T	NA	./.	4,0	A/A	10,0	A/A	1,3	A/T	2,4	A/T	1,1	A/T
Cluster-11054.70207	399	T	A	2,0	T/T	2,0	T/T	4,0	T/T	4,2	T/A	2,7	T/A	0,2	A/A
Cluster-11054.70207	470	G	T	3,0	G/G	NA	./.	3,0	G/G	2,4	G/T	3,5	G/T	0,4	T/T
Cluster-23310.0	238	C	T	0,2	T/T	1,0	C/C	NA	./.	3,0	C/C	NA	./.	4,0	C/C
Cluster-23310.0	738	C	T	NA	./.	1,0	C/C	2,1	C/T	0,3	T/T	3,0	C/C	2,3	C/T
Cluster-21614.1	400	G	A	1,3	G/A	2,0	G/G	5,2	G/A	2,0	G/G	1,1	G/A	2,4	G/A
Cluster-21614.1	907	C	T	1,0	C/C	NA	./.	3,0	C/C	0,2	T/T	6,0	C/C	NA	./.
Cluster-21614.1	1015	A	G	NA	./.	NA	./.	1,0	A/A	0,6	G/G	7,0	A/A	1,0	A/A
Cluster-21614.1	1024	A	G	NA	./.	NA	./.	NA	./.	0,5	G/G	7,0	A/A	1,0	A/A
Cluster-21614.1	1054	A	C	NA	./.	NA	./.	NA	./.	0,7	C/C	8,0	A/A	1,0	A/A
Cluster-25054.0	396	C	T	NA	./.	NA	./.	0,1	T/T	NA	./.	NA	./.	0,3	T/T
Cluster-25613.0	1017	T	G	10,5	T/G	NA	./.	NA	./.	NA	./.	NA	./.	NA	./.
Cluster-11054.85025	103	G	A	0,1	A/A	NA	./.	NA	./.	0,4	A/A	0,4	A/A	0,5	A/A
Cluster-11054.85025	473	T	C	NA	./.	NA	./.	NA	./.	3,2	T/C	1,0	T/T	4,0	T/T
Cluster-11054.85025	509	A	G	NA	./.	1,0	A/A	NA	./.	8,0	A/A	1,0	A/A	1,2	A/G
Cluster-11054.85025	513	T	G	NA	./.	1,0	T/T	NA	./.	9,0	T/T	1,0	T/T	1,1	T/G
Cluster-11054.85025	757	T	C	NA	./.	1,0	T/T	2,2	T/C	5,0	T/T	5,6	T/C	3,1	T/C
Cluster-11054.85026	1277	C	T	1,0	C/C	1,0	C/C	1,0	C/C	0,4	T/T	10,1	C/T	2,2	C/T
Cluster-11054.85026	1604	A	T	NA	./.	0,1	T/T	0,1	T/T	15,0	A/A	6,6	A/T	3,4	A/T
Cluster-11054.85021	1029	C	T	5,0	C/C	2,0	C/C	1,2	C/T	9,0	C/C	22,0	C/C	13,0	C/C
Cluster-11054.85028	2702	A	T	0,1	T/T	5,0	A/A	4,0	A/A	12,0	A/A	1,2	A/T	3,1	A/T
Cluster-11054.39307	254	C	T	217,120	C/T	7,1	C/T	33,8	C/T	12,7	C/T	6,0	C/C	1,0	C/C
Cluster-11054.39307	337	A	G	477,0	A/A	9,3	A/G	58,0	A/A	23,0	A/A	4,5	A/G	1,1	A/G
Cluster-11054.39305	343	G	A	113,160	G/A	115,1	G/G	160,0	G/G	32,0	G/G	55,0	G/G	15,17	G/A
Cluster-11054.39305	380	T	A	180,116	T/A	140,0	T/T	104,72	T/A	43,0	T/T	33,26	T/A	23,18	T/A
Cluster-11054.39305	714	C	T	72,93	C/T	60,0	C/C	72,0	C/C	16,0	C/C	23,0	C/C	4,16	C/T
Cluster-11054.39305	909	C	T	74,96	C/T	72,1	C/C	95,0	C/C	21,0	C/C	34,0	C/C	14,13	C/T
Cluster-11054.39305	1407	T	A	48,0	T/T	1,64	A/A	32,8	T/A	0,12	A/A	14,13	T/A	23,0	T/T
Cluster-11054.39305	1615	G	A	30,0	G/G	16,20	G/A	14,10	G/A	7,5	G/A	16,7	G/A	17,0	G/G
Cluster-11054.39305	1641	G	A	29,0	G/G	18,12	G/A	22,0	G/G	4,7	G/A	22,0	G/G	14,0	G/G
Cluster-11054.39305	1724	G	A	18,0	G/G	0,3	A/A	NA	./.	NA	./.	NA	./.	NA	./.
Cluster-11054.39305	1904	C	T	3,4	C/T	0,1	T/T	6,0	C/C	NA	./.	NA	./.	NA	./.
Cluster-11054.39309	857	A	G	45,0	A/A	29,34	A/G	24,31	A/G	32,29	A/G	63,0	A/A	72,0	A/A
Cluster-11054.17236	278	G	T	2,3	G/T	8,0	G/G	5,3	G/T	8,0	G/G	6,8	G/T	14,0	G/G
Cluster-11054.17236	782	A	C	1,0	A/A	NA	./.	1,0	A/A	7,0	A/A	3,2	A/C	3,0	A/A
Cluster-11054.17236	918	T	A	2,0	T/T	2,0	T/T	1,1	T/A	10,0	T/T	3,2	T/A	6,0	T/T
Cluster-11054.17236	1925	C	T	NA	./.	1,0	C/C	1,3	C/T	4,0	C/C	1,4	C/T	2,0	C/C
Cluster-11054.17236	2462	A	G	NA	./.	2,0	A/A	NA	./.	4,0	A/A	1,2	A/G	2,0	A/A
Cluster-11054.17236	3263	G	A	2,0	G/G	NA	./.	NA	./.	2,0	G/G	3,3	G/A	2,0	G/G
Cluster-11054.17235	1264	G	T	NA	./.	0,2	T/T	3,0	G/G	0,1	T/T	3,2	G/T	4,0	G/G
Cluster-11054.17235	1740	C	A	5,0	C/C	6,0	C/C	6,0	C/C	15,0	C/C	13,0	C/C	3,6	C/A
Cluster-11054.17235	1852	G	A	12,0	G/G	10,0	G/G	11,0	G/G	10,0	G/G	21,0	G/G	4,7	G/A
Cluster-11054.89135	271	T	A	4,0	T/T	3,2	T/A	5,0	T/T	NA	./.	5,0	T/T	9,0	T/T
Cluster-11054.89135	272	A	T	4,0	A/A	3,2	A/T	5,0	A/A	NA	./.	5,0	A/A	9,0	A/A
Cluster-11054.89135	331	A	G	0,6	G/G	3,0	A/A	3,1	A/G	NA	./.	6,0	A/A	6,0	A/A
Cluster-11054.84773	121	G	A	NA	./.	NA	./.	1,0	G/G	0,5	A/A	0,1	A/A	4,0	G/G
Cluster-11054.84771	393	A	T	0,1	T/T	0,4	T/T	0,2	T/T	4,3	A/T	0,5	T/T	14,1	A/A
Cluster-11054.84771	442	A	G	1,0	A/A	4,0	A/A	1,1	A/G	8,0	A/A	5,0	A/A	5,11	A/G
Cluster-11054.84771	463	A	G	2,0	A/A	5,0	A/A	2,0	A/A	2,6	A/G	5,0	A/A	12,3	A/G
Cluster-11054.84771	492	A	C	2,0	A/A	4,0	A/A	2,0	A/A	3,5	A/C	4,0	A/A	12,4	A/C
Cluster-11054.84771	539	A	C	2,1	A/C	3,0	A/A	1,3	A/C	4,4	A/C	7,2	A/C	0,19	C/C
Cluster-11054.84771	544	G	T	2,1	G/T	3,0	G/G	1,4	G/T	9,0	G/G	6,2	G/T	8,11	G/T
Cluster-11054.84771	581	C	A	3,1	C/A	3,0	C/C	2,3	C/A	9,0	C/C	6,2	C/A	8,8	C/A
Cluster-11054.84771	622	A	G	2,0	A/A	2,0	A/A	2,3	A/G	3,0	A/A	5,1	A/G	5,5	A/G
Cluster-11054.84771	673	G	A	1,0	G/G	1,0	G/G	0,1	A/A	2,0	G/G	2,0	G/G	2,3	G/A
Cluster-11054.84776	536	G	A	2,3	G/A	2,0	G/G	4,0	G/G	0,2	A/A	4,0	G/G	0,1	A/A
Cluster-11054.84776	1062	C	T	0,3	T/T	NA	./.	2,0	C/C	0,3	T/T	3,0	C/C	0,1	T/T
Cluster-11054.84776	1065	G	A	0,3	A/A	NA	./.	2,0	G/G	0,3	A/A	3,0	G/G	0,1	A/A
Cluster-11054.84775	1064	C	A	0,1	A/A	1,0	C/C	4,0	C/C	2,2	C/A	5,0	C/C	2,0	C/C
Cluster-3934.0	203	T	C	NA	./.	0,2	C/C	0,1	C/C	1,0	T/T	0,1	C/C	5,0	T/T
Cluster-3934.0	512	T	C	NA	./.	0,1	C/C	2,0	T/T	1,0	T/T	2,0	T/T	5,0	T/T
Cluster-3934.0	515	C	G	NA	./.	0,2	G/G	2,0	C/C	1,0	C/C	2,0	C/C	5,0	C/C
Cluster-11054.89078	905	G	T	NA	./.	0,2	T/T	1,0	G/G	4,0	G/G	1,1	G/T	8,0	G/G
Cluster-11054.14765	186	G	T	4,0	G/G	5,1	G/T	0,3	T/T	NA	./.	NA	./.	NA	./.
Cluster-11054.14765	189	T	C	4,0	T/T	4,1	T/C	0,3	C/C	NA	./.	NA	./.	NA	./.
Cluster-11054.14763	2001	C	T	NA	./.	1,0	C/C	3,0	C/C	0,2	T/T	4,0	C/C	NA	./.
Cluster-11054.88420	116	C	A	NA	./.	NA	./.	NA	./.	0,5	A/A	1,1	C/A	6,0	C/C
Cluster-11054.88420	251	T	A	NA	./.	NA	./.	NA	./.	5,2	T/A	7,0	T/T	12,0	T/T
Cluster-11054.88420	297	A	C	NA	./.	NA	./.	NA	./.	2,4	A/C	5,1	A/C	8,4	A/C
Cluster-612.0	129	A	C	NA	./.	NA	./.	NA	./.	6,4	A/C	4,2	A/C	NA	./.
Cluster-612.0	130	C	A	NA	./.	NA	./.	NA	./.	6,4	C/A	4,2	C/A	NA	./.
Cluster-11054.40255	488	T	C	1,2	T/C	2,0	T/T	3,0	T/T	2,0	T/T	6,0	T/T	NA	./.
Cluster-11054.40255	723	A	T	0,1	T/T	5,0	A/A	4,1	A/T	3,2	A/T	3,0	A/A	2,0	A/A
Cluster-11054.40043	102	G	C	17,24	G/C	52,0	G/G	38,0	G/G	16,0	G/G	20,0	G/G	18,0	G/G
Cluster-11054.40043	144	C	T	24,30	C/T	72,0	C/C	53,0	C/C	20,0	C/C	25,0	C/C	28,0	C/C
Cluster-11054.40252	194	T	C	4,0	T/T	8,0	T/T	2,0	T/T	8,8	T/C	20,0	T/T	10,0	T/T
Cluster-11054.40252	200	G	A	3,0	G/G	8,0	G/G	1,1	G/A	15,0	G/G	11,11	G/A	2,8	G/A
Cluster-11054.27960	1433	A	T	4,4	A/T	6,9	A/T	27,0	A/A	9,9	A/T	14,0	A/A	22,0	A/A
Cluster-11054.27963	38	T	G	2,0	T/T	12,0	T/T	12,0	T/T	16,0	T/T	6,10	T/G	12,12	T/G
Cluster-11054.27963	328	C	T	4,2	C/T	7,5	C/T	14,12	C/T	10,19	C/T	23,20	C/T	43,40	C/T
Cluster-11054.27963	404	T	C	9,0	T/T	8,1	T/C	24,1	T/T	32,0	T/T	17,13	T/C	33,25	T/C
Cluster-11054.27963	604	T	C	7,0	T/T	21,0	T/T	31,0	T/T	46,0	T/T	32,21	T/C	51,20	T/C
Cluster-11054.39290	332	G	A	8,0	G/G	2,0	G/G	2,2	G/A	2,0	G/G	NA	./.	NA	./.
Cluster-11054.42140	3122	G	T	1,0	G/G	0,1	T/T	1,0	G/G	4,0	G/G	1,0	G/G	1,2	G/T
Cluster-11054.85808	149	T	A	1,0	T/T	0,1	A/A	0,1	A/A	2,0	T/T	3,2	T/A	2,0	T/T
Cluster-11054.85808	209	C	T	3,0	C/C	0,1	T/T	1,1	C/T	1,0	C/C	2,4	C/T	4,0	C/C
Cluster-11054.85809	202	G	A	5,1	G/A	8,0	G/G	10,1	G/A	3,2	G/A	6,2	G/A	10,3	G/A
Cluster-11054.26611	157	G	A	5,0	G/G	6,0	G/G	6,0	G/G	7,0	G/G	10,0	G/G	4,3	G/A
Cluster-11054.26611	264	G	A	12,8	G/A	13,7	G/A	10,10	G/A	10,13	G/A	8,9	G/A	0,21	A/A
Cluster-11054.26613	197	C	A	0,1	A/A	NA	./.	NA	./.	3,2	C/A	2,0	C/C	0,3	A/A
Cluster-11054.26618	195	G	A	NA	./.	1,0	G/G	NA	./.	6,0	G/G	4,2	G/A	1,2	G/A
Cluster-11054.42145	313	T	C	1,4	T/C	2,0	T/T	5,0	T/T	NA	./.	NA	./.	NA	./.
Cluster-20795.0	169	C	G	2,1	C/G	4,0	C/C	2,0	C/C	NA	./.	0,4	G/G	1,0	C/C
Cluster-9418.1	649	C	T	0,3	T/T	NA	./.	NA	./.	NA	./.	NA	./.	NA	./.
Cluster-11054.79277	215	T	C	NA	./.	1,0	T/T	1,0	T/T	NA	./.	3,0	T/T	4,2	T/C
Cluster-11054.79277	529	T	G	NA	./.	0,2	G/G	4,0	T/T	NA	./.	9,0	T/T	4,0	T/T
Cluster-11054.79277	658	A	G	NA	./.	NA	./.	2,0	A/A	NA	./.	2,5	A/G	0,1	G/G
Cluster-11054.79277	1042	G	T	NA	./.	2,2	G/T	2,1	G/T	0,1	T/T	2,2	G/T	1,0	G/G
Cluster-11054.31518	406	G	C	NA	./.	0,4	C/C	5,2	G/C	0,2	C/C	2,0	G/G	0,1	C/C
Cluster-11054.31518	760	C	T	3,0	C/C	7,3	C/T	1,0	C/C	NA	./.	3,0	C/C	3,0	C/C
Cluster-11054.31518	1289	C	G	NA	./.	NA	./.	NA	./.	0,1	G/G	NA	./.	NA	./.
Cluster-11054.89889	926	A	T	NA	./.	NA	./.	NA	./.	3,0	A/A	0,5	T/T	5,1	A/T
Cluster-11054.89889	998	C	T	NA	./.	NA	./.	NA	./.	5,0	C/C	3,1	C/T	2,2	C/T
Cluster-11054.73930	1970	A	T	1,0	A/A	1,0	A/A	6,0	A/A	2,2	A/T	2,4	A/T	4,1	A/T
Cluster-11054.73935	1576	C	T	2,0	C/C	2,0	C/C	0,1	T/T	NA	./.	2,0	C/C	1,2	C/T
Cluster-11054.73935	1690	A	G	0,10	G/G	5,3	A/G	0,6	G/G	1,2	A/G	5,4	A/G	1,6	A/G
Cluster-11054.73935	1699	C	T	9,0	C/C	8,0	C/C	2,4	C/T	1,2	C/T	9,0	C/C	1,6	C/T
Cluster-23166.0	308	G	A	0,2	A/A	3,2	G/A	3,1	G/A	NA	./.	NA	./.	NA	./.
Cluster-11054.81006	205	A	G	1,3	A/G	6,0	A/A	7,0	A/A	2,0	A/A	2,0	A/A	0,2	G/G
Cluster-21945.0	270	G	A	0,1	A/A	NA	./.	NA	./.	4,2	G/A	3,0	G/G	0,3	A/A
Cluster-21945.0	753	C	T	0,1	T/T	2,0	C/C	2,0	C/C	0,1	T/T	2,3	C/T	NA	./.
Cluster-21945.0	957	T	C	0,3	C/C	NA	./.	1,1	T/C	3,0	T/T	3,0	T/T	0,1	C/C
Cluster-21945.0	1206	C	T	NA	./.	0,1	T/T	5,0	C/C	2,2	C/T	2,1	C/T	1,1	C/T
Cluster-11054.35514	365	A	C	12,13	A/C	18,22	A/C	44,0	A/A	27,28	A/C	69,0	A/A	33,30	A/C
Cluster-11054.35514	416	G	A	12,12	G/A	25,17	G/A	0,42	A/A	22,36	G/A	0,72	A/A	31,38	G/A
Cluster-11054.35514	424	T	A	11,13	T/A	38,0	T/T	41,0	T/T	24,36	T/A	41,26	T/A	32,35	T/A
Cluster-11054.35514	827	G	A	36,1	G/G	21,23	G/A	21,26	G/A	70,0	G/G	82,0	G/G	62,0	G/G
Cluster-11054.35514	1616	G	A	18,0	G/G	6,7	G/A	6,10	G/A	42,1	G/G	45,0	G/G	44,0	G/G
Cluster-11054.35514	1825	T	C	7,4	T/C	11,0	T/T	17,0	T/T	20,17	T/C	27,15	T/C	24,17	T/C
Cluster-1584.0	165	G	A	NA	./.	NA	./.	1,0	G/G	4,2	G/A	4,0	G/G	2,1	G/A
Cluster-11054.3411	219	A	G	2,1	A/G	2,0	A/A	5,5	A/G	5,0	A/A	26,17	A/G	88,0	A/A
Cluster-11054.38330	158	G	A	132,140	G/A	299,280	G/A	293,0	G/G	379,6	G/G	475,1	G/G	242,256	G/A
Cluster-11054.37910	78	A	G	0,1	G/G	0,2	G/G	7,1	A/G	NA	./.	NA	./.	NA	./.
Cluster-11054.37910	834	C	T	1,0	C/C	11,0	C/C	9,0	C/C	4,6	C/T	11,0	C/C	6,0	C/C
Cluster-11054.37910	1255	A	G	2,0	A/A	5,0	A/A	3,0	A/A	1,2	A/G	7,0	A/A	3,0	A/A
Cluster-11054.66347	453	T	A	13,23	T/A	39,0	T/T	15,12	T/A	10,0	T/T	13,0	T/T	9,0	T/T
Cluster-11054.66344	2827	A	C	NA	./.	0,1	C/C	0,2	C/C	5,0	A/A	2,1	A/C	1,2	A/C
Cluster-11054.66344	3129	A	G	1,0	A/A	2,0	A/A	1,0	A/A	2,2	A/G	1,2	A/G	0,1	G/G
Cluster-11054.66344	3140	G	T	NA	./.	2,0	G/G	1,0	G/G	0,4	T/T	0,3	T/T	0,1	T/T
Cluster-11054.66344	3194	G	A	NA	./.	0,4	A/A	0,1	A/A	4,0	G/G	3,0	G/G	1,0	G/G
Cluster-11054.41399	341	G	A	15,20	G/A	22,20	G/A	8,9	G/A	20,0	G/G	23,25	G/A	39,38	G/A
Cluster-11054.41399	533	T	A	32,39	T/A	37,23	T/A	18,25	T/A	17,19	T/A	29,27	T/A	58,62	T/A
Cluster-11054.41399	592	G	C	45,52	G/C	75,2	G/G	28,38	G/C	21,22	G/C	28,39	G/C	83,74	G/C
Cluster-11054.41390	46	G	A	10,4	G/A	14,10	G/A	12,0	G/G	0,1	A/A	5,0	G/G	NA	./.
Cluster-11054.41390	59	A	T	11,5	A/T	15,10	A/T	16,0	A/A	0,1	T/T	5,0	A/A	NA	./.
Cluster-11054.41390	392	T	C	2,2	T/C	4,4	T/C	3,0	T/T	1,0	T/T	1,0	T/T	NA	./.
Cluster-11054.10454	486	G	A	NA	./.	1,0	G/G	NA	./.	4,1	G/A	0,3	A/A	5,0	G/G
Cluster-11054.10454	512	C	T	NA	./.	1,0	C/C	NA	./.	6,1	C/T	1,3	C/T	6,0	C/C
Cluster-11054.10454	1119	A	G	NA	./.	2,0	A/A	NA	./.	0,3	G/G	2,1	A/G	5,0	A/A
Cluster-11054.5819	376	C	T	3,0	C/C	6,0	C/C	8,4	C/T	3,5	C/T	12,0	C/C	5,5	C/T
Cluster-11054.5819	858	G	A	12,0	G/G	7,6	G/A	26,0	G/G	22,0	G/G	22,0	G/G	19,0	G/G
Cluster-11054.48870	740	G	T	175,0	G/G	166,159	G/T	303,0	G/G	121,116	G/T	230,0	G/G	248,0	G/G
Cluster-11054.48870	2173	A	G	845,7	A/A	558,524	A/G	1234,3	A/A	410,364	A/G	1052,4	A/A	963,1	A/A
Cluster-11054.48870	2267	T	C	840,0	T/T	570,630	T/C	1115,0	T/T	393,391	T/C	1029,1	T/T	889,0	T/T
Cluster-11054.48870	2564	T	A	6,3	T/A	12,5	T/A	7,5	T/A	4,3	T/A	9,5	T/A	6,5	T/A
Cluster-11054.48874	193	T	C	5,0	T/T	6,0	T/T	4,2	T/C	NA	./.	NA	./.	NA	./.
Cluster-11054.48877	414	A	C	6,1	A/C	14,5	A/C	7,6	A/C	4,5	A/C	6,2	A/C	11,2	A/C
Cluster-11054.34266	329	G	A	14,0	G/G	5,0	G/G	3,5	G/A	4,0	G/G	6,0	G/G	10,0	G/G
Cluster-11054.34266	406	G	A	16,0	G/G	12,0	G/G	3,3	G/A	8,0	G/G	4,0	G/G	9,0	G/G
Cluster-11054.34265	1094	T	A	9,0	T/T	6,2	T/A	34,0	T/T	16,0	T/T	8,8	T/A	11,6	T/A
Cluster-11054.34265	1095	A	T	10,0	A/A	8,2	A/T	34,0	A/A	15,0	A/A	8,8	A/T	12,6	A/T
Cluster-11054.34263	2118	T	C	2,0	T/T	1,0	T/T	0,1	C/C	6,3	T/C	4,0	T/T	1,0	T/T
Cluster-11054.34260	459	C	T	16,0	C/C	4,3	C/T	11,0	C/C	21,0	C/C	11,0	C/C	15,0	C/C
Cluster-11054.34260	996	T	C	13,1	T/T	6,11	T/C	10,0	T/T	16,0	T/T	20,0	T/T	19,0	T/T
Cluster-11054.34260	1707	C	G	42,0	C/C	27,31	C/G	68,0	C/C	42,0	C/C	42,0	C/C	42,0	C/C
Cluster-11054.34261	291	C	T	0,4	T/T	30,0	C/C	0,6	T/T	NA	./.	9,0	C/C	NA	./.
Cluster-11356.0	360	T	C	0,2	C/C	2,0	T/T	NA	./.	1,2	T/C	2,0	T/T	4,0	T/T
Cluster-15735.0	367	G	A	NA	./.	1,0	G/G	0,1	A/A	3,0	G/G	NA	./.	2,3	G/A
Cluster-15735.0	1124	C	A	0,1	A/A	NA	./.	NA	./.	3,2	C/A	4,0	C/C	2,0	C/C
Cluster-11054.34268	337	T	C	NA	./.	NA	./.	0,2	C/C	0,1	C/C	NA	./.	NA	./.
Cluster-11054.34269	169	A	G	NA	./.	0,2	G/G	NA	./.	2,0	A/A	3,0	A/A	2,0	A/A
Cluster-11054.34269	304	C	T	NA	./.	0,1	T/T	1,0	C/C	3,0	C/C	4,2	C/T	5,0	C/C
Cluster-11054.34269	1062	T	C	5,0	T/T	2,1	T/C	4,0	T/T	NA	./.	1,1	T/C	1,0	T/T
Cluster-11054.32632	287	A	G	6,0	A/A	5,3	A/G	9,0	A/A	22,0	A/A	5,4	A/G	4,4	A/G
Cluster-11054.32632	362	G	A	5,2	G/A	13,0	G/G	8,1	G/G	14,9	G/A	13,0	G/G	1,4	G/A
Cluster-11054.32630	120	A	T	13,10	A/T	25,0	A/A	20,10	A/T	59,0	A/A	32,26	A/T	24,28	A/T
Cluster-11054.32630	300	G	A	21,23	G/A	43,0	G/G	30,25	G/A	110,0	G/G	47,55	G/A	49,55	G/A
Cluster-11054.32630	597	G	A	33,39	G/A	58,0	G/G	26,39	G/A	79,0	G/G	41,46	G/A	86,0	G/G
Cluster-11054.32630	739	T	C	46,0	T/T	17,15	T/C	45,0	T/T	40,36	T/C	75,0	T/T	62,0	T/T
Cluster-11054.32637	741	C	A	11,16	C/A	10,5	C/A	27,0	C/C	17,0	C/C	28,0	C/C	7,15	C/A
Cluster-11054.32637	978	A	T	12,0	A/A	6,9	A/T	5,5	A/T	7,0	A/A	11,0	A/A	9,0	A/A
Cluster-11054.32636	243	T	C	2,4	T/C	9,0	T/T	4,1	T/C	NA	./.	NA	./.	NA	./.
Cluster-11054.32636	665	G	T	0,5	T/T	18,0	G/G	6,3	G/T	NA	./.	NA	./.	1,0	G/G
Cluster-11054.32636	666	T	C	0,5	C/C	18,0	T/T	6,3	T/C	NA	./.	NA	./.	1,0	T/T
Cluster-11054.1229	290	C	T	NA	./.	0,2	T/T	NA	./.	2,1	C/T	0,3	T/T	3,2	C/T
Cluster-11054.1229	1496	A	G	1,0	A/A	0,2	G/G	1,0	A/A	2,0	A/A	2,0	A/A	11,0	A/A
Cluster-11054.1229	2272	C	A	3,0	C/C	2,0	C/C	1,0	C/C	3,4	C/A	12,3	C/A	4,1	C/A
Cluster-11054.47723	202	T	G	102,0	T/T	74,82	T/G	111,0	T/T	92,99	T/G	110,89	T/G	174,0	T/T
Cluster-11054.47723	1122	A	T	78,88	A/T	115,100	A/T	89,88	A/T	296,1	A/A	188,184	A/T	154,173	A/T
Cluster-11054.47723	1617	A	T	80,72	A/T	224,0	A/A	71,84	A/T	322,2	A/A	345,2	A/A	148,134	A/T
Cluster-28655.0	847	T	C	3,0	T/T	3,0	T/T	2,0	T/T	NA	./.	0,4	C/C	1,0	T/T
Cluster-28655.0	901	A	T	6,0	A/A	5,0	A/A	3,0	A/A	1,0	A/A	0,3	T/T	NA	./.
Cluster-28655.0	1106	A	C	2,2	A/C	3,0	A/A	0,1	C/C	4,1	A/C	NA	./.	2,0	A/A
Cluster-28655.0	1420	C	T	4,0	C/C	4,0	C/C	NA	./.	2,0	C/C	0,2	T/T	1,0	C/C
Cluster-28655.0	1426	T	C	3,0	T/T	4,0	T/T	NA	./.	2,0	T/T	0,2	C/C	1,0	T/T
Cluster-28655.0	1819	A	T	1,1	A/T	2,0	A/A	3,0	A/A	2,0	A/A	2,3	A/T	2,0	A/A
Cluster-11054.29645	145	A	T	NA	./.	10,0	A/A	3,0	A/A	2,1	A/T	4,0	A/A	2,3	A/T
Cluster-11054.29645	223	C	T	NA	./.	6,1	C/T	3,0	C/C	1,2	C/T	2,2	C/T	5,1	C/T
Cluster-11054.29645	480	C	A	NA	./.	4,0	C/C	2,0	C/C	3,6	C/A	5,0	C/C	2,3	C/A
Cluster-11054.29645	679	T	C	NA	./.	NA	./.	2,3	T/C	5,0	T/T	NA	./.	1,0	T/T
Cluster-11054.29645	1062	T	G	0,1	G/G	4,0	T/T	4,3	T/G	7,1	T/G	0,3	G/G	13,0	T/T
Cluster-11054.29642	517	C	T	2,3	C/T	5,3	C/T	8,2	C/T	7,6	C/T	18,5	C/T	4,2	C/T
Cluster-11054.29642	562	T	C,G	0,2,4	C/G	0,4,4	C/G	7,0,1	T/G	11,0,5	T/G	16,0,2	T/G	8,0,4	T/G
Cluster-11054.29642	615	T	C	0,5	C/C	0,5	C/C	4,1	T/C	8,7	T/C	10,5	T/C	5,2	T/C
Cluster-11054.29642	653	T	G	0,4	G/G	0,4	G/G	5,1	T/G	12,9	T/G	14,6	T/G	12,2	T/G
Cluster-11054.29642	885	C	A	5,0	C/C	2,3	C/A	2,1	C/A	21,6	C/A	17,9	C/A	20,4	C/A
Cluster-11054.29642	1002	T	A	0,2	A/A	0,1	A/A	NA	./.	3,0	T/T	6,0	T/T	5,0	T/T
Cluster-11054.29642	1004	G	T	0,2	T/T	0,1	T/T	NA	./.	3,0	G/G	6,0	G/G	5,0	G/G
Cluster-11054.53267	284	G	A	12,10	G/A	20,0	G/G	11,6	G/A	17,14	G/A	17,13	G/A	14,12	G/A
Cluster-11054.53267	340	T	A	15,13	T/A	31,0	T/T	14,13	T/A	25,19	T/A	18,16	T/A	28,21	T/A
Cluster-11054.53267	372	C	A	14,8	C/A	30,0	C/C	12,14	C/A	26,21	C/A	22,17	C/A	28,19	C/A
Cluster-11054.53267	491	C	T	18,9	C/T	12,9	C/T	33,0	C/C	49,0	C/C	24,22	C/T	37,0	C/C
Cluster-11054.53267	623	A	T	9,15	A/T	14,0	A/A	38,0	A/A	55,0	A/A	17,21	A/T	41,0	A/A
Cluster-11054.53267	764	A	G	0,22	G/G	6,20	A/G	30,0	A/A	56,0	A/A	0,34	G/G	44,0	A/A
Cluster-11054.53267	905	A	G	26,0	A/A	14,8	A/G	16,12	A/G	19,25	A/G	23,0	A/A	20,19	A/G
Cluster-11054.53267	950	G	T	6,9	G/T	9,14	G/T	10,15	G/T	27,16	G/T	14,9	G/T	12,12	G/T
Cluster-11054.53267	1197	G	T	0,19	T/T	8,10	G/T	24,17	G/T	23,12	G/T	0,29	T/T	23,19	G/T
Cluster-11054.53267	1204	T	C	19,0	T/T	17,0	T/T	22,17	T/C	21,11	T/C	28,0	T/T	21,19	T/C
Cluster-11054.53260	1439	T	C	9,5	T/C	NA	./.	NA	./.	0,1	C/C	NA	./.	1,0	T/T
Cluster-11054.53262	1066	C	T	111,142	C/T	128,113	C/T	158,143	C/T	56,47	C/T	116,0	C/C	136,0	C/C
Cluster-11054.53262	1529	T	G	475,0	T/T	630,0	T/T	497,0	T/T	169,0	T/T	129,68	T/G	175,80	T/G
Cluster-11054.53262	2027	A	T	55,36	A/T	44,34	A/T	58,52	A/T	29,23	A/T	47,0	A/A	77,1	A/A
Cluster-11054.53262	2174	A	T	26,0	A/A	18,14	A/T	15,11	A/T	21,0	A/A	8,10	A/T	15,9	A/T
Cluster-11054.53262	2197	T	A	21,0	T/T	26,0	T/T	18,0	T/T	16,0	T/T	10,5	T/A	7,13	T/A
Cluster-11054.50798	378	G	A	2350,312	G/A	881,259	G/A	1629,195	G/A	24,6	G/A	234,12	G/G	32,4	G/A
Cluster-11054.50798	706	G	C	517,455	G/C	204,235	G/C	343,254	G/C	10,5	G/C	43,47	G/C	8,2	G/C
Cluster-11054.50799	350	T	C	655,607	T/C	493,471	T/C	351,322	T/C	718,711	T/C	891,779	T/C	900,827	T/C
Cluster-11054.50799	387	A	G	1306,0	A/A	519,520	A/G	382,343	A/G	695,745	A/G	881,852	A/G	941,920	A/G
Cluster-11054.50799	500	T	C	1675,0	T/T	702,642	T/C	486,490	T/C	966,967	T/C	1048,1173	T/C	1273,1384	T/C
Cluster-11054.50799	830	G	T	215,0	G/G	165,0	G/G	69,56	G/T	287,0	G/G	160,184	G/T	165,207	G/T
Cluster-11054.46454	119	G	C	0,123	C/C	143,3	G/G	71,77	G/C	245,6	G/G	112,120	G/C	127,183	G/C
Cluster-11054.46454	176	G	C	98,58	G/C	165,0	G/G	177,0	G/G	300,0	G/G	265,0	G/G	366,0	G/G
Cluster-11054.46454	578	A	T	40,49	A/T	117,1	A/A	55,64	A/T	213,2	A/A	84,95	A/T	126,109	A/T
Cluster-11054.46454	653	T	C	58,91	T/C	137,5	T/T	77,105	T/C	255,3	T/T	122,133	T/C	170,174	T/C
Cluster-11054.46454	836	C	T	110,203	C/T	260,4	C/C	147,209	C/T	502,8	C/C	223,305	C/T	240,364	C/T
Cluster-11054.46454	1016	G	A	149,200	G/A	332,4	G/G	154,196	G/A	556,9	G/G	288,300	G/A	297,325	G/A
Cluster-11054.46454	1133	C	T	192,1	C/C	89,81	C/T	186,0	C/C	138,125	C/T	296,0	C/C	328,1	C/C
Cluster-11054.46454	1187	G	T	69,43	G/T	49,51	G/T	64,45	G/T	72,85	G/T	99,71	G/T	106,83	G/T
Cluster-11054.56567	297	C	T	0,1	T/T	2,4	C/T	2,3	C/T	0,1	T/T	4,0	C/C	4,0	C/C
Cluster-11054.46458	71	G	A	4,0	G/G	7,0	G/G	4,3	G/A	5,12	G/A	9,0	G/G	10,9	G/A
Cluster-11054.46458	698	G	A	20,0	G/G	13,0	G/G	11,32	G/A	24,51	G/A	29,0	G/G	15,30	G/A
Cluster-11054.46458	1166	G	A	15,0	G/G	10,0	G/G	11,12	G/A	14,15	G/A	26,0	G/G	22,25	G/A
Cluster-11054.46458	1442	C	T	35,0	C/C	26,0	C/C	9,11	C/T	16,20	C/T	13,31	C/T	24,17	C/T
Cluster-11054.46458	1887	A	T	22,0	A/A	19,0	A/A	6,13	A/T	15,16	A/T	32,0	A/A	11,14	A/T
Cluster-11054.46458	1892	G	A	15,4	G/A	11,7	G/A	19,0	G/G	28,0	G/G	30,0	G/G	25,0	G/G
Cluster-11054.46458	2696	G	T	0,47	T/T	3,35	T/T	26,24	G/T	46,41	G/T	24,28	G/T	32,28	G/T
Cluster-11054.46458	2700	C	A	23,23	C/A	23,17	C/A	52,1	C/C	86,0	C/C	23,30	C/A	59,0	C/C
Cluster-11054.46458	2782	G	A	47,43	G/A	36,37	G/A	99,0	G/G	134,0	G/G	87,0	G/G	85,0	G/G
Cluster-11054.46458	3486	A	G	124,0	A/A	97,2	A/A	69,64	A/G	68,77	A/G	66,65	A/G	53,58	A/G
Cluster-11054.3882	339	G	A	NA	./.	NA	./.	NA	./.	0,4	A/A	NA	./.	NA	./.
Cluster-11054.28511	382	T	A	3,3	T/A	NA	./.	NA	./.	2,0	T/T	NA	./.	2,1	T/A
Cluster-11054.13537	216	T	C	10,0	T/T	3,2	T/C	3,0	T/T	14,0	T/T	5,6	T/C	6,4	T/C
Cluster-11054.13537	678	G	A	3,0	G/G	5,2	G/A	10,0	G/G	21,0	G/G	5,5	G/A	3,5	G/A
Cluster-11054.13537	1440	A	G	1,0	A/A	NA	./.	2,0	A/A	6,0	A/A	3,0	A/A	5,4	A/G
Cluster-11054.13537	1448	C	A	1,0	C/C	NA	./.	0,2	A/A	2,3	C/A	3,0	C/C	5,2	C/A
Cluster-11054.67285	1795	G	A	0,1	A/A	NA	./.	NA	./.	2,2	G/A	6,5	G/A	5,3	G/A
Cluster-11054.67285	1813	T	C	0,2	C/C	NA	./.	NA	./.	4,3	T/C	6,4	T/C	6,3	T/C
Cluster-11054.67285	1834	A	G	0,3	G/G	NA	./.	NA	./.	4,3	A/G	6,5	A/G	8,2	A/G
Cluster-11054.67285	1867	G	A	0,3	A/A	NA	./.	NA	./.	4,3	G/A	6,5	G/A	7,2	G/A
Cluster-11054.67286	86	G	A	1,2	G/A	2,2	G/A	3,5	G/A	8,0	G/G	4,7	G/A	5,0	G/G
Cluster-11054.67286	221	G	A	7,11	G/A	9,10	G/A	14,7	G/A	20,0	G/G	12,10	G/A	22,0	G/G
Cluster-11054.67283	134	A	G	6,0	A/A	5,0	A/A	4,1	A/G	0,1	G/G	NA	./.	0,3	G/G
Cluster-11054.67283	233	C	T	3,3	C/T	6,2	C/T	6,1	C/T	NA	./.	NA	./.	0,5	T/T
Cluster-11054.83108	295	A	T	2,4	A/T	5,4	A/T	3,3	A/T	6,5	A/T	4,3	A/T	4,0	A/A
Cluster-11054.65668	120	C	T	7,4	C/T	NA	./.	NA	./.	NA	./.	NA	./.	NA	./.
Cluster-11054.57217	137	G	A	NA	./.	0,2	A/A	NA	./.	0,1	A/A	NA	./.	NA	./.
Cluster-11054.57217	162	A	C	NA	./.	0,2	C/C	NA	./.	NA	./.	NA	./.	NA	./.
Cluster-11054.57219	507	G	A	7,0	G/G	6,0	G/G	2,1	G/A	NA	./.	0,1	A/A	2,0	G/G
Cluster-11054.57219	554	C	T	7,0	C/C	2,0	C/C	2,1	C/T	NA	./.	0,1	T/T	1,0	C/C
Cluster-11054.23648	455	G	A	13,0	G/G	8,7	G/A	9,0	G/G	23,0	G/G	14,0	G/G	11,10	G/A
Cluster-11054.23648	468	C	T	12,0	C/C	7,6	C/T	3,6	C/T	22,0	C/C	3,8	C/T	21,0	C/C
Cluster-11054.23648	660	T	A	11,0	T/T	9,2	T/A	7,6	T/A	20,0	T/T	3,10	T/A	23,0	T/T
Cluster-11054.23648	1825	C	T	7,0	C/C	2,3	C/T	6,0	C/C	2,0	C/C	5,0	C/C	0,1	T/T
Cluster-11054.23648	1907	G	A	9,0	G/G	3,5	G/A	6,0	G/G	4,0	G/G	6,0	G/G	1,2	G/A
Cluster-11054.23648	2098	T	C	7,5	T/C	6,0	T/T	8,3	T/C	2,7	T/C	2,2	T/C	4,1	T/C
Cluster-11054.91083	151	C	A	2,0	C/C	NA	./.	5,0	C/C	0,2	A/A	NA	./.	NA	./.
Cluster-11054.91083	310	A	C	NA	./.	0,3	C/C	4,0	A/A	NA	./.	2,0	A/A	2,0	A/A
Cluster-9802.0	175	A	T	NA	./.	1,0	A/A	NA	./.	2,2	A/T	2,0	A/A	3,2	A/T
Cluster-9802.0	330	T	C	NA	./.	4,0	T/T	1,0	T/T	2,2	T/C	0,1	C/C	3,2	T/C
Cluster-9802.0	398	C	T	NA	./.	5,0	C/C	1,0	C/C	5,0	C/C	3,1	C/T	2,2	C/T
Cluster-9802.0	752	C	T	NA	./.	0,2	T/T	NA	./.	NA	./.	2,1	C/T	4,1	C/T
Cluster-12102.0	1965	G	T	NA	./.	NA	./.	NA	./.	1,1	G/T	5,0	G/G	0,2	T/T
Cluster-11054.90975	297	C	T	NA	./.	1,0	C/C	NA	./.	3,0	C/C	4,2	C/T	5,0	C/C
Cluster-11054.90975	307	A	G	NA	./.	1,0	A/A	NA	./.	0,4	G/G	7,0	A/A	3,2	A/G
Cluster-11054.90975	478	T	C	0,1	C/C	NA	./.	0,2	C/C	0,7	C/C	8,4	T/C	6,3	T/C
Cluster-11054.90975	526	C	T	1,1	C/T	1,0	C/C	0,1	T/T	6,3	C/T	5,3	C/T	9,0	C/C
Cluster-11054.90975	676	A	G	2,5	A/G	3,1	A/G	NA	./.	6,1	A/G	2,2	A/G	14,0	A/A
Cluster-11054.90975	742	G	A	1,3	G/A	2,1	G/A	NA	./.	6,2	G/A	3,4	G/A	16,0	G/G
Cluster-11054.90975	1141	C	T	1,0	C/C	1,1	C/T	0,2	T/T	0,3	T/T	9,3	C/T	5,0	C/C
Cluster-11054.90975	1327	T	C	1,3	T/C	0,1	C/C	0,2	C/C	1,4	T/C	2,2	T/C	10,0	T/T
Cluster-11054.90975	1513	C	T	1,0	C/C	2,0	C/C	1,0	C/C	2,2	C/T	14,0	C/C	4,2	C/T
[truncated: 54,199 more rows]
